# Supplementary material for: Deep transcriptomic study reveals the role of cell wall biosynthesis and organization networks in the developing shell of peanut pod
Source: BMC Plant Biol. 2021 Nov 3;21:509. doi: 10.1186/s12870-021-03290-1 (PMC8565004; doi:10.1186/s12870-021-03290-1)
Supplement: Supplementary file 2 — Additional file 2: Supplementary File 1: GO enrichment during pod development processes of successive developmental stages in both genotypes’ peanut shells. [file 12870_2021_3290_MOESM2_ESM.xlsx]

## Sheet: Title
Title: Deep transcriptomic study reveals the role of cell wall biosynthesis and organization networks in the developing shell of peanut pod
Kapil Guptaa# *, Shubhra Guptaa, Adi Faigenboim-Dorona, Abhinandan Surgonda Patila$, Yael Levya, Scott Cohen Carrusa, Ran Hovava *
a Department of Field Crops, Plant Sciences Institute, ARO, Bet-Dagan, Israel.
# Current Address: CSIR-Central Institute of Medicinal and Aromatic Plants, Lucknow, UP, India.
$ Current Address: Plant Breeding Strategic Innovation Platform, International Rice Research Institute, Los Banos, Laguna, Phillipines.
* Communicating Author
E-mail address: ranh@volcani.agri.gov.il (Ran Hovav)
kapilgupta190184@gmail.com (Kapil Gupta)

## Sheet: HR4vsHR5 DOWN
GO-ID	Term	FDR	TestSeqs	RefSeqs	Category
GO:0003677	DNA binding	0.022964	Aipa12806_comp4_c0, Adur20366_comp0_c1, Adur22296_comp0_c0, Adur5672_comp0_c0, Aipa35952_comp0_c0, Aipa35675_comp0_c0, Aipa35736_comp0_c0, Aipa35746_comp0_c0, Aipa8195_comp0_c0, Aipa29655_comp1_c0, Aipa35771_comp0_c0, Aipa41376_comp1_c0, Adur25844_comp0_c0, Aipa32831_comp0_c0, Aipa14019_comp1_c0, Aipa28462_comp0_c0, Adur47092_comp0_c0, Aipa11053_comp0_c0, Adur29155_comp0_c0	Aipa27024_comp0_c0, Aipa253_comp0_c0, Aipa31760_comp1_c0, Adur2059_comp0_c0, Adur20767_comp2_c0, Aipa34049_comp1_c0, Adur5837_comp0_c0, Aipa37650_comp0_c0, Adur45658_comp0_c0, Aipa4706_comp1_c0, Aipa21147_comp0_c0, Aipa21634_comp0_c0, Aipa9853_comp0_c0, Adur3255_comp0_c0, Adur18923_comp0_c0, Adur34853_comp1_c0, Adur17665_comp0_c0, Adur20693_comp0_c0, Aipa33650_comp0_c0, Aipa14662_comp0_c0, Aipa28…	F
GO:0003700	sequence-specific DNA binding transcription factor activity	0.0110449	Adur22296_comp0_c0, Adur5672_comp0_c0, Aipa35952_comp0_c0, Aipa35675_comp0_c0, Aipa35736_comp0_c0, Aipa35746_comp0_c0, Aipa8195_comp0_c0, Adur44895_comp0_c0, Aipa29655_comp1_c0, Aipa41376_comp1_c0, Adur25844_comp0_c0, Aipa14019_comp1_c0, Aipa28462_comp0_c0, Adur29155_comp0_c0	Aipa27024_comp0_c0, Aipa28315_comp0_c0, Aipa253_comp0_c0, Aipa31225_comp0_c0, Adur2059_comp0_c0, Adur20767_comp2_c0, Aipa5305_comp0_c0, Adur5837_comp0_c0, Aipa35225_comp0_c0, Adur43686_comp0_c0, Adur46272_comp0_c0, Aipa37650_comp0_c0, Aipa19371_comp0_c0, Aipa4706_comp1_c0, Aipa21634_comp0_c0, Adur3255_comp0_c0, Adur25379_comp0_c0, Aipa41941_comp0_c0, Adur6669_comp0_c1, Adur34853_comp1_c0, Adur176…	F
GO:0005215	transporter activity	0.00622112	Adur16323_comp0_c0, Adur33454_comp0_c0, Aipa44607_comp0_c0, Adur15710_comp0_c0, Aipa18854_comp0_c0, Aipa5456_comp0_c0, Aipa33201_comp2_c0, Adur6252_comp0_c0, Aipa39868_comp1_c0, Adur45844_comp0_c0, Adur38293_comp0_c0, Adur13116_comp0_c0, Aipa43805_comp0_c0, Aipa3722_comp0_c0, Aipa18946_comp0_c0, Adur7968_comp1_c0, Aipa23015_comp0_c0	Adur40395_comp0_c0, Aipa29667_comp0_c0, Adur20637_comp0_c0, Aipa2042_comp0_c0, Adur49591_comp0_c0, Aipa2590_comp0_c0, Aipa23667_comp0_c0, Aipa19310_comp0_c0, Aipa11400_comp0_c0, Aipa22281_comp0_c0, Adur8615_comp2_c0, Adur36291_comp2_c0, Aipa18319_comp1_c0, Adur3865_comp0_c0, Adur16579_comp1_c0, Adur35554_comp2_c0, Aipa36750_comp6_c0, Aipa5353_comp1_c0, Adur31575_comp0_c0, Aipa22746_comp8_c0, Adur…	F	Vacuolar amino acid transporter 1	ABC transporter C family member 10	Probable plastidic glucose transporter 2		MATE efflux family protein
GO:0009058	biosynthetic process	0.0438787	Aipa6135_comp0_c0, Adur20366_comp0_c1, Aipa35952_comp0_c0, Aipa35675_comp0_c0, Aipa35736_comp0_c0, Aipa35771_comp0_c0, Aipa41376_comp1_c0, Adur8331_comp0_c0, Aipa20021_comp0_c0, Aipa14019_comp1_c0, Adur49914_comp0_c1, Adur17314_comp1_c1, Adur37210_comp1_c0, Adur7968_comp1_c0, Aipa38365_comp0_c0, Adur29155_comp0_c0, Aipa17791_comp1_c0, Aipa12806_comp4_c0, Adur15143_comp0_c0, Aipa9445_comp0_c0, Adu…	Aipa253_comp0_c0, Adur2059_comp0_c0, Adur5837_comp0_c0, Adur32194_comp0_c0, Adur45658_comp0_c0, Aipa17310_comp0_c0, Aipa18175_comp0_c0, Adur48949_comp0_c0, Aipa740_comp0_c0, Aipa15371_comp0_c0, Aipa31978_comp1_c0, Adur43550_comp1_c0, Aipa29749_comp1_c0, Aipa5366_comp0_c0, Aipa23639_comp0_c0, Adur47653_comp0_c0, Adur34853_comp1_c0, Adur13283_comp1_c0, Adur20693_comp0_c0, Aipa16229_comp1_c0, Aipa33…	P
GO:0009835	fruit ripening	0.00490939	Aipa28621_comp0_c1, Adur3815_comp0_c0, Aipa9406_comp0_c0	Adur25539_comp0_c0, Aipa38834_comp0_c0, Aipa28600_comp0_c0, Adur20790_comp0_c0, Aipa1798_comp0_c0, Aipa16611_comp0_c0, Aipa14451_comp0_c0, Aipa28596_comp0_c0, Adur9105_comp0_c0, Adur31874_comp0_c1, Adur125_comp0_c0, Adur48095_comp0_c0, Aipa29792_comp0_c0, Aipa2360_comp0_c0, Adur24172_comp0_c0, Adur5460_comp0_c0, Aipa16371_comp0_c0, Aipa37806_comp0_c0, Aipa14449_comp0_c0, Adur23729_comp1_c0, Adur2…	P

## Sheet: HR4vsHR5 UP
GO-ID	Term	FDR	TestSeqs	RefSeqs	Category
GO:0003700	sequence-specific DNA binding transcription factor activity	0.596791	Aipa44237_comp0_c0, Adur49001_comp0_c0, Adur34119_comp0_c0, Adur42343_comp0_c0, Adur45493_comp0_c0, Aipa2380_comp0_c0, Adur29334_comp1_c0, Aipa39627_comp0_c1	Aipa27024_comp0_c0, Aipa28315_comp0_c0, Aipa253_comp0_c0, Aipa31225_comp0_c0, Adur2059_comp0_c0, Adur20767_comp2_c0, Aipa5305_comp0_c0, Adur5837_comp0_c0, Aipa35225_comp0_c0, Adur43686_comp0_c0, Adur46272_comp0_c0, Aipa37650_comp0_c0, Aipa19371_comp0_c0, Aipa4706_comp1_c0, Aipa21634_comp0_c0, Adur3255_comp0_c0, Adur25379_comp0_c0, Aipa41941_comp0_c0, Adur6669_comp0_c1, Adur34853_comp1_c0, Adur176…	F
GO:0005578	proteinaceous extracellular matrix	0.00557879	Aipa13184_comp0_c0, Adur34732_comp0_c0, Adur36081_comp0_c0	Aipa20067_comp0_c0, Aipa34401_comp0_c0, Adur27956_comp3_c0, Adur32363_comp0_c0, Aipa7308_comp0_c0, Aipa24886_comp0_c0, Adur14197_comp0_c0, Adur40824_comp0_c0, Adur14643_comp0_c0, Aipa17287_comp0_c0, Adur41228_comp0_c0, Adur39422_comp2_c0, Adur39422_comp0_c0, Aipa31068_comp1_c0, Aipa12723_comp0_c0, Aipa43838_comp0_c0, Adur41240_comp0_c0, Aipa43838_comp0_c1, Adur8489_comp0_c0, Adur32358_comp0_c0, A…	C
GO:0005618	cell wall	0.0206274	Aipa13184_comp0_c0, Adur23101_comp2_c0, Adur34732_comp0_c0, Aipa31179_comp1_c0, Adur23101_comp0_c0, Adur18817_comp0_c0, Aipa37406_comp0_c1, Adur18819_comp0_c0, Aipa37406_comp2_c0	Aipa27315_comp0_c1, Aipa5109_comp0_c0, Aipa9501_comp0_c0, Adur43043_comp0_c0, Aipa35564_comp1_c0, Adur9193_comp0_c0, Aipa44933_comp1_c0, Aipa6611_comp1_c0, Aipa12528_comp0_c0, Aipa4501_comp0_c0, Aipa41717_comp0_c0, Aipa11847_comp0_c0, Aipa10916_comp2_c0, Adur4180_comp1_c0, Adur21833_comp0_c0, Adur48658_comp0_c0, Aipa6562_comp0_c0, Aipa41622_comp0_c0, Adur2865_comp0_c0, Aipa16371_comp0_c0, Adur393…	C
GO:0005975	carbohydrate metabolic process	0.0206274	Aipa13184_comp0_c0, Adur35296_comp0_c0, Adur6529_comp0_c0, Adur47295_comp0_c0, Adur23101_comp2_c0, Adur34732_comp0_c0, Adur38497_comp0_c0, Adur23101_comp0_c0, Aipa13184_comp1_c0, Adur36081_comp0_c0, Adur28540_comp0_c0, Aipa31179_comp1_c0, Aipa39914_comp0_c0	Adur44882_comp0_c0, Aipa15502_comp2_c0, Adur1742_comp0_c0, Aipa32051_comp3_c0, Aipa6611_comp1_c0, Aipa33130_comp0_c0, Aipa22499_comp0_c0, Adur13788_comp0_c0, Aipa10916_comp2_c0, Aipa2014_comp0_c0, Adur48949_comp0_c0, Aipa8047_comp0_c0, Adur3865_comp0_c0, Adur16579_comp1_c0, Aipa6562_comp0_c0, Aipa15920_comp0_c0, Adur39082_comp3_c0, Adur9680_comp0_c0, Aipa13589_comp0_c0, Aipa11453_comp1_c0, Aipa26…	P
GO:0009607	response to biotic stimulus	0.180038	Adur22026_comp0_c0, Adur50088_comp0_c0, Adur27466_comp1_c0, Adur45493_comp0_c0, Adur1000_comp0_c0, Aipa2380_comp0_c0, Adur34141_comp0_c0, Adur36081_comp0_c0	Adur2546_comp0_c0, Aipa253_comp0_c0, Aipa16936_comp3_c0, Adur2059_comp0_c0, Adur7227_comp0_c0, Adur7242_comp1_c0, Aipa2042_comp0_c0, Aipa36536_comp1_c0, Adur29210_comp1_c0, Aipa27057_comp0_c0, Adur44916_comp0_c0, Adur31629_comp1_c0, Aipa33348_comp0_c0, Adur13296_comp0_c0, Aipa15043_comp2_c0, Adur2574_comp0_c0, Adur33362_comp0_c0, Adur11083_comp0_c0, Adur6971_comp0_c0, Adur18341_comp0_c0, Adur2333…	P
GO:0009653	anatomical structure morphogenesis	0.293208	Aipa44237_comp0_c0, Adur49001_comp0_c0, Adur34119_comp0_c0, Adur18817_comp0_c0, Aipa37406_comp0_c1, Adur18819_comp0_c0, Aipa37406_comp2_c0	Aipa28315_comp0_c0, Adur42591_comp0_c0, Adur300_comp4_c0, Aipa31286_comp0_c1, Aipa16272_comp2_c0, Adur45334_comp0_c0, Aipa37523_comp2_c0, Adur26637_comp0_c0, Aipa28167_comp1_c0, Aipa33273_comp1_c0, Aipa4501_comp0_c0, Adur24542_comp0_c0, Aipa41426_comp0_c0, Adur13788_comp0_c0, Aipa4706_comp1_c0, Adur48949_comp0_c0, Adur16579_comp1_c0, Adur35554_comp2_c0, Adur2513_comp0_c1, Adur21894_comp0_c0, Aipa…	P
GO:0016787	hydrolase activity	0.0708791	Adur44885_comp0_c0, Aipa13184_comp0_c0, Adur12412_comp0_c0, Aipa38327_comp1_c0, Adur23101_comp2_c0, Adur34732_comp0_c0, Adur23101_comp0_c0, Aipa13184_comp1_c0, Adur36081_comp0_c0, Adur28540_comp0_c0, Adur25088_comp0_c0, Adur43440_comp1_c0, Adur28844_comp0_c0, Adur33383_comp3_c0, Aipa31179_comp1_c0, Adur5233_comp0_c0, Aipa41803_comp2_c0, Aipa23167_comp0_c1, Aipa39914_comp0_c0, Adur810_comp1_c0, Ai…	Aipa31760_comp1_c0, Aipa32776_comp4_c0, Adur35485_comp0_c0, Adur3898_comp0_c0, Adur8581_comp2_c0, Adur17919_comp2_c2, Adur35972_comp0_c0, Aipa15371_comp0_c0, Adur3804_comp0_c0, Aipa29749_comp1_c0, Aipa1300_comp0_c0, Adur27956_comp0_c0, Aipa13466_comp0_c0, Adur48731_comp0_c0, Aipa31348_comp0_c0, Adur24178_comp0_c0, Adur18464_comp0_c0, Adur25230_comp2_c0, Aipa14121_comp2_c0, Adur167_comp0_c0, Adur2…	F
GO:0019748	secondary metabolic process	0.364488	Adur5085_comp1_c0, Adur5085_comp0_c1, Aipa42340_comp0_c0, Adur29334_comp1_c0	Aipa30868_comp0_c0, Aipa8464_comp0_c0, Adur46980_comp0_c0, Aipa18724_comp0_c0, Aipa933_comp0_c0, Aipa22695_comp0_c0, Aipa27670_comp0_c0, Adur38972_comp0_c0, Aipa25992_comp4_c0, Aipa38830_comp1_c0, Adur16579_comp1_c0, Adur27501_comp1_c0, Aipa9230_comp1_c1, Adur41318_comp1_c0, Aipa35998_comp2_c0, Aipa33348_comp0_c0, Adur1971_comp0_c0, Aipa34589_comp1_c0, Aipa18106_comp0_c0, Adur29002_comp0_c0, Aipa…	P
GO:0044700	single organism signaling	0.553937	Aipa44237_comp0_c0, Adur49001_comp0_c0, Adur50088_comp0_c0, Adur34119_comp0_c0, Aipa6487_comp2_c0, Adur45493_comp0_c0, Adur15845_comp0_c0, Adur810_comp1_c0, Aipa2380_comp0_c0	Aipa28315_comp0_c0, Aipa31760_comp1_c0, Aipa1963_comp1_c0, Aipa31286_comp0_c1, Aipa16272_comp2_c0, Adur2059_comp0_c0, Adur48367_comp0_c0, Adur7790_comp1_c0, Aipa24281_comp0_c0, Adur4546_comp0_c0, Aipa35225_comp0_c0, Aipa7948_comp0_c0, Aipa31712_comp0_c0, Aipa19310_comp0_c0, Aipa41426_comp0_c0, Adur48949_comp0_c0, Aipa27057_comp0_c0, Adur24575_comp0_c0, Adur49658_comp0_c0, Adur2513_comp0_c1, Aipa4…	P

## Sheet: HR5vsHR6 DOWN
GO-ID	Term	FDR	TestSeqs	RefSeqs	Category
GO:0005576	extracellular region	2.61863e-09	Aipa28239_comp1_c0, Adur9215_comp0_c0, Adur32305_comp0_c0, Aipa23571_comp0_c0, Adur45337_comp0_c0, Aipa37837_comp0_c0, Adur28150_comp0_c0, Aipa35257_comp0_c0, Adur30093_comp0_c0, Aipa26368_comp0_c0, Aipa25330_comp0_c0, Adur42139_comp0_c0, Adur34059_comp0_c0, Adur12085_comp0_c1, Adur12085_comp0_c0, Aipa28691_comp0_c0, Adur32308_comp0_c0, Aipa41848_comp1_c0, Adur22267_comp0_c0, Aipa9007_comp0_c1, A…	Adur2546_comp0_c0, Adur43043_comp0_c0, Adur9193_comp0_c0, Adur7227_comp0_c0, Adur39972_comp0_c0, Aipa36536_comp1_c0, Adur26637_comp0_c0, Aipa6611_comp1_c0, Adur35485_comp0_c0, Aipa4501_comp0_c0, Aipa10916_comp2_c0, Aipa12916_comp2_c0, Adur21833_comp0_c0, Adur3804_comp0_c0, Adur6546_comp0_c0, Adur39301_comp0_c0, Adur31629_comp1_c0, Aipa38426_comp0_c0, Adur30284_comp0_c0, Aipa12662_comp0_c0, Adur27…	C
GO:0005618	cell wall	9.49357e-09	Aipa28239_comp1_c0, Adur9215_comp0_c0, Aipa9007_comp0_c1, Adur24722_comp0_c0, Adur32305_comp0_c0, Adur45337_comp0_c0, Aipa37837_comp0_c0, Adur28150_comp0_c0, Adur30093_comp0_c0, Adur16167_comp0_c0, Aipa10392_comp0_c0, Aipa44179_comp0_c0, Aipa26368_comp0_c0, Aipa35594_comp0_c0, Aipa25330_comp0_c0, Adur42139_comp0_c0, Adur34059_comp0_c0, Aipa24043_comp2_c0, Aipa28691_comp0_c0, Adur32308_comp0_c0, A…	Aipa27315_comp0_c1, Aipa5109_comp0_c0, Aipa9501_comp0_c0, Adur43043_comp0_c0, Aipa35564_comp1_c0, Adur9193_comp0_c0, Aipa44933_comp1_c0, Aipa6611_comp1_c0, Aipa12528_comp0_c0, Aipa4501_comp0_c0, Aipa41717_comp0_c0, Aipa11847_comp0_c0, Aipa10916_comp2_c0, Adur4180_comp1_c0, Adur21833_comp0_c0, Adur48658_comp0_c0, Aipa6562_comp0_c0, Aipa41622_comp0_c0, Adur2865_comp0_c0, Aipa16371_comp0_c0, Adur393…	C
GO:0005975	carbohydrate metabolic process	0.471363	Aipa9007_comp0_c1, Adur24722_comp0_c0, Aipa37837_comp0_c0, Adur28150_comp0_c0, Aipa2325_comp1_c0, Adur30093_comp0_c0, Adur16167_comp0_c0, Adur42139_comp0_c0, Adur30604_comp0_c0, Aipa10536_comp0_c0, Aipa24043_comp2_c0, Aipa28691_comp0_c0, Aipa41848_comp1_c0	Adur44882_comp0_c0, Aipa15502_comp2_c0, Adur1742_comp0_c0, Aipa32051_comp3_c0, Aipa6611_comp1_c0, Aipa33130_comp0_c0, Aipa22499_comp0_c0, Adur13788_comp0_c0, Aipa10916_comp2_c0, Aipa2014_comp0_c0, Adur48949_comp0_c0, Aipa8047_comp0_c0, Adur3865_comp0_c0, Adur16579_comp1_c0, Aipa6562_comp0_c0, Aipa15920_comp0_c0, Adur39082_comp3_c0, Adur9680_comp0_c0, Aipa13589_comp0_c0, Aipa11453_comp1_c0, Aipa26…	P
GO:0006629	lipid metabolic process	0.471363	Aipa26368_comp0_c0, Adur26847_comp0_c0, Adur30604_comp0_c0, Aipa25443_comp0_c0, Adur12085_comp0_c1, Adur9570_comp1_c0, Adur12085_comp0_c0, Aipa23571_comp0_c0, Aipa10536_comp0_c0, Aipa2325_comp1_c0, Adur4159_comp0_c0	Aipa14142_comp0_c0, Aipa8014_comp0_c0, Adur292_comp2_c1, Adur292_comp2_c0, Aipa41364_comp0_c0, Adur48367_comp0_c0, Aipa41426_comp0_c0, Adur17919_comp2_c2, Aipa38516_comp0_c0, Aipa18175_comp0_c0, Adur3804_comp0_c0, Adur41050_comp2_c0, Adur7193_comp0_c0, Adur9680_comp0_c0, Adur15783_comp0_c0, Adur1193_comp0_c0, Adur28547_comp0_c0, Aipa28740_comp0_c0, Aipa12134_comp1_c0, Adur39916_comp0_c0, Adur2782…	P
GO:0009790	embryo development	0.0196516	Aipa11372_comp1_c0, Adur29978_comp0_c0, Adur29978_comp1_c0, Adur30575_comp0_c0, Aipa8669_comp0_c0, Adur44414_comp1_c0, Aipa10536_comp0_c0, Adur29978_comp0_c1, Adur16043_comp0_c0	Aipa27376_comp0_c0, Aipa13854_comp2_c1, Aipa16272_comp2_c0, Aipa6820_comp0_c0, Adur44125_comp1_c0, Aipa12867_comp1_c0, Aipa28167_comp1_c0, Adur24346_comp0_c0, Aipa4853_comp0_c1, Aipa4706_comp1_c0, Adur32776_comp0_c0, Aipa740_comp0_c0, Adur24575_comp0_c0, Adur3725_comp3_c1, Adur5804_comp0_c0, Adur6283_comp0_c0, Adur37748_comp0_c0, Adur50949_comp0_c0, Adur17861_comp0_c0, Adur32771_comp0_c0, Aipa141…	P
GO:0009791	post-embryonic development	0.124893	Adur9215_comp0_c0, Adur29978_comp0_c0, Adur29978_comp1_c0, Adur45337_comp0_c0, Adur29978_comp0_c1, Aipa4524_comp1_c0, Adur16043_comp0_c0, Adur42269_comp0_c0, Aipa35594_comp0_c0, Aipa11372_comp1_c0, Aipa6548_comp0_c0, Aipa8669_comp0_c0, Adur44414_comp1_c0, Aipa10536_comp0_c0	Aipa28315_comp0_c0, Aipa16936_comp3_c0, Adur43043_comp0_c0, Adur9193_comp0_c0, Adur48367_comp0_c0, Aipa35327_comp2_c0, Aipa12867_comp1_c0, Adur26637_comp0_c0, Adur46272_comp0_c0, Aipa41426_comp0_c0, Aipa4706_comp1_c0, Adur32776_comp0_c0, Aipa740_comp0_c0, Adur24575_comp0_c0, Adur2513_comp0_c1, Aipa9853_comp0_c0, Adur5804_comp0_c0, Adur39301_comp0_c0, Adur13296_comp0_c0, Aipa24917_comp1_c0, Adur17…	P
GO:0016301	kinase activity	0.471363	Adur20170_comp0_c0, Aipa35978_comp1_c1, Aipa2212_comp0_c0, Aipa23756_comp0_c0, Adur26551_comp0_c0, Adur8668_comp0_c0, Adur24320_comp2_c0, Aipa37219_comp0_c0, Adur35555_comp0_c0, Adur22181_comp0_c0, Adur49518_comp0_c0, Aipa41587_comp1_c0, Aipa37974_comp0_c0, Aipa31431_comp0_c0, Aipa40584_comp0_c0	Aipa14854_comp2_c0, Adur7242_comp1_c0, Aipa43994_comp1_c0, Adur34289_comp0_c0, Adur49043_comp0_c0, Aipa19548_comp1_c0, Aipa23024_comp0_c0, Adur24575_comp0_c0, Aipa3820_comp0_c0, Aipa18265_comp0_c0, Aipa712_comp0_c0, Adur11083_comp0_c0, Aipa38139_comp1_c0, Adur13783_comp0_c0, Aipa20981_comp0_c0, Aipa4198_comp0_c0, Adur3488_comp1_c0, Adur8669_comp0_c0, Adur11852_comp2_c0, Aipa19638_comp1_c0, Aipa22…	F
GO:0016787	hydrolase activity	0.126963	Adur9215_comp0_c0, Aipa11215_comp1_c0, Aipa33303_comp0_c0, Aipa23571_comp0_c0, Adur45337_comp0_c0, Aipa37837_comp0_c0, Adur28150_comp0_c0, Aipa35257_comp0_c0, Adur30093_comp0_c0, Adur24320_comp2_c0, Aipa26368_comp0_c0, Adur42139_comp0_c0, Adur12085_comp0_c1, Adur12085_comp0_c0, Aipa10536_comp0_c0, Aipa28691_comp0_c0, Aipa41848_comp1_c0, Adur22267_comp0_c0, Aipa9007_comp0_c1, Adur24722_comp0_c0, A…	Aipa31760_comp1_c0, Aipa32776_comp4_c0, Adur35485_comp0_c0, Adur3898_comp0_c0, Adur8581_comp2_c0, Adur17919_comp2_c2, Adur35972_comp0_c0, Aipa15371_comp0_c0, Adur3804_comp0_c0, Aipa29749_comp1_c0, Aipa1300_comp0_c0, Adur27956_comp0_c0, Aipa13466_comp0_c0, Adur48731_comp0_c0, Aipa31348_comp0_c0, Adur24178_comp0_c0, Adur18464_comp0_c0, Adur25230_comp2_c0, Aipa14121_comp2_c0, Adur167_comp0_c0, Adur2…	F
GO:0030246	carbohydrate binding	0.135451	Aipa42522_comp1_c0, Aipa2212_comp0_c0, Aipa42522_comp0_c0, Aipa37974_comp0_c0, Aipa31431_comp0_c0, Aipa41848_comp1_c0	Adur40416_comp1_c0, Adur44882_comp0_c0, Adur39083_comp1_c0, Adur25539_comp0_c0, Aipa40348_comp1_c0, Adur26698_comp0_c0, Adur49100_comp1_c0, Adur551_comp0_c0, Aipa41781_comp0_c0, Adur45429_comp0_c0, Aipa32051_comp3_c0, Aipa42557_comp0_c0, Aipa41778_comp0_c0, Adur6484_comp0_c0, Aipa24850_comp1_c0, Aipa18405_comp0_c0, Adur4907_comp0_c0, Adur17825_comp0_c0, Aipa10089_comp1_c1, Aipa36835_comp0_c0, Aip…	F

## Sheet: HR5vsHR6 UP
GO-ID	Term	FDR	TestSeqs	RefSeqs	Category
GO:0003682	chromatin binding	0.072497	Adur11499_comp0_c0, Adur19503_comp0_c0, Aipa28654_comp0_c0, Aipa33067_comp0_c0, Aipa38335_comp1_c0, Adur9119_comp0_c0, Adur23450_comp0_c0, Adur37754_comp0_c0, Aipa44913_comp0_c0, Adur21728_comp0_c0, Adur14354_comp0_c0, Adur2484_comp0_c0, Aipa8631_comp0_c0, Adur5321_comp0_c0, Aipa21161_comp0_c0, Adur7834_comp0_c0	Aipa12126_comp1_c0, Aipa31225_comp0_c0, Aipa28085_comp0_c0, Aipa28217_comp0_c0, Aipa24347_comp2_c0, Adur44866_comp1_c0, Aipa5305_comp0_c0, Aipa24847_comp1_c0, Adur25248_comp0_c0, Adur35838_comp0_c0, Aipa34004_comp0_c0, Adur16825_comp0_c0, Adur2770_comp0_c0, Adur1320_comp0_c0, Aipa41815_comp0_c0, Adur27464_comp1_c0, Adur12325_comp1_c0, Aipa37418_comp0_c0, Aipa6464_comp0_c0, Adur18923_comp0_c0, Adu…	F
GO:0003700	sequence-specific DNA binding transcription factor activity	0.0398786	Aipa30289_comp0_c0, Aipa4930_comp0_c0, Aipa32650_comp1_c0, Aipa29348_comp0_c0, Adur31130_comp0_c0, Adur10447_comp2_c0, Adur7834_comp0_c0, Adur30622_comp1_c0, Adur9253_comp1_c0, Adur22296_comp0_c0, Adur49394_comp0_c0, Aipa38335_comp1_c0, Aipa16044_comp1_c0, Aipa12365_comp0_c0, Adur29334_comp0_c0, Aipa147_comp1_c0, Aipa32704_comp0_c0, Adur10599_comp0_c0, Adur3399_comp1_c0, Adur29726_comp0_c0, Adur1…	Aipa27024_comp0_c0, Aipa28315_comp0_c0, Aipa253_comp0_c0, Aipa31225_comp0_c0, Adur2059_comp0_c0, Adur20767_comp2_c0, Aipa5305_comp0_c0, Adur5837_comp0_c0, Aipa35225_comp0_c0, Adur43686_comp0_c0, Adur46272_comp0_c0, Aipa37650_comp0_c0, Aipa19371_comp0_c0, Aipa4706_comp1_c0, Aipa21634_comp0_c0, Adur3255_comp0_c0, Adur25379_comp0_c0, Aipa41941_comp0_c0, Adur6669_comp0_c1, Adur34853_comp1_c0, Adur176…	F
GO:0005215	transporter activity	0.18814	Adur19041_comp0_c0, Aipa42352_comp0_c0, Aipa17797_comp0_c0, Adur8019_comp0_c0, Adur10008_comp0_c0, Adur10008_comp0_c1, Aipa2492_comp0_c0, Aipa20497_comp2_c0, Adur7674_comp0_c0, Adur38335_comp0_c0, Aipa22281_comp0_c0, Aipa30357_comp0_c0, Aipa3814_comp0_c0, Adur16724_comp0_c0, Aipa16695_comp1_c0, Aipa1329_comp0_c0, Adur5153_comp0_c0, Aipa44057_comp0_c0, Adur28737_comp0_c0, Adur49304_comp0_c0, Aipa1…	Adur40395_comp0_c0, Aipa29667_comp0_c0, Adur20637_comp0_c0, Aipa2042_comp0_c0, Adur49591_comp0_c0, Aipa2590_comp0_c0, Aipa23667_comp0_c0, Aipa19310_comp0_c0, Aipa11400_comp0_c0, Adur8615_comp2_c0, Adur36291_comp2_c0, Aipa18319_comp1_c0, Adur3865_comp0_c0, Adur16579_comp1_c0, Adur35554_comp2_c0, Aipa36750_comp6_c0, Aipa5353_comp1_c0, Adur31575_comp0_c0, Aipa22746_comp8_c0, Adur21866_comp0_c0, Adur…	F
GO:0005578	proteinaceous extracellular matrix	0.0283125	Adur32363_comp0_c0, Adur31458_comp1_c0, Adur34732_comp0_c0, Aipa43838_comp0_c1, Adur36081_comp0_c0	Aipa20067_comp0_c0, Aipa34401_comp0_c0, Adur27956_comp3_c0, Aipa7308_comp0_c0, Aipa24886_comp0_c0, Adur14197_comp0_c0, Adur40824_comp0_c0, Adur14643_comp0_c0, Aipa17287_comp0_c0, Adur41228_comp0_c0, Adur39422_comp2_c0, Adur39422_comp0_c0, Aipa31068_comp1_c0, Aipa12723_comp0_c0, Aipa43838_comp0_c0, Adur41240_comp0_c0, Adur8489_comp0_c0, Adur32358_comp0_c0, Aipa41622_comp0_c0, Aipa17742_comp0_c0, A…	C
GO:0005794	Golgi apparatus	0.072497	Adur19073_comp0_c0, Adur12470_comp2_c0, Aipa12335_comp0_c0, Adur50851_comp1_c0, Aipa5458_comp0_c0, Adur47295_comp0_c0, Adur17658_comp0_c0, Adur10008_comp0_c0, Adur34625_comp0_c0, Adur10008_comp0_c1, Adur16_comp0_c0, Aipa32738_comp0_c0, Adur7128_comp0_c1, Adur10006_comp0_c0, Adur21399_comp0_c0, Aipa15742_comp0_c0, Aipa28454_comp0_c0, Adur29693_comp1_c0, Adur32429_comp0_c0, Adur16724_comp0_c0, Aipa…	Adur44882_comp0_c0, Aipa8014_comp0_c0, Aipa1963_comp1_c0, Adur7242_comp1_c0, Adur17919_comp2_c2, Adur48949_comp0_c0, Adur16579_comp1_c0, Adur5804_comp0_c0, Aipa27511_comp0_c0, Aipa35163_comp0_c0, Adur39457_comp0_c0, Adur8561_comp1_c0, Aipa26322_comp2_c0, Aipa16229_comp1_c0, Adur41071_comp0_c0, Aipa13466_comp0_c0, Aipa28507_comp2_c1, Aipa12334_comp2_c0, Adur41071_comp0_c1, Aipa15466_comp0_c0, Aipa…	C
GO:0005886	plasma membrane	0.000288302	Aipa6487_comp2_c0, Adur45429_comp0_c0, Aipa2492_comp0_c0, Adur38335_comp0_c0, Adur10712_comp0_c0, Aipa22281_comp0_c0, Adur50197_comp0_c0, Aipa30357_comp0_c0, Adur44474_comp0_c0, Adur15_comp0_c0, Aipa5455_comp0_c0, Adur21356_comp0_c0, Adur35996_comp0_c1, Adur45831_comp0_c1, Adur21379_comp0_c0, Adur39078_comp0_c0, Aipa31065_comp2_c0, Adur4288_comp0_c0, Adur10006_comp1_c1, Aipa39845_comp1_c0, Aipa12…	Aipa8014_comp0_c0, Aipa31760_comp1_c0, Aipa31286_comp0_c1, Aipa30694_comp3_c0, Aipa3333_comp0_c0, Adur34289_comp0_c0, Aipa19548_comp1_c0, Adur49658_comp0_c0, Aipa36750_comp6_c0, Aipa3820_comp0_c0, Adur9811_comp2_c0, Adur39457_comp0_c0, Aipa5353_comp1_c0, Aipa22371_comp0_c0, Aipa18265_comp0_c0, Aipa712_comp0_c0, Aipa16229_comp1_c0, Adur11083_comp0_c0, Aipa38139_comp1_c0, Aipa20348_comp0_c0, Adur25…	C
GO:0005975	carbohydrate metabolic process	0.000288302	Aipa42352_comp0_c0, Adur40490_comp0_c0, Adur32363_comp0_c0, Adur38332_comp0_c0, Adur19408_comp1_c0, Aipa13184_comp1_c0, Adur36081_comp0_c0, Adur10712_comp0_c0, Adur10709_comp1_c0, Adur44474_comp0_c0, Adur41156_comp0_c1, Aipa265_comp0_c0, Adur37724_comp0_c0, Adur16607_comp1_c0, Aipa13418_comp0_c0, Aipa17040_comp0_c0, Adur44473_comp1_c0, Adur35296_comp0_c0, Adur30600_comp0_c0, Aipa2335_comp0_c0, Ad…	Adur44882_comp0_c0, Aipa15502_comp2_c0, Adur1742_comp0_c0, Aipa32051_comp3_c0, Aipa6611_comp1_c0, Aipa33130_comp0_c0, Aipa22499_comp0_c0, Adur13788_comp0_c0, Aipa10916_comp2_c0, Aipa2014_comp0_c0, Adur48949_comp0_c0, Aipa8047_comp0_c0, Adur3865_comp0_c0, Adur16579_comp1_c0, Aipa6562_comp0_c0, Aipa15920_comp0_c0, Adur39082_comp3_c0, Adur9680_comp0_c0, Aipa13589_comp0_c0, Aipa11453_comp1_c0, Aipa26…	P
GO:0007267	cell-cell signaling	0.31646	Aipa6487_comp2_c0, Adur6436_comp2_c0, Adur45429_comp0_c0, Aipa41380_comp0_c0	Aipa921_comp0_c0, Aipa11427_comp0_c0, Adur17390_comp0_c0, Aipa22905_comp2_c0, Adur10011_comp0_c0, Aipa14295_comp0_c0, Adur35012_comp2_c0, Adur18868_comp0_c0, Aipa24578_comp0_c0, Adur30322_comp2_c0, Adur24468_comp0_c0, Aipa6182_comp0_c0, Adur5285_comp0_c0, Adur25667_comp0_c0, Adur3190_comp0_c0, Adur34421_comp0_c0, Adur45741_comp0_c0, Adur10430_comp0_c0, Adur9811_comp2_c0, Adur45719_comp0_c0, Adur3…	P
GO:0009607	response to biotic stimulus	0.00651245	Aipa43665_comp1_c0, Adur40490_comp0_c0, Adur28519_comp0_c0, Aipa44272_comp2_c0, Aipa22629_comp0_c0, Adur10008_comp0_c0, Adur36173_comp0_c0, Adur10008_comp0_c1, Adur45032_comp0_c0, Adur44473_comp0_c0, Adur42014_comp0_c1, Aipa34099_comp0_c0, Adur36081_comp0_c0, Adur10712_comp0_c0, Aipa40455_comp0_c0, Aipa13419_comp1_c0, Adur10709_comp1_c0, Adur44474_comp0_c0, Aipa8631_comp0_c0, Aipa2355_comp1_c0, A…	Adur2546_comp0_c0, Aipa253_comp0_c0, Aipa16936_comp3_c0, Adur2059_comp0_c0, Adur7227_comp0_c0, Adur7242_comp1_c0, Aipa2042_comp0_c0, Aipa36536_comp1_c0, Adur29210_comp1_c0, Aipa27057_comp0_c0, Adur44916_comp0_c0, Adur31629_comp1_c0, Aipa33348_comp0_c0, Adur13296_comp0_c0, Aipa15043_comp2_c0, Adur2574_comp0_c0, Adur33362_comp0_c0, Adur11083_comp0_c0, Adur6971_comp0_c0, Adur18341_comp0_c0, Adur2333…	P
GO:0009838	abscission	0.420373	Adur15544_comp0_c0, Aipa4275_comp0_c0, Adur20156_comp2_c0	Aipa38841_comp3_c0, Adur21075_comp0_c0, Adur42271_comp0_c0, Aipa41634_comp0_c0, Adur43461_comp0_c0, Aipa6948_comp2_c0, Aipa14701_comp0_c0, Adur5117_comp0_c0, Adur49284_comp2_c0, Aipa42331_comp1_c0, Adur49284_comp1_c0, Adur38543_comp2_c0, Adur25699_comp0_c0, Aipa38267_comp0_c0, Adur49787_comp1_c0, Aipa35998_comp2_c0, Adur23293_comp0_c0, Adur8482_comp0_c0, Adur10094_comp0_c0, Aipa45285_comp0_c0, Ad…	P
GO:0019748	secondary metabolic process	1.26205e-20	Aipa30868_comp0_c0, Adur3162_comp1_c0, Aipa42340_comp0_c0, Adur32112_comp0_c0, Adur10712_comp0_c0, Aipa27577_comp1_c0, Adur5085_comp1_c0, Adur39546_comp0_c0, Aipa43195_comp0_c0, Adur36250_comp0_c0, Adur10709_comp1_c0, Adur39558_comp0_c0, Aipa17448_comp0_c0, Adur18016_comp0_c0, Aipa551_comp0_c0, Adur28345_comp0_c0, Aipa4275_comp0_c0, Adur18735_comp1_c0, Aipa43198_comp0_c0, Adur29334_comp0_c0, Aipa…	Aipa8464_comp0_c0, Adur46980_comp0_c0, Aipa18724_comp0_c0, Aipa933_comp0_c0, Aipa22695_comp0_c0, Aipa27670_comp0_c0, Adur38972_comp0_c0, Aipa25992_comp4_c0, Aipa38830_comp1_c0, Adur16579_comp1_c0, Adur27501_comp1_c0, Aipa9230_comp1_c1, Adur41318_comp1_c0, Aipa35998_comp2_c0, Aipa33348_comp0_c0, Adur1971_comp0_c0, Aipa34589_comp1_c0, Aipa18106_comp0_c0, Adur29002_comp0_c0, Aipa19461_comp0_c0, Adur…	P

## Sheet: HR6vsHR7 DOWN
GO-ID	Term	FDR	TestSeqs	RefSeqs	Category
GO:0003774	motor activity	1.52556e-08	Aipa41064_comp0_c0, Aipa27880_comp0_c0, Adur12496_comp0_c0, Adur2111_comp0_c0, Aipa28256_comp0_c0, Adur518_comp0_c0, Adur2515_comp0_c0, Adur11506_comp0_c0, Adur9956_comp0_c0, Aipa45504_comp1_c0, Adur13243_comp0_c0, Aipa45504_comp2_c0, Aipa20758_comp0_c0, Adur9957_comp0_c0, Adur33056_comp1_c0, Adur28681_comp1_c0	Aipa13292_comp0_c2, Aipa68_comp0_c0, Adur41312_comp1_c1, Aipa17592_comp0_c0, Adur41312_comp1_c0, Aipa25256_comp1_c0, Aipa22119_comp0_c0, Aipa28669_comp1_c0, Aipa30953_comp1_c0, Adur38981_comp0_c0, Aipa12635_comp0_c0, Adur3898_comp0_c0, Adur19549_comp0_c0, Aipa11062_comp0_c0, Aipa44137_comp1_c0, Aipa45232_comp0_c0, Aipa14656_comp1_c0, Aipa31055_comp2_c0, Aipa29874_comp1_c0, Aipa2740_comp0_c0, Adur…	F
GO:0005578	proteinaceous extracellular matrix	0.000662284	Adur32363_comp0_c0, Aipa27085_comp1_c0, Adur31458_comp1_c0, Aipa43838_comp0_c0, Adur32358_comp0_c0, Aipa43838_comp0_c1	Aipa20067_comp0_c0, Aipa34401_comp0_c0, Adur27956_comp3_c0, Aipa7308_comp0_c0, Aipa24886_comp0_c0, Adur14197_comp0_c0, Adur34732_comp0_c0, Adur40824_comp0_c0, Adur14643_comp0_c0, Aipa17287_comp0_c0, Adur41228_comp0_c0, Adur36081_comp0_c0, Adur39422_comp2_c0, Adur39422_comp0_c0, Aipa31068_comp1_c0, Aipa12723_comp0_c0, Adur41240_comp0_c0, Adur8489_comp0_c0, Aipa41622_comp0_c0, Aipa17742_comp0_c0, A…	C
GO:0005618	cell wall	2.39146e-07	Aipa11197_comp0_c0, Aipa27315_comp0_c1, Adur9215_comp0_c0, Adur25951_comp0_c0, Adur42239_comp0_c0, Adur11137_comp1_c1, Aipa43665_comp3_c1, Aipa16540_comp0_c0, Aipa2655_comp1_c0, Adur9193_comp0_c0, Aipa6535_comp0_c0, Aipa20721_comp0_c0, Adur16_comp0_c0, Adur10712_comp0_c0, Adur4940_comp0_c0, Adur21833_comp0_c0, Adur10709_comp1_c0, Adur8243_comp1_c0, Adur20156_comp2_c0, Aipa16858_comp1_c0, Aipa1713…	Aipa5109_comp0_c0, Aipa9501_comp0_c0, Adur43043_comp0_c0, Aipa35564_comp1_c0, Aipa44933_comp1_c0, Aipa6611_comp1_c0, Aipa12528_comp0_c0, Aipa4501_comp0_c0, Aipa41717_comp0_c0, Aipa11847_comp0_c0, Aipa10916_comp2_c0, Adur4180_comp1_c0, Adur48658_comp0_c0, Aipa6562_comp0_c0, Aipa41622_comp0_c0, Adur2865_comp0_c0, Adur39301_comp0_c0, Aipa5366_comp0_c0, Adur31629_comp1_c0, Adur28318_comp0_c0, Adur218…	C
GO:0005768	endosome	0.12277	Adur41302_comp0_c0, Aipa36809_comp0_c0, Aipa44607_comp3_c0, Aipa5458_comp0_c0, Aipa34101_comp1_c0, Aipa22389_comp1_c0, Aipa3510_comp0_c0, Adur17581_comp1_c0, Adur30297_comp0_c0, Aipa5010_comp0_c0, Adur7128_comp0_c1, Adur42025_comp0_c0, Adur21399_comp0_c0, Aipa19009_comp0_c0, Aipa38959_comp0_c0, Adur45837_comp0_c0, Adur10700_comp1_c0, Adur49263_comp0_c0, Aipa41241_comp4_c0	Aipa1963_comp1_c0, Aipa13854_comp2_c1, Adur44625_comp0_c0, Adur37681_comp0_c0, Adur7242_comp1_c0, Aipa41717_comp0_c0, Aipa28187_comp2_c0, Adur25062_comp2_c0, Aipa39941_comp0_c0, Adur48949_comp0_c0, Aipa14028_comp1_c0, Aipa12420_comp1_c0, Adur5804_comp0_c0, Aipa35163_comp0_c0, Aipa23466_comp0_c0, Aipa16229_comp1_c0, Adur41071_comp0_c0, Aipa13466_comp0_c0, Aipa15847_comp0_c0, Adur41071_comp0_c1, Ai…	C
GO:0005773	vacuole	0.0044705	Adur25951_comp0_c0, Adur11137_comp1_c1, Aipa33793_comp0_c0, Aipa41406_comp0_c0, Adur17581_comp1_c0, Aipa10589_comp0_c0, Adur19064_comp0_c0, Aipa22524_comp0_c0, Adur32576_comp1_c0, Aipa42204_comp0_c0, Adur17926_comp0_c0, Aipa44019_comp1_c0, Adur20156_comp2_c0, Aipa16858_comp1_c0, Aipa17752_comp1_c0, Adur49285_comp0_c0, Aipa25588_comp1_c0, Adur26623_comp2_c0, Adur29536_comp1_c0, Adur5232_comp0_c0, …	Aipa1963_comp1_c0, Aipa31286_comp0_c1, Aipa11400_comp0_c0, Adur35972_comp0_c0, Adur36291_comp2_c0, Adur16579_comp1_c0, Adur7193_comp0_c0, Adur5804_comp0_c0, Adur21866_comp0_c0, Adur8561_comp1_c0, Adur27956_comp0_c0, Aipa20740_comp0_c0, Aipa20740_comp0_c1, Aipa31740_comp0_c0, Adur2697_comp0_c1, Adur2697_comp0_c0, Aipa33814_comp2_c0, Adur801_comp0_c0, Aipa29190_comp1_c0, Adur41228_comp0_c0, Adur589…	C
GO:0005794	Golgi apparatus	0.000621702	Adur12470_comp2_c0, Adur41302_comp0_c0, Aipa21292_comp0_c0, Aipa12335_comp0_c0, Aipa44607_comp3_c0, Adur50851_comp1_c0, Aipa5458_comp0_c0, Aipa22389_comp1_c0, Adur47295_comp0_c0, Aipa27205_comp0_c0, Adur34625_comp0_c0, Adur17581_comp1_c0, Adur16_comp0_c0, Aipa32738_comp0_c0, Adur9952_comp1_c0, Adur7128_comp0_c1, Aipa23910_comp0_c0, Adur21399_comp0_c0, Adur44948_comp2_c0, Adur26623_comp2_c0, Aipa3…	Adur44882_comp0_c0, Aipa8014_comp0_c0, Aipa1963_comp1_c0, Adur7242_comp1_c0, Adur17919_comp2_c2, Adur48949_comp0_c0, Adur16579_comp1_c0, Adur5804_comp0_c0, Aipa27511_comp0_c0, Aipa35163_comp0_c0, Adur39457_comp0_c0, Adur8561_comp1_c0, Aipa26322_comp2_c0, Aipa16229_comp1_c0, Adur41071_comp0_c0, Aipa13466_comp0_c0, Aipa28507_comp2_c1, Aipa12334_comp2_c0, Adur41071_comp0_c1, Aipa15466_comp0_c0, Aipa…	C
GO:0005856	cytoskeleton	4.93616e-16	Aipa41064_comp0_c0, Adur48070_comp0_c0, Adur2111_comp0_c0, Adur47811_comp1_c0, Aipa33273_comp1_c0, Adur9956_comp0_c0, Aipa993_comp1_c0, Aipa41606_comp1_c0, Adur13243_comp0_c0, Aipa45504_comp2_c0, Adur13329_comp0_c0, Aipa16858_comp1_c0, Aipa1713_comp0_c0, Adur48073_comp1_c0, Adur18310_comp0_c0, Adur48569_comp0_c0, Adur48463_comp0_c0, Adur12996_comp0_c0, Aipa2156_comp0_c0, Adur18460_comp0_c0, Aipa5…	Adur1062_comp0_c0, Aipa42155_comp1_c0, Adur300_comp4_c0, Aipa17592_comp0_c0, Aipa27183_comp0_c0, Aipa31286_comp0_c1, Aipa33810_comp0_c0, Aipa27183_comp0_c1, Aipa22119_comp0_c0, Adur17373_comp2_c0, Aipa15298_comp0_c0, Aipa30953_comp1_c0, Aipa12724_comp0_c0, Adur3898_comp0_c0, Adur24542_comp0_c0, Aipa4660_comp0_c0, Adur29768_comp0_c0, Adur29768_comp0_c1, Aipa28187_comp2_c0, Adur25062_comp2_c0, Aipa…	C
GO:0005886	plasma membrane	6.74805e-08	Adur15286_comp0_c0, Aipa28115_comp1_c0, Adur30930_comp0_c0, Adur24320_comp2_c0, Adur10712_comp0_c0, Aipa22281_comp0_c0, Aipa23910_comp0_c0, Adur22181_comp0_c0, Aipa16362_comp0_c0, Adur50197_comp0_c0, Adur32576_comp1_c0, Aipa32595_comp0_c0, Adur44474_comp0_c0, Adur47198_comp0_c0, Aipa16858_comp1_c0, Aipa1713_comp0_c0, Aipa25600_comp0_c0, Aipa35998_comp2_c0, Adur21356_comp0_c0, Adur29725_comp0_c0, …	Aipa8014_comp0_c0, Aipa31760_comp1_c0, Aipa31286_comp0_c1, Aipa30694_comp3_c0, Aipa3333_comp0_c0, Adur34289_comp0_c0, Aipa19548_comp1_c0, Adur49658_comp0_c0, Aipa36750_comp6_c0, Aipa3820_comp0_c0, Adur9811_comp2_c0, Adur39457_comp0_c0, Aipa5353_comp1_c0, Aipa22371_comp0_c0, Aipa18265_comp0_c0, Aipa712_comp0_c0, Aipa16229_comp1_c0, Adur11083_comp0_c0, Aipa38139_comp1_c0, Aipa20348_comp0_c0, Adur25…	C
GO:0005975	carbohydrate metabolic process	3.55702e-17	Adur32363_comp0_c0, Adur10712_comp0_c0, Adur44474_comp0_c0, Adur44948_comp2_c0, Adur37724_comp0_c0, Aipa16371_comp0_c0, Aipa36835_comp0_c0, Aipa20721_comp5_c0, Adur18535_comp0_c0, Adur48433_comp1_c0, Adur1205_comp1_c0, Aipa5418_comp0_c0, Adur9729_comp0_c0, Adur8349_comp0_c0, Aipa4122_comp0_c0, Adur49263_comp0_c0, Adur39041_comp2_c0, Aipa20721_comp0_c0, Adur45032_comp0_c0, Aipa32738_comp0_c0, Adur…	Adur44882_comp0_c0, Aipa15502_comp2_c0, Adur1742_comp0_c0, Aipa32051_comp3_c0, Aipa6611_comp1_c0, Aipa33130_comp0_c0, Aipa22499_comp0_c0, Adur13788_comp0_c0, Aipa10916_comp2_c0, Aipa2014_comp0_c0, Adur48949_comp0_c0, Aipa8047_comp0_c0, Adur3865_comp0_c0, Adur16579_comp1_c0, Aipa6562_comp0_c0, Aipa15920_comp0_c0, Adur39082_comp3_c0, Adur9680_comp0_c0, Aipa13589_comp0_c0, Aipa11453_comp1_c0, Aipa26…	P
GO:0007610	behavior	0.023464	Aipa36835_comp0_c0, Adur19659_comp0_c0, Adur19659_comp1_c0, Adur49285_comp0_c0	Aipa31564_comp1_c0, Adur40550_comp0_c0, Aipa31722_comp1_c0, Aipa31564_comp1_c1, Aipa11427_comp0_c0, Aipa12214_comp2_c0, Adur6581_comp0_c0, Aipa43561_comp1_c0, Adur10011_comp0_c0, Adur27155_comp1_c0, Adur19189_comp2_c0, Aipa34640_comp0_c0, Adur40539_comp2_c0, Aipa44058_comp0_c0, Aipa45435_comp1_c0, Adur45672_comp0_c0, Adur34561_comp1_c0, Aipa12942_comp0_c0, Adur28914_comp0_c0, Aipa31634_comp0_c0, …	P
GO:0009605	response to external stimulus	0.172444	Adur40204_comp0_c1, Adur1768_comp0_c0, Adur43501_comp0_c1, Adur23588_comp0_c0, Aipa33793_comp0_c0, Adur2463_comp0_c0, Adur45032_comp0_c0, Adur44473_comp0_c0, Adur10712_comp0_c0, Adur42269_comp0_c0, Aipa28232_comp0_c0, Aipa13419_comp1_c0, Aipa32595_comp0_c0, Adur17926_comp0_c0, Adur10709_comp1_c0, Adur44474_comp0_c0, Adur7834_comp0_c0, Adur29536_comp1_c0, Aipa13418_comp0_c0, Adur44473_comp1_c0, Ad…	Adur2546_comp0_c0, Aipa253_comp0_c0, Aipa16936_comp3_c0, Aipa31286_comp0_c1, Adur2059_comp0_c0, Adur34133_comp0_c0, Adur7242_comp1_c0, Aipa2042_comp0_c0, Aipa12724_comp0_c0, Adur29210_comp1_c0, Aipa27057_comp0_c0, Adur7193_comp0_c0, Adur44916_comp0_c0, Adur5804_comp0_c0, Adur31629_comp1_c0, Aipa33348_comp0_c0, Adur13296_comp0_c0, Aipa30941_comp0_c0, Aipa15043_comp2_c0, Adur2574_comp0_c0, Adur3336…	P
GO:0009607	response to biotic stimulus	0.0426656	Adur40204_comp0_c1, Adur43501_comp0_c1, Adur23588_comp0_c0, Aipa33793_comp0_c0, Adur2463_comp0_c0, Adur45032_comp0_c0, Adur44473_comp0_c0, Aipa34099_comp0_c0, Adur10712_comp0_c0, Aipa28232_comp0_c0, Aipa13419_comp1_c0, Adur17926_comp0_c0, Adur10709_comp1_c0, Adur44474_comp0_c0, Adur7834_comp0_c0, Adur29536_comp1_c0, Aipa13418_comp0_c0, Adur7130_comp0_c0, Adur44473_comp1_c0, Aipa43665_comp2_c0, Ad…	Adur2546_comp0_c0, Aipa253_comp0_c0, Aipa16936_comp3_c0, Adur2059_comp0_c0, Adur7227_comp0_c0, Adur7242_comp1_c0, Aipa2042_comp0_c0, Aipa36536_comp1_c0, Adur29210_comp1_c0, Aipa27057_comp0_c0, Adur44916_comp0_c0, Adur31629_comp1_c0, Aipa33348_comp0_c0, Adur13296_comp0_c0, Aipa15043_comp2_c0, Adur2574_comp0_c0, Adur33362_comp0_c0, Adur11083_comp0_c0, Adur6971_comp0_c0, Adur18341_comp0_c0, Adur2333…	P
GO:0009653	anatomical structure morphogenesis	0.153211	Adur11137_comp1_c1, Aipa43665_comp3_c1, Adur43501_comp0_c1, Aipa33273_comp1_c0, Aipa6349_comp0_c0, Adur45240_comp0_c0, Adur7128_comp0_c1, Adur4940_comp0_c0, Aipa34486_comp0_c0, Aipa25241_comp2_c0, Aipa32595_comp0_c0, Adur48629_comp0_c0, Aipa25600_comp0_c0, Aipa4242_comp0_c0, Adur18310_comp0_c0, Adur48569_comp0_c0, Adur50128_comp0_c0, Aipa34101_comp1_c0, Adur6856_comp0_c0, Aipa31823_comp0_c1, Adur…	Aipa28315_comp0_c0, Adur42591_comp0_c0, Adur300_comp4_c0, Aipa31286_comp0_c1, Aipa16272_comp2_c0, Adur45334_comp0_c0, Aipa37523_comp2_c0, Adur26637_comp0_c0, Aipa28167_comp1_c0, Aipa4501_comp0_c0, Adur24542_comp0_c0, Aipa41426_comp0_c0, Adur13788_comp0_c0, Aipa4706_comp1_c0, Adur48949_comp0_c0, Adur16579_comp1_c0, Adur35554_comp2_c0, Adur2513_comp0_c1, Adur21894_comp0_c0, Aipa6366_comp0_c0, Adur3…	P
GO:0009838	abscission	0.029039	Adur15544_comp0_c0, Aipa4275_comp0_c0, Adur20156_comp2_c0, Aipa35998_comp2_c0	Aipa38841_comp3_c0, Adur21075_comp0_c0, Adur42271_comp0_c0, Aipa41634_comp0_c0, Adur43461_comp0_c0, Aipa6948_comp2_c0, Aipa14701_comp0_c0, Adur5117_comp0_c0, Adur49284_comp2_c0, Aipa42331_comp1_c0, Adur49284_comp1_c0, Adur38543_comp2_c0, Adur25699_comp0_c0, Aipa38267_comp0_c0, Adur49787_comp1_c0, Adur23293_comp0_c0, Adur8482_comp0_c0, Adur10094_comp0_c0, Aipa45285_comp0_c0, Adur43805_comp0_c0, Ad…	P
GO:0016043	cellular component organization	0.0849411	Aipa41064_comp0_c0, Adur48070_comp0_c0, Aipa43665_comp3_c1, Aipa33273_comp1_c0, Aipa41606_comp1_c0, Aipa32595_comp0_c0, Aipa2523_comp0_c0, Adur49425_comp0_c0, Aipa16858_comp1_c0, Aipa1713_comp0_c0, Aipa25600_comp0_c0, Adur48073_comp1_c0, Aipa20435_comp0_c0, Aipa16371_comp0_c0, Aipa35998_comp2_c0, Adur18310_comp0_c0, Adur48569_comp0_c0, Aipa17040_comp0_c0, Adur39224_comp2_c0, Adur48463_comp0_c0, A…	Aipa31286_comp0_c1, Aipa16272_comp2_c0, Aipa2590_comp0_c0, Aipa6611_comp1_c0, Adur3898_comp0_c0, Aipa4501_comp0_c0, Aipa10916_comp2_c0, Aipa21147_comp0_c0, Adur48949_comp0_c0, Adur27710_comp0_c0, Aipa15371_comp0_c0, Adur9811_comp2_c0, Adur34853_comp1_c0, Adur13283_comp1_c0, Adur30071_comp0_c0, Adur48731_comp0_c0, Adur33362_comp0_c0, Adur32771_comp0_c0, Adur167_comp0_c0, Adur24521_comp2_c0, Aipa29…	P
GO:0016049	cell growth	0.00312763	Adur50128_comp0_c0, Adur11137_comp1_c1, Aipa34101_comp1_c0, Adur43501_comp0_c1, Adur6856_comp0_c0, Aipa33273_comp1_c0, Aipa6349_comp0_c0, Adur45240_comp0_c0, Adur7128_comp0_c1, Aipa4195_comp0_c0, Adur4940_comp0_c0, Aipa34486_comp0_c0, Aipa41490_comp0_c0, Aipa25241_comp2_c0, Aipa30534_comp0_c0, Aipa42275_comp1_c0, Aipa4122_comp0_c0, Adur8751_comp1_c0, Adur18310_comp0_c0, Adur48569_comp0_c0	Adur42591_comp0_c0, Adur300_comp4_c0, Aipa35675_comp0_c0, Adur45334_comp0_c0, Adur24542_comp0_c0, Aipa41426_comp0_c0, Adur13788_comp0_c0, Adur48949_comp0_c0, Adur7631_comp1_c0, Adur16579_comp1_c0, Aipa2526_comp0_c0, Adur35554_comp2_c0, Adur2513_comp0_c1, Adur21894_comp0_c0, Adur13791_comp0_c0, Aipa6366_comp0_c0, Aipa8403_comp0_c0, Adur37010_comp0_c0, Adur36800_comp1_c0, Aipa35966_comp0_c0, Adur45…	P
GO:0016740	transferase activity	0.0710509	Adur25257_comp0_c0, Adur15286_comp0_c0, Aipa28115_comp1_c0, Aipa32601_comp1_c0, Aipa12335_comp0_c0, Aipa3890_comp0_c1, Adur31458_comp0_c0, Adur44873_comp0_c0, Aipa25345_comp1_c0, Adur3542_comp1_c0, Adur24320_comp2_c0, Adur10712_comp0_c0, Adur22181_comp0_c0, Adur50197_comp0_c0, Adur32576_comp1_c0, Adur44474_comp0_c0, Aipa13794_comp0_c0, Adur44948_comp2_c0, Aipa25600_comp0_c0, Aipa2066_comp0_c0, Ad…	Aipa35773_comp0_c0, Adur45658_comp0_c0, Adur48949_comp0_c0, Aipa23024_comp0_c0, Aipa31978_comp1_c0, Adur43550_comp1_c0, Adur24575_comp0_c0, Aipa3820_comp0_c0, Adur9288_comp0_c0, Aipa18265_comp0_c0, Aipa14800_comp4_c0, Aipa16229_comp1_c0, Adur41071_comp0_c0, Adur41071_comp0_c1, Aipa38139_comp1_c0, Aipa20981_comp0_c0, Aipa26330_comp1_c1, Aipa42040_comp0_c0, Aipa4198_comp0_c0, Adur27825_comp1_c0, Ad…	F
GO:0019748	secondary metabolic process	4.54554e-07	Adur18735_comp0_c0, Aipa34904_comp1_c0, Aipa40602_comp0_c0, Adur32112_comp0_c0, Adur10712_comp0_c0, Adur42586_comp0_c0, Adur36250_comp0_c0, Adur10709_comp1_c0, Aipa40752_comp0_c0, Adur20156_comp2_c0, Aipa35998_comp2_c0, Adur23999_comp0_c0, Adur47215_comp0_c0, Aipa42795_comp0_c0, Adur28345_comp0_c0, Aipa4275_comp0_c0, Adur18735_comp1_c0, Aipa37665_comp0_c0, Aipa3505_comp0_c0, Aipa43198_comp0_c0, A…	Aipa30868_comp0_c0, Aipa8464_comp0_c0, Adur46980_comp0_c0, Aipa18724_comp0_c0, Aipa933_comp0_c0, Aipa22695_comp0_c0, Aipa27670_comp0_c0, Adur38972_comp0_c0, Aipa25992_comp4_c0, Aipa38830_comp1_c0, Adur16579_comp1_c0, Adur27501_comp1_c0, Aipa9230_comp1_c1, Adur41318_comp1_c0, Aipa33348_comp0_c0, Adur1971_comp0_c0, Aipa34589_comp1_c0, Aipa18106_comp0_c0, Adur29002_comp0_c0, Aipa19461_comp0_c0, Adur…	P
GO:0030246	carbohydrate binding	0.18837	Aipa36835_comp0_c0, Aipa20721_comp5_c0, Adur49092_comp0_c0, Aipa2655_comp1_c0, Adur41264_comp0_c0, Aipa20721_comp1_c0, Aipa20721_comp0_c0, Aipa30284_comp0_c0, Adur13211_comp0_c0, Adur47968_comp1_c0, Adur21380_comp0_c0, Adur8243_comp1_c0, Adur49285_comp0_c0, Aipa25600_comp0_c0	Adur40416_comp1_c0, Adur44882_comp0_c0, Adur39083_comp1_c0, Adur25539_comp0_c0, Aipa40348_comp1_c0, Adur26698_comp0_c0, Adur49100_comp1_c0, Adur551_comp0_c0, Aipa41781_comp0_c0, Adur45429_comp0_c0, Aipa32051_comp3_c0, Aipa42557_comp0_c0, Aipa41778_comp0_c0, Adur6484_comp0_c0, Aipa24850_comp1_c0, Aipa18405_comp0_c0, Adur4907_comp0_c0, Adur17825_comp0_c0, Aipa10089_comp1_c1, Aipa42495_comp0_c0, Aip…	F

## Sheet: HR6vsHR7 UP
GO-ID	Term	FDR	TestSeqs	RefSeqs	Category
GO:0003700	sequence-specific DNA binding transcription factor activity	0.00686033	Aipa41963_comp2_c0, Aipa34950_comp0_c0, Adur35124_comp1_c0, Adur9253_comp1_c0, Aipa43725_comp0_c0, Adur22296_comp0_c0, Adur34621_comp1_c0, Adur17354_comp0_c0, Adur18623_comp0_c0, Aipa6136_comp0_c0, Aipa34954_comp0_c0, Aipa45114_comp1_c0, Adur27592_comp1_c0, Aipa38321_comp0_c1, Aipa42060_comp0_c0, Adur8941_comp0_c0, Adur46696_comp0_c0, Aipa35531_comp2_c0, Aipa45211_comp2_c0	Aipa27024_comp0_c0, Aipa28315_comp0_c0, Aipa253_comp0_c0, Aipa31225_comp0_c0, Adur2059_comp0_c0, Adur20767_comp2_c0, Aipa5305_comp0_c0, Adur5837_comp0_c0, Aipa35225_comp0_c0, Adur43686_comp0_c0, Adur46272_comp0_c0, Aipa37650_comp0_c0, Aipa19371_comp0_c0, Aipa4706_comp1_c0, Aipa21634_comp0_c0, Adur3255_comp0_c0, Adur25379_comp0_c0, Aipa41941_comp0_c0, Adur6669_comp0_c1, Adur34853_comp1_c0, Adur176…	F
GO:0003824	catalytic activity	0.0205832	Aipa24946_comp0_c0, Aipa2829_comp0_c2, Aipa3586_comp1_c0, Adur28845_comp0_c0, Adur13271_comp0_c0, Adur8019_comp0_c0, Adur6251_comp1_c1, Adur36099_comp0_c0, Aipa29933_comp1_c0, Adur6252_comp0_c0, Aipa43477_comp0_c0, Adur44667_comp1_c0, Aipa18990_comp0_c0, Adur39546_comp0_c0, Aipa13895_comp0_c0, Adur44006_comp0_c0, Adur44643_comp0_c0, Adur20723_comp0_c0, Adur15895_comp0_c0, Aipa15362_comp0_c0, Aipa…	Aipa31760_comp1_c0, Aipa32776_comp4_c0, Aipa39258_comp0_c0, Aipa35773_comp0_c0, Adur35485_comp0_c0, Adur3898_comp0_c0, Adur8581_comp2_c0, Aipa24425_comp1_c0, Adur17919_comp2_c2, Adur35972_comp0_c0, Aipa23024_comp0_c0, Adur3804_comp0_c0, Adur43550_comp1_c0, Adur24575_comp0_c0, Aipa12785_comp0_c0, Aipa12785_comp0_c1, Aipa3820_comp0_c0, Aipa29749_comp1_c0, Adur17727_comp0_c0, Adur47653_comp0_c0, Aip…	F
GO:0005515	protein binding	0.029309	Aipa11599_comp2_c0, Adur13271_comp0_c0, Aipa29933_comp1_c0, Aipa14639_comp0_c0, Adur44643_comp0_c0, Adur13273_comp0_c0, Adur37813_comp2_c0, Adur9995_comp0_c0, Adur37813_comp1_c0, Adur37813_comp3_c0	Aipa253_comp0_c0, Adur27894_comp0_c0, Aipa16272_comp2_c0, Aipa30694_comp3_c0, Adur26489_comp1_c0, Aipa43994_comp1_c0, Aipa33273_comp1_c0, Adur4913_comp4_c0, Adur27501_comp1_c0, Aipa6366_comp0_c0, Adur8803_comp3_c0, Aipa34253_comp0_c0, Aipa8399_comp0_c0, Aipa18925_comp0_c1, Adur40735_comp1_c0, Adur48043_comp0_c0, Aipa14121_comp2_c0, Adur5566_comp1_c0, Adur45923_comp2_c0, Adur37416_comp1_c0, Adur55…	F
GO:0005773	vacuole	0.46726	Adur25460_comp0_c0, Adur6251_comp1_c1, Aipa12723_comp0_c0, Adur43239_comp1_c0, Adur44006_comp0_c0, Aipa4006_comp0_c0, Adur37813_comp2_c0, Adur6252_comp0_c0, Aipa4744_comp0_c0, Aipa23015_comp0_c0, Aipa13305_comp0_c1	Aipa1963_comp1_c0, Aipa31286_comp0_c1, Aipa11400_comp0_c0, Adur35972_comp0_c0, Adur36291_comp2_c0, Adur16579_comp1_c0, Adur7193_comp0_c0, Adur5804_comp0_c0, Aipa35998_comp2_c0, Adur21866_comp0_c0, Adur8561_comp1_c0, Adur27956_comp0_c0, Aipa14875_comp0_c0, Aipa20740_comp0_c0, Aipa20740_comp0_c1, Aipa31740_comp0_c0, Adur2697_comp0_c1, Adur2697_comp0_c0, Aipa33814_comp2_c0, Adur801_comp0_c0, Adur111…	C
GO:0006629	lipid metabolic process	0.112078	Adur23641_comp0_c0, Adur28845_comp0_c0, Aipa26518_comp0_c0, Adur45258_comp1_c0, Aipa3574_comp0_c0, Adur34920_comp0_c0, Adur18912_comp0_c0, Adur15164_comp0_c0, Adur18947_comp0_c0, Aipa41484_comp0_c0, Aipa11131_comp0_c0, Aipa42724_comp0_c0, Adur44643_comp0_c0, Aipa824_comp0_c1	Aipa14142_comp0_c0, Aipa8014_comp0_c0, Adur292_comp2_c1, Adur292_comp2_c0, Aipa41364_comp0_c0, Adur48367_comp0_c0, Aipa41426_comp0_c0, Adur17919_comp2_c2, Aipa38516_comp0_c0, Aipa18175_comp0_c0, Adur3804_comp0_c0, Adur41050_comp2_c0, Adur7193_comp0_c0, Adur9680_comp0_c0, Adur15783_comp0_c0, Adur1193_comp0_c0, Adur28547_comp0_c0, Aipa28740_comp0_c0, Aipa12134_comp1_c0, Adur39916_comp0_c0, Adur2782…	P
GO:0009058	biosynthetic process	0.252597	Aipa41963_comp2_c0, Adur28845_comp0_c0, Adur8019_comp0_c0, Adur36099_comp0_c0, Adur34621_comp1_c0, Adur45258_comp1_c0, Aipa40874_comp0_c1, Aipa40874_comp0_c0, Adur18623_comp0_c0, Adur39546_comp0_c0, Aipa4533_comp0_c0, Aipa34954_comp0_c0, Aipa11131_comp0_c0, Aipa13895_comp0_c0, Aipa45114_comp1_c0, Adur27592_comp1_c0, Aipa38321_comp0_c1, Adur8941_comp0_c0, Adur46696_comp0_c0, Aipa35531_comp2_c0, Ai…	Aipa253_comp0_c0, Adur2059_comp0_c0, Adur5837_comp0_c0, Adur32194_comp0_c0, Adur45658_comp0_c0, Aipa17310_comp0_c0, Aipa18175_comp0_c0, Adur48949_comp0_c0, Aipa740_comp0_c0, Aipa15371_comp0_c0, Aipa31978_comp1_c0, Adur43550_comp1_c0, Aipa29749_comp1_c0, Aipa5366_comp0_c0, Aipa23639_comp0_c0, Adur47653_comp0_c0, Adur34853_comp1_c0, Adur13283_comp1_c0, Adur20693_comp0_c0, Aipa16229_comp1_c0, Aipa33…	P
GO:0009835	fruit ripening	0.46726	Adur38626_comp1_c0, Adur120_comp0_c0	Adur25539_comp0_c0, Aipa38834_comp0_c0, Aipa28600_comp0_c0, Adur20790_comp0_c0, Aipa1798_comp0_c0, Aipa16611_comp0_c0, Aipa14451_comp0_c0, Aipa28596_comp0_c0, Adur9105_comp0_c0, Adur31874_comp0_c1, Adur125_comp0_c0, Adur48095_comp0_c0, Aipa29792_comp0_c0, Aipa2360_comp0_c0, Adur24172_comp0_c0, Adur5460_comp0_c0, Aipa16371_comp0_c0, Aipa37806_comp0_c0, Aipa14449_comp0_c0, Adur23729_comp1_c0, Adur2…	P
GO:0009875	pollen-pistil interaction	0.00517052	Aipa11599_comp2_c0, Adur13271_comp0_c0, Aipa14639_comp0_c0, Adur13273_comp0_c0, Adur37813_comp2_c0, Adur37813_comp1_c0, Adur37813_comp3_c0	Adur12562_comp0_c0, Aipa26749_comp1_c0, Aipa41266_comp0_c0, Adur12578_comp3_c0, Aipa34984_comp0_c0, Adur24720_comp0_c0, Aipa24042_comp0_c0, Aipa29137_comp0_c0, Adur31663_comp0_c0, Aipa26734_comp1_c0, Adur47640_comp1_c0, Adur37807_comp1_c0, Aipa22890_comp2_c0, Adur36384_comp1_c1, Aipa41276_comp0_c0, Adur4729_comp0_c0, Adur34653_comp0_c0, Aipa14607_comp2_c0, Aipa3727_comp0_c0, Adur31725_comp0_c0, A…	P
GO:0019748	secondary metabolic process	0.46726	Adur39546_comp0_c0, Aipa13895_comp0_c0, Aipa26983_comp0_c0, Adur44643_comp0_c0, Adur31557_comp0_c0	Aipa30868_comp0_c0, Aipa8464_comp0_c0, Adur46980_comp0_c0, Aipa18724_comp0_c0, Aipa933_comp0_c0, Aipa22695_comp0_c0, Aipa27670_comp0_c0, Adur38972_comp0_c0, Aipa25992_comp4_c0, Aipa38830_comp1_c0, Adur16579_comp1_c0, Adur27501_comp1_c0, Aipa9230_comp1_c1, Adur41318_comp1_c0, Aipa35998_comp2_c0, Aipa33348_comp0_c0, Adur1971_comp0_c0, Aipa34589_comp1_c0, Aipa18106_comp0_c0, Adur29002_comp0_c0, Aipa…	P

## Sheet: 53R4vs53R5 DOWN
GO-ID	Term	FDR	TestSeqs	RefSeqs	Category
GO:0003677	DNA binding	8.75043e-06	Adur40778_comp0_c0, Adur40683_comp0_c0, Adur38669_comp0_c0, Adur22394_comp1_c0, Adur11482_comp0_c0, Adur15825_comp0_c0, Aipa7096_comp0_c0, Adur25024_comp0_c0, Adur13243_comp0_c0, Aipa24891_comp3_c0, Adur41202_comp0_c0, Aipa21147_comp0_c0, Adur12053_comp0_c0, Aipa14019_comp1_c0, Aipa40321_comp1_c1, Adur2344_comp0_c0, Adur10853_comp0_c1, Adur10853_comp0_c0, Aipa12806_comp4_c0, Aipa5407_comp0_c0, Ad…	Aipa27024_comp0_c0, Aipa253_comp0_c0, Aipa31760_comp1_c0, Adur2059_comp0_c0, Adur20767_comp2_c0, Aipa34049_comp1_c0, Adur5837_comp0_c0, Aipa37650_comp0_c0, Adur45658_comp0_c0, Aipa4706_comp1_c0, Aipa21634_comp0_c0, Aipa9853_comp0_c0, Adur3255_comp0_c0, Adur18923_comp0_c0, Adur34853_comp1_c0, Adur17665_comp0_c0, Adur20693_comp0_c0, Aipa33650_comp0_c0, Aipa14662_comp0_c0, Aipa28130_comp0_c0, Adur24…	F
GO:0003774	motor activity	3.6591e-22	Adur16728_comp1_c0, Adur6381_comp1_c0, Adur24087_comp0_c0, Adur33764_comp2_c0, Aipa17592_comp0_c0, Adur27608_comp0_c0, Aipa22119_comp0_c0, Aipa28669_comp1_c0, Adur6999_comp2_c0, Adur13243_comp0_c0, Aipa45232_comp0_c0, Adur41257_comp0_c1, Aipa12527_comp0_c0, Adur28796_comp1_c0, Adur35097_comp0_c0, Adur23122_comp2_c0, Aipa1672_comp0_c0, Adur33764_comp3_c0, Aipa11604_comp0_c0, Adur42155_comp2_c0, Ad…	Aipa41064_comp0_c0, Aipa13292_comp0_c2, Aipa68_comp0_c0, Adur41312_comp1_c1, Adur41312_comp1_c0, Aipa25256_comp1_c0, Aipa30953_comp1_c0, Adur38981_comp0_c0, Aipa12635_comp0_c0, Adur3898_comp0_c0, Adur19549_comp0_c0, Aipa11062_comp0_c0, Aipa44137_comp1_c0, Aipa45504_comp2_c0, Aipa14656_comp1_c0, Aipa31055_comp2_c0, Aipa29874_comp1_c0, Aipa2740_comp0_c0, Adur21770_comp2_c0, Aipa13313_comp1_c0, Aipa…	F
GO:0005576	extracellular region	0.0303927	Aipa28239_comp1_c0, Adur11182_comp0_c0, Adur3811_comp0_c0, Aipa34217_comp0_c0, Aipa40326_comp0_c0, Adur17730_comp0_c0, Aipa26368_comp0_c0, Aipa41645_comp0_c0, Adur19870_comp0_c0, Adur12085_comp0_c1, Aipa12723_comp0_c0, Adur30835_comp0_c0, Aipa12866_comp5_c0, Aipa37340_comp1_c0, Adur35614_comp0_c0, Adur29679_comp0_c0, Aipa41848_comp1_c0, Adur2438_comp0_c0, Aipa15265_comp0_c0, Adur24722_comp0_c0, A…	Adur2546_comp0_c0, Adur43043_comp0_c0, Adur9193_comp0_c0, Adur7227_comp0_c0, Adur39972_comp0_c0, Aipa36536_comp1_c0, Adur26637_comp0_c0, Aipa6611_comp1_c0, Adur35485_comp0_c0, Aipa4501_comp0_c0, Aipa10916_comp2_c0, Aipa12916_comp2_c0, Adur21833_comp0_c0, Adur3804_comp0_c0, Adur6546_comp0_c0, Adur39301_comp0_c0, Adur31629_comp1_c0, Aipa38426_comp0_c0, Adur30284_comp0_c0, Aipa12662_comp0_c0, Adur27…	C
GO:0005618	cell wall	0.0271014	Adur2438_comp0_c0, Aipa28239_comp1_c0, Adur11182_comp0_c0, Adur3811_comp0_c0, Adur24722_comp0_c0, Adur41606_comp0_c0, Adur23172_comp2_c0, Adur16145_comp1_c0, Aipa34217_comp0_c0, Aipa32515_comp0_c0, Aipa1344_comp0_c0, Aipa40326_comp0_c0, Aipa36212_comp0_c0, Adur17730_comp0_c0, Aipa26368_comp0_c0, Adur34782_comp1_c0, Aipa41645_comp0_c0, Aipa12723_comp0_c0, Adur18537_comp0_c0, Adur27171_comp0_c0, Ai…	Aipa27315_comp0_c1, Aipa5109_comp0_c0, Aipa9501_comp0_c0, Adur43043_comp0_c0, Aipa35564_comp1_c0, Adur9193_comp0_c0, Aipa44933_comp1_c0, Aipa6611_comp1_c0, Aipa12528_comp0_c0, Aipa4501_comp0_c0, Aipa41717_comp0_c0, Aipa11847_comp0_c0, Aipa10916_comp2_c0, Adur4180_comp1_c0, Adur21833_comp0_c0, Adur48658_comp0_c0, Aipa6562_comp0_c0, Aipa41622_comp0_c0, Adur2865_comp0_c0, Aipa16371_comp0_c0, Adur393…	C
GO:0005634	nucleus	4.00581e-07	Adur1062_comp0_c0, Aipa32038_comp0_c0, Adur19614_comp0_c0, Aipa17592_comp0_c0, Adur22394_comp1_c0, Adur11482_comp0_c0, Adur14727_comp0_c0, Adur15825_comp0_c0, Adur13243_comp0_c0, Aipa24891_comp3_c0, Adur41202_comp0_c0, Adur5687_comp0_c0, Aipa21147_comp0_c0, Aipa41800_comp0_c0, Aipa14019_comp1_c0, Adur2344_comp0_c0, Adur10853_comp0_c1, Adur10853_comp0_c0, Adur27682_comp0_c0, Adur28263_comp1_c0, Ai…	Aipa253_comp0_c0, Aipa45459_comp0_c0, Adur2059_comp0_c0, Adur34133_comp0_c0, Adur5837_comp0_c0, Aipa34077_comp1_c0, Adur3898_comp0_c0, Adur45658_comp0_c0, Adur35972_comp0_c0, Aipa17310_comp0_c0, Aipa13707_comp3_c0, Aipa15371_comp0_c0, Adur34853_comp1_c0, Adur13283_comp1_c0, Adur20693_comp0_c0, Adur30379_comp0_c0, Adur38338_comp1_c0, Aipa33650_comp0_c0, Adur12984_comp0_c0, Adur45440_comp0_c0, Aipa…	C
GO:0005856	cytoskeleton	1.28803e-21	Adur1062_comp0_c0, Aipa7410_comp1_c0, Adur16728_comp1_c0, Adur6381_comp1_c0, Adur14682_comp1_c0, Adur24087_comp0_c0, Adur33764_comp2_c0, Aipa43561_comp1_c0, Aipa17592_comp0_c0, Adur27608_comp0_c0, Adur21805_comp1_c0, Aipa22119_comp0_c0, Aipa28669_comp1_c0, Adur6999_comp2_c0, Aipa14862_comp0_c0, Adur13243_comp0_c0, Aipa45232_comp0_c0, Adur41257_comp0_c1, Aipa12527_comp0_c0, Aipa14863_comp0_c0, Adu…	Aipa42155_comp1_c0, Adur300_comp4_c0, Aipa27183_comp0_c0, Aipa31286_comp0_c1, Aipa33810_comp0_c0, Aipa27183_comp0_c1, Adur17373_comp2_c0, Aipa15298_comp0_c0, Aipa30953_comp1_c0, Aipa33273_comp1_c0, Aipa12724_comp0_c0, Adur3898_comp0_c0, Adur24542_comp0_c0, Aipa4660_comp0_c0, Aipa41606_comp1_c0, Adur29768_comp0_c0, Adur29768_comp0_c1, Aipa28187_comp2_c0, Adur25062_comp2_c0, Aipa22122_comp0_c0, Aip…	C
GO:0006259	DNA metabolic process	7.59357e-05	Adur6381_comp1_c0, Adur25663_comp2_c0, Adur7852_comp0_c0, Adur44412_comp0_c0, Adur22394_comp1_c0, Adur42921_comp0_c0, Adur15825_comp0_c0, Adur12053_comp0_c0, Aipa2020_comp0_c0, Aipa14078_comp1_c1, Adur10853_comp0_c1, Adur10853_comp0_c0, Aipa27889_comp1_c0, Adur22394_comp2_c1, Adur44209_comp0_c0, Adur39747_comp1_c0, Aipa13377_comp0_c0, Adur50819_comp0_c0, Aipa38824_comp0_c0, Adur32928_comp1_c0, Ai…	Adur21137_comp1_c0, Aipa16420_comp1_c0, Adur38485_comp0_c0, Aipa42528_comp2_c0, Aipa9562_comp0_c0, Aipa19528_comp0_c0, Adur24320_comp2_c0, Adur14788_comp0_c0, Adur14775_comp1_c0, Aipa20281_comp0_c0, Adur13341_comp0_c0, Aipa16440_comp2_c0, Adur32776_comp0_c0, Aipa28092_comp2_c0, Adur15778_comp5_c0, Adur27710_comp0_c0, Aipa6340_comp2_c0, Aipa6644_comp1_c0, Aipa34633_comp3_c0, Adur23284_comp0_c0, Ai…	P
GO:0007049	cell cycle	2.46521e-39	Adur1062_comp0_c0, Aipa35917_comp0_c0, Adur19614_comp0_c0, Aipa17592_comp0_c0, Adur7852_comp0_c0, Adur21805_comp1_c0, Aipa22119_comp0_c0, Aipa28669_comp1_c0, Adur22394_comp1_c0, Aipa14862_comp0_c0, Adur14727_comp0_c0, Adur5230_comp1_c0, Aipa21220_comp0_c0, Adur5687_comp0_c0, Adur18537_comp0_c0, Aipa2020_comp0_c0, Adur27682_comp0_c0, Adur43875_comp1_c1, Aipa19754_comp0_c0, Aipa16905_comp0_c0, Adur…	Adur2885_comp1_c0, Aipa28085_comp0_c0, Aipa16420_comp1_c0, Aipa31286_comp0_c1, Aipa16272_comp2_c0, Aipa15298_comp0_c0, Adur3898_comp0_c0, Adur14775_comp1_c0, Adur13788_comp0_c0, Aipa29348_comp0_c0, Adur25062_comp2_c0, Adur32776_comp0_c0, Aipa6340_comp2_c0, Adur47306_comp0_c0, Adur25379_comp0_c0, Adur13296_comp0_c0, Adur48731_comp0_c0, Aipa21740_comp0_c0, Adur10296_comp0_c0, Adur167_comp0_c0, Aipa…	P
GO:0008289	lipid binding	0.0201029	Aipa10741_comp0_c0, Adur5687_comp0_c0, Adur33459_comp2_c1, Aipa32045_comp0_c0, Adur33459_comp2_c0, Adur46870_comp0_c0, Aipa3750_comp0_c0, Adur43875_comp1_c1, Aipa19754_comp0_c0, Adur46892_comp0_c0	Aipa36518_comp1_c0, Adur14130_comp0_c0, Aipa32032_comp0_c0, Aipa7268_comp0_c0, Aipa11124_comp0_c0, Adur11157_comp1_c0, Adur4592_comp0_c0, Adur43803_comp0_c0, Aipa32163_comp0_c0, Aipa5093_comp0_c0, Adur9448_comp0_c0, Aipa32595_comp0_c0, Adur40218_comp0_c0, Adur32424_comp0_c0, Adur46818_comp0_c0, Aipa5348_comp0_c0, Aipa27378_comp1_c0, Adur7193_comp0_c0, Adur5273_comp0_c0, Adur18745_comp0_c0, Aipa27…	F
GO:0016043	cellular component organization	1.09336e-15	Adur1062_comp0_c0, Aipa35917_comp0_c0, Adur19614_comp0_c0, Aipa17592_comp0_c0, Adur25663_comp2_c0, Adur7852_comp0_c0, Adur21805_comp1_c0, Aipa22119_comp0_c0, Aipa28669_comp1_c0, Adur22394_comp1_c0, Adur11482_comp0_c0, Adur14727_comp0_c0, Adur15825_comp0_c0, Aipa7096_comp0_c0, Adur17730_comp0_c0, Adur25024_comp0_c0, Aipa21220_comp0_c0, Aipa21147_comp0_c0, Aipa32026_comp0_c0, Adur18537_comp0_c0, Ai…	Aipa31286_comp0_c1, Aipa16272_comp2_c0, Aipa2590_comp0_c0, Aipa6611_comp1_c0, Adur3898_comp0_c0, Aipa4501_comp0_c0, Aipa10916_comp2_c0, Adur48949_comp0_c0, Adur27710_comp0_c0, Aipa15371_comp0_c0, Adur9811_comp2_c0, Adur34853_comp1_c0, Adur13283_comp1_c0, Adur30071_comp0_c0, Adur48731_comp0_c0, Adur33362_comp0_c0, Adur32771_comp0_c0, Adur167_comp0_c0, Adur24521_comp2_c0, Aipa29634_comp0_c0, Aipa45…	P

## Sheet: 53R4vs53R5 UP
GO-ID	Term	FDR	TestSeqs	RefSeqs	Category
GO:0003682	chromatin binding	0.0106291	Adur28453_comp0_c0, Aipa31225_comp0_c0, Aipa27360_comp1_c0, Aipa5851_comp1_c1, Adur36150_comp0_c0, Aipa24756_comp0_c2, Adur16792_comp0_c0, Aipa14100_comp0_c0, Adur43872_comp0_c0, Aipa40837_comp0_c0, Adur21814_comp1_c0, Adur37754_comp0_c0, Aipa21223_comp1_c0, Aipa12543_comp0_c0, Aipa24723_comp0_c0, Adur22295_comp0_c0, Aipa12698_comp0_c0, Adur7834_comp0_c0, Adur3985_comp1_c0, Adur41109_comp0_c0, Ad…	Aipa12126_comp1_c0, Aipa28085_comp0_c0, Aipa28217_comp0_c0, Aipa24347_comp2_c0, Adur44866_comp1_c0, Aipa5305_comp0_c0, Aipa24847_comp1_c0, Adur25248_comp0_c0, Adur35838_comp0_c0, Aipa44913_comp0_c0, Aipa34004_comp0_c0, Adur16825_comp0_c0, Adur2770_comp0_c0, Adur1320_comp0_c0, Aipa41815_comp0_c0, Adur27464_comp1_c0, Adur12325_comp1_c0, Aipa37418_comp0_c0, Aipa6464_comp0_c0, Adur18923_comp0_c0, Adu…	F
GO:0003700	sequence-specific DNA binding transcription factor activity	0.00830889	Adur28453_comp0_c0, Aipa31225_comp0_c0, Aipa27360_comp1_c0, Aipa4930_comp0_c0, Adur17488_comp0_c0, Aipa27557_comp0_c0, Aipa13108_comp1_c0, Aipa26621_comp0_c0, Aipa45394_comp0_c0, Adur39843_comp0_c0, Aipa28909_comp1_c0, Adur15580_comp1_c0, Adur7834_comp0_c0, Adur21364_comp0_c0, Aipa24401_comp1_c0, Adur11539_comp1_c0, Aipa1810_comp0_c0, Aipa10045_comp0_c1, Adur33296_comp0_c1, Adur49394_comp0_c0, Ai…	Aipa27024_comp0_c0, Aipa28315_comp0_c0, Aipa253_comp0_c0, Adur2059_comp0_c0, Adur20767_comp2_c0, Aipa5305_comp0_c0, Adur5837_comp0_c0, Aipa35225_comp0_c0, Adur43686_comp0_c0, Adur46272_comp0_c0, Aipa37650_comp0_c0, Aipa19371_comp0_c0, Aipa4706_comp1_c0, Aipa21634_comp0_c0, Adur3255_comp0_c0, Adur25379_comp0_c0, Aipa41941_comp0_c0, Adur6669_comp0_c1, Adur34853_comp1_c0, Adur17665_comp0_c0, Adur206…	F
GO:0005215	transporter activity	0.0140194	Adur32547_comp0_c0, Adur37448_comp0_c0, Aipa28747_comp0_c0, Aipa24081_comp1_c0, Aipa5878_comp0_c0, Aipa20723_comp0_c0, Aipa5645_comp4_c0, Aipa45437_comp1_c0, Aipa24729_comp0_c0, Aipa1329_comp0_c0, Adur39601_comp0_c0, Aipa5465_comp0_c0, Adur33273_comp0_c0, Adur27707_comp0_c0, Aipa4666_comp0_c0, Aipa9365_comp0_c0, Adur15391_comp5_c0, Adur6566_comp1_c0, Adur42066_comp0_c0, Adur9183_comp0_c0, Adur342…	Adur40395_comp0_c0, Aipa29667_comp0_c0, Adur20637_comp0_c0, Aipa2042_comp0_c0, Adur49591_comp0_c0, Aipa2590_comp0_c0, Aipa23667_comp0_c0, Aipa19310_comp0_c0, Aipa11400_comp0_c0, Aipa22281_comp0_c0, Adur8615_comp2_c0, Adur36291_comp2_c0, Aipa18319_comp1_c0, Adur3865_comp0_c0, Adur16579_comp1_c0, Adur35554_comp2_c0, Aipa36750_comp6_c0, Aipa5353_comp1_c0, Adur31575_comp0_c0, Aipa22746_comp8_c0, Adur…	F
GO:0005578	proteinaceous extracellular matrix	4.7974e-09	Aipa20067_comp0_c0, Adur44198_comp0_c0, Aipa13184_comp0_c0, Adur27956_comp0_c0, Aipa24886_comp0_c0, Adur34732_comp0_c0, Aipa20065_comp0_c0, Adur39422_comp2_c0, Adur39422_comp1_c0, Adur39422_comp0_c0, Adur8489_comp0_c0, Aipa41622_comp0_c0, Adur9926_comp0_c0	Aipa34401_comp0_c0, Adur27956_comp3_c0, Adur32363_comp0_c0, Aipa7308_comp0_c0, Adur14197_comp0_c0, Adur40824_comp0_c0, Adur14643_comp0_c0, Aipa17287_comp0_c0, Adur41228_comp0_c0, Adur36081_comp0_c0, Aipa31068_comp1_c0, Aipa12723_comp0_c0, Aipa43838_comp0_c0, Adur41240_comp0_c0, Aipa43838_comp0_c1, Adur32358_comp0_c0, Aipa17742_comp0_c0, Adur27956_comp2_c0, Aipa7318_comp0_c0, Aipa29916_comp0_c1, A…	C
GO:0005615	extracellular space	0.00344122	Aipa6843_comp0_c0, Adur44198_comp0_c0, Aipa27880_comp0_c0, Aipa3893_comp0_c0, Adur8543_comp0_c0, Adur3382_comp0_c0, Aipa41677_comp0_c0, Adur25424_comp1_c0, Adur2111_comp0_c0, Adur25712_comp0_c0, Aipa34469_comp0_c0	Adur30847_comp0_c0, Adur17966_comp0_c0, Adur7374_comp4_c0, Adur8264_comp0_c0, Aipa18861_comp1_c0, Aipa1201_comp0_c0, Adur2987_comp0_c0, Aipa36834_comp0_c0, Aipa7620_comp1_c0, Aipa15010_comp0_c0, Aipa26492_comp0_c0, Aipa15007_comp0_c0, Adur50093_comp0_c0, Adur12868_comp0_c0, Adur44554_comp0_c1, Adur44554_comp0_c0, Aipa38426_comp0_c0, Aipa3525_comp0_c0, Aipa33832_comp2_c0, Adur8545_comp0_c0, Adur20…	C
GO:0005618	cell wall	1.18509e-11	Adur40524_comp0_c0, Aipa20067_comp0_c0, Adur35182_comp0_c1, Adur35182_comp0_c0, Aipa6535_comp0_c0, Aipa39748_comp0_c1, Aipa39748_comp0_c0, Adur39422_comp2_c0, Aipa10916_comp2_c0, Adur17004_comp0_c0, Adur34249_comp0_c0, Adur50712_comp1_c0, Aipa12796_comp2_c0, Adur10709_comp1_c0, Aipa27612_comp0_c0, Adur41156_comp0_c1, Aipa1713_comp0_c0, Adur46223_comp0_c0, Adur5632_comp0_c1, Adur18819_comp0_c0, Ai…	Aipa27315_comp0_c1, Aipa5109_comp0_c0, Aipa9501_comp0_c0, Adur43043_comp0_c0, Aipa35564_comp1_c0, Adur9193_comp0_c0, Aipa44933_comp1_c0, Aipa6611_comp1_c0, Aipa12528_comp0_c0, Aipa4501_comp0_c0, Aipa41717_comp0_c0, Aipa11847_comp0_c0, Adur4180_comp1_c0, Adur21833_comp0_c0, Adur48658_comp0_c0, Aipa6562_comp0_c0, Adur2865_comp0_c0, Aipa16371_comp0_c0, Adur39301_comp0_c0, Aipa5366_comp0_c0, Adur3162…	C
GO:0005773	vacuole	0.0250943	Aipa3893_comp0_c0, Aipa33810_comp0_c0, Adur10008_comp0_c0, Adur37071_comp1_c0, Aipa10589_comp0_c0, Adur10008_comp0_c1, Adur25040_comp0_c0, Adur11494_comp0_c0, Adur17004_comp0_c0, Aipa27612_comp0_c0, Aipa20723_comp0_c0, Adur5632_comp0_c1, Aipa45437_comp1_c0, Adur2993_comp1_c0, Adur42758_comp1_c0, Aipa2424_comp0_c0, Adur27956_comp0_c0, Adur37120_comp0_c0, Adur27504_comp1_c1, Aipa24780_comp0_c0, Aip…	Aipa1963_comp1_c0, Aipa31286_comp0_c1, Aipa11400_comp0_c0, Adur35972_comp0_c0, Adur36291_comp2_c0, Adur16579_comp1_c0, Adur7193_comp0_c0, Adur5804_comp0_c0, Aipa35998_comp2_c0, Adur21866_comp0_c0, Adur8561_comp1_c0, Aipa14875_comp0_c0, Aipa20740_comp0_c0, Aipa20740_comp0_c1, Aipa31740_comp0_c0, Adur2697_comp0_c1, Adur2697_comp0_c0, Aipa33814_comp2_c0, Adur801_comp0_c0, Adur11137_comp1_c1, Aipa291…	C
GO:0005886	plasma membrane	0.013787	Aipa16059_comp0_c0, Aipa6487_comp2_c0, Aipa30684_comp0_c0, Adur34026_comp0_c0, Adur2237_comp0_c0, Aipa28747_comp0_c0, Adur24179_comp1_c0, Aipa28909_comp1_c0, Aipa20723_comp0_c0, Aipa5645_comp4_c0, Aipa1713_comp0_c0, Aipa45437_comp1_c0, Aipa24729_comp0_c0, Aipa32319_comp0_c0, Adur13624_comp0_c0, Adur37855_comp0_c0, Aipa5465_comp0_c0, Aipa3727_comp0_c0, Aipa38139_comp1_c0, Adur39078_comp0_c0, Aipa4…	Aipa8014_comp0_c0, Aipa31760_comp1_c0, Aipa31286_comp0_c1, Aipa30694_comp3_c0, Aipa3333_comp0_c0, Adur34289_comp0_c0, Aipa22281_comp0_c0, Aipa19548_comp1_c0, Adur49658_comp0_c0, Aipa36750_comp6_c0, Aipa3820_comp0_c0, Adur9811_comp2_c0, Adur39457_comp0_c0, Aipa5353_comp1_c0, Aipa22371_comp0_c0, Aipa18265_comp0_c0, Aipa712_comp0_c0, Aipa16229_comp1_c0, Adur11083_comp0_c0, Aipa20348_comp0_c0, Adur25…	C
GO:0005975	carbohydrate metabolic process	8.50598e-14	Aipa20067_comp0_c0, Adur48002_comp1_c0, Adur35369_comp0_c0, Aipa15583_comp0_c0, Aipa25013_comp2_c0, Adur39422_comp2_c0, Aipa10916_comp2_c0, Aipa28909_comp1_c0, Adur41156_comp0_c1, Aipa33666_comp0_c0, Aipa20723_comp0_c0, Aipa21349_comp0_c0, Aipa41622_comp0_c0, Aipa10936_comp0_c0, Adur9926_comp0_c0, Aipa10918_comp0_c0, Adur30416_comp0_c1, Aipa14407_comp1_c0, Adur27956_comp0_c0, Adur18535_comp0_c0, …	Adur44882_comp0_c0, Aipa15502_comp2_c0, Adur1742_comp0_c0, Aipa32051_comp3_c0, Aipa6611_comp1_c0, Aipa33130_comp0_c0, Aipa22499_comp0_c0, Adur13788_comp0_c0, Aipa2014_comp0_c0, Adur48949_comp0_c0, Aipa8047_comp0_c0, Adur3865_comp0_c0, Adur16579_comp1_c0, Aipa6562_comp0_c0, Aipa15920_comp0_c0, Adur39082_comp3_c0, Adur9680_comp0_c0, Aipa13589_comp0_c0, Aipa11453_comp1_c0, Aipa26322_comp2_c0, Adur18…	P
GO:0009056	catabolic process	2.77692e-06	Adur13314_comp0_c0, Aipa40817_comp1_c0, Aipa12335_comp0_c0, Adur47793_comp0_c0, Aipa9657_comp0_c0, Aipa33810_comp0_c0, Adur48002_comp1_c0, Aipa42340_comp0_c0, Adur35369_comp0_c0, Aipa18092_comp1_c0, Aipa10589_comp0_c0, Aipa4109_comp0_c0, Aipa10916_comp2_c0, Aipa43195_comp0_c0, Adur36250_comp0_c0, Aipa33666_comp0_c0, Adur27501_comp1_c0, Aipa21349_comp0_c0, Aipa2173_comp0_c0, Aipa10936_comp0_c0, Ai…	Aipa15502_comp2_c0, Aipa31760_comp1_c0, Adur292_comp2_c1, Aipa35773_comp0_c0, Adur292_comp2_c0, Aipa34049_comp1_c0, Aipa6611_comp1_c0, Aipa33130_comp0_c0, Aipa2014_comp0_c0, Adur17919_comp2_c2, Adur35972_comp0_c0, Aipa38516_comp0_c0, Adur28027_comp0_c0, Adur47693_comp2_c0, Aipa37868_comp0_c0, Adur3804_comp0_c0, Aipa6562_comp0_c0, Adur6546_comp0_c0, Aipa15920_comp0_c0, Adur7193_comp0_c0, Adur23284…	P
GO:0016787	hydrolase activity	0.0231513	Aipa20067_comp0_c0, Aipa40817_comp1_c0, Adur48002_comp1_c0, Adur35369_comp0_c0, Aipa10589_comp0_c0, Adur35485_comp0_c0, Adur25040_comp0_c0, Aipa6513_comp1_c0, Adur25088_comp0_c0, Aipa10916_comp2_c0, Adur17004_comp0_c0, Adur41156_comp0_c1, Adur27501_comp1_c0, Aipa41622_comp0_c0, Aipa2173_comp0_c0, Aipa28489_comp0_c0, Adur42758_comp1_c0, Adur30416_comp0_c1, Aipa14407_comp1_c0, Adur27956_comp0_c0, A…	Aipa31760_comp1_c0, Aipa32776_comp4_c0, Adur3898_comp0_c0, Adur8581_comp2_c0, Adur17919_comp2_c2, Adur35972_comp0_c0, Aipa15371_comp0_c0, Adur3804_comp0_c0, Aipa29749_comp1_c0, Aipa1300_comp0_c0, Aipa13466_comp0_c0, Adur48731_comp0_c0, Aipa31348_comp0_c0, Adur24178_comp0_c0, Adur18464_comp0_c0, Adur25230_comp2_c0, Aipa14121_comp2_c0, Adur167_comp0_c0, Adur21861_comp0_c0, Adur12059_comp1_c0, Adur1…	F
GO:0019725	cellular homeostasis	0.0062655	Adur49908_comp1_c0, Aipa45396_comp0_c0, Aipa19457_comp2_c0, Aipa34773_comp0_c0, Adur10077_comp0_c0, Adur12923_comp0_c0, Aipa29470_comp0_c0, Aipa11692_comp0_c0, Adur14577_comp0_c0, Aipa26782_comp0_c0, Aipa29804_comp0_c0, Adur49445_comp0_c0, Aipa17006_comp0_c0, Aipa7107_comp1_c0, Adur5183_comp0_c0, Adur35652_comp0_c0, Adur1836_comp0_c1, Adur37189_comp0_c0, Adur27023_comp0_c0, Aipa35762_comp0_c0, Ad…	Adur12755_comp0_c0, Aipa34323_comp0_c0, Aipa7948_comp0_c0, Aipa41717_comp0_c0, Adur38264_comp0_c0, Aipa9341_comp0_c0, Aipa28381_comp6_c0, Adur23374_comp0_c0, Adur3407_comp1_c0, Adur11984_comp0_c0, Aipa27307_comp0_c0, Aipa7599_comp2_c0, Aipa45372_comp0_c0, Adur33002_comp0_c0, Adur22657_comp0_c0, Aipa33217_comp0_c0, Adur23374_comp1_c0, Aipa7599_comp1_c0, Aipa45892_comp0_c0, Aipa16960_comp1_c1, Aipa…	P
GO:0019748	secondary metabolic process	0.0147284	Adur18735_comp0_c0, Aipa42340_comp0_c0, Aipa13641_comp0_c0, Adur32107_comp0_c0, Aipa36232_comp0_c0, Aipa43195_comp0_c0, Adur36250_comp0_c0, Adur10709_comp1_c0, Aipa40752_comp0_c0, Adur27501_comp1_c0, Adur805_comp3_c0, Adur3798_comp1_c0, Adur47215_comp0_c0, Aipa10045_comp0_c1, Aipa42795_comp0_c0, Aipa10045_comp0_c0, Adur18735_comp1_c0, Aipa37665_comp0_c0, Aipa29470_comp0_c0, Adur29334_comp0_c0, Ad…	Aipa30868_comp0_c0, Aipa8464_comp0_c0, Adur46980_comp0_c0, Aipa18724_comp0_c0, Aipa933_comp0_c0, Aipa22695_comp0_c0, Aipa27670_comp0_c0, Adur38972_comp0_c0, Aipa25992_comp4_c0, Aipa38830_comp1_c0, Adur16579_comp1_c0, Aipa9230_comp1_c1, Adur41318_comp1_c0, Aipa35998_comp2_c0, Aipa33348_comp0_c0, Adur1971_comp0_c0, Aipa34589_comp1_c0, Aipa18106_comp0_c0, Adur29002_comp0_c0, Aipa19461_comp0_c0, Adur…	P
GO:0030234	enzyme regulator activity	0.0106291	Adur36998_comp0_c0, Aipa10922_comp0_c0, Adur25187_comp1_c0, Adur47002_comp3_c0, Adur41304_comp1_c0, Aipa14035_comp4_c0, Aipa7003_comp0_c0, Aipa10916_comp2_c0, Aipa10916_comp0_c0, Adur42159_comp0_c0, Adur30058_comp0_c0, Adur15210_comp1_c0, Adur26673_comp0_c0, Adur35376_comp0_c0, Aipa10936_comp0_c0, Adur15210_comp5_c0, Aipa10918_comp0_c0, Aipa10919_comp1_c0, Aipa10916_comp1_c0, Adur5183_comp0_c0, A…	Aipa21441_comp0_c0, Aipa34049_comp1_c0, Aipa6611_comp1_c0, Aipa33065_comp0_c0, Adur4180_comp1_c0, Aipa2026_comp1_c0, Adur30096_comp0_c0, Adur35956_comp1_c0, Adur37010_comp0_c0, Aipa29057_comp0_c0, Aipa16371_comp0_c0, Adur12948_comp0_c0, Adur8697_comp1_c0, Aipa1067_comp0_c0, Aipa45982_comp0_c0, Adur18665_comp0_c0, Adur3124_comp0_c0, Adur3407_comp1_c0, Aipa1210_comp0_c0, Aipa14048_comp2_c0, Aipa220…	F
GO:0030246	carbohydrate binding	0.0131466	Adur8503_comp0_c0, Aipa20317_comp0_c0, Aipa41604_comp1_c0, Aipa6487_comp2_c0, Adur38716_comp1_c0, Aipa1418_comp3_c0, Adur33140_comp1_c0, Aipa15529_comp1_c0, Aipa36232_comp0_c0, Adur29274_comp0_c0, Adur1836_comp0_c0, Adur1836_comp0_c1, Aipa21317_comp2_c0, Aipa4096_comp0_c0, Adur6436_comp2_c0, Adur6495_comp0_c0, Aipa40711_comp0_c0, Adur37745_comp0_c0, Aipa16080_comp0_c0, Aipa38139_comp1_c0, Aipa911…	Adur40416_comp1_c0, Adur44882_comp0_c0, Adur39083_comp1_c0, Adur25539_comp0_c0, Aipa40348_comp1_c0, Adur26698_comp0_c0, Adur49100_comp1_c0, Adur551_comp0_c0, Aipa41781_comp0_c0, Adur45429_comp0_c0, Aipa32051_comp3_c0, Aipa42557_comp0_c0, Aipa41778_comp0_c0, Adur6484_comp0_c0, Aipa24850_comp1_c0, Aipa18405_comp0_c0, Adur4907_comp0_c0, Adur17825_comp0_c0, Aipa10089_comp1_c1, Aipa36835_comp0_c0, Aip…	F

## Sheet: 53R5vs53R6 DOWN
GO-ID	Term	FDR	TestSeqs	RefSeqs	Category
GO:0003774	motor activity	2.79827e-19	Aipa22453_comp0_c0, Aipa25256_comp1_c0, Adur2111_comp0_c0, Aipa22119_comp0_c0, Aipa28669_comp1_c0, Aipa12530_comp1_c0, Aipa17754_comp0_c0, Aipa2740_comp0_c0, Aipa13313_comp1_c0, Adur35801_comp0_c0, Aipa22377_comp0_c0, Aipa1672_comp0_c0, Aipa31437_comp0_c1, Adur24460_comp2_c0, Adur6999_comp1_c1, Adur10232_comp0_c0, Adur19553_comp0_c0, Adur2515_comp0_c0, Aipa26958_comp1_c0, Adur11506_comp0_c0, Aipa…	Aipa41064_comp0_c0, Aipa13292_comp0_c2, Aipa68_comp0_c0, Adur41312_comp1_c1, Aipa17592_comp0_c0, Adur41312_comp1_c0, Aipa30953_comp1_c0, Adur38981_comp0_c0, Aipa12635_comp0_c0, Adur3898_comp0_c0, Adur19549_comp0_c0, Aipa11062_comp0_c0, Aipa44137_comp1_c0, Aipa45504_comp2_c0, Adur13243_comp0_c0, Aipa45232_comp0_c0, Aipa14656_comp1_c0, Aipa31055_comp2_c0, Aipa29874_comp1_c0, Adur21770_comp2_c0, Aip…	F
GO:0005578	proteinaceous extracellular matrix	0.00122094	Aipa20067_comp0_c0, Adur39422_comp2_c0, Adur41868_comp0_c0, Adur39422_comp1_c0, Adur39422_comp0_c0, Adur14199_comp2_c0, Adur14197_comp0_c0, Adur40824_comp0_c0, Adur8489_comp0_c0, Aipa41622_comp0_c0, Aipa20065_comp0_c0, Adur9926_comp0_c0	Aipa34401_comp0_c0, Adur27956_comp3_c0, Adur32363_comp0_c0, Aipa7308_comp0_c0, Aipa24886_comp0_c0, Adur34732_comp0_c0, Adur14643_comp0_c0, Aipa17287_comp0_c0, Adur41228_comp0_c0, Adur36081_comp0_c0, Aipa31068_comp1_c0, Aipa12723_comp0_c0, Aipa43838_comp0_c0, Adur41240_comp0_c0, Aipa43838_comp0_c1, Adur32358_comp0_c0, Aipa17742_comp0_c0, Adur44198_comp0_c0, Aipa13184_comp0_c0, Adur27956_comp2_c0, …	C
GO:0005615	extracellular space	0.000294131	Adur8263_comp0_c0, Aipa27880_comp0_c0, Aipa6946_comp0_c0, Aipa42208_comp0_c0, Aipa29190_comp1_c0, Aipa34180_comp0_c0, Adur2111_comp0_c0, Aipa34301_comp0_c0, Aipa44872_comp0_c0, Adur10232_comp0_c0, Adur2987_comp0_c0, Adur38543_comp0_c0, Aipa32670_comp0_c0, Adur44193_comp0_c0, Aipa15483_comp0_c0, Aipa5215_comp1_c0, Adur21099_comp0_c0, Adur24804_comp0_c1, Aipa30756_comp2_c0, Adur43764_comp0_c1, Adur…	Adur30847_comp0_c0, Adur17966_comp0_c0, Adur627_comp1_c0, Adur7374_comp4_c0, Adur37114_comp1_c0, Aipa3893_comp0_c0, Adur40490_comp0_c0, Aipa45067_comp0_c0, Adur8264_comp0_c0, Aipa18861_comp1_c0, Adur1454_comp0_c0, Aipa1201_comp0_c0, Aipa36834_comp0_c0, Adur42046_comp0_c0, Aipa7620_comp1_c0, Aipa15010_comp0_c0, Adur8543_comp0_c0, Aipa26492_comp0_c0, Aipa17270_comp0_c0, Adur38534_comp0_c1, Adur4421…	C
GO:0005618	cell wall	6.98994e-67	Aipa20067_comp0_c0, Adur43043_comp0_c0, Adur35213_comp0_c0, Adur9193_comp0_c0, Aipa15963_comp0_c1, Aipa44933_comp1_c0, Aipa13435_comp1_c0, Aipa10916_comp2_c0, Aipa41622_comp0_c0, Aipa8403_comp0_c0, Adur32308_comp0_c0, Aipa16371_comp0_c0, Adur2438_comp0_c0, Adur23729_comp1_c0, Aipa28381_comp6_c0, Aipa45604_comp0_c0, Adur49483_comp0_c0, Adur31979_comp0_c0, Aipa35222_comp1_c0, Adur13119_comp1_c0, Ai…	Aipa27315_comp0_c1, Aipa5109_comp0_c0, Aipa9501_comp0_c0, Aipa35564_comp1_c0, Aipa6611_comp1_c0, Aipa12528_comp0_c0, Aipa4501_comp0_c0, Aipa41717_comp0_c0, Aipa11847_comp0_c0, Adur4180_comp1_c0, Adur21833_comp0_c0, Adur48658_comp0_c0, Aipa6562_comp0_c0, Adur2865_comp0_c0, Adur39301_comp0_c0, Aipa5366_comp0_c0, Adur31629_comp1_c0, Adur28318_comp0_c0, Aipa35998_comp2_c0, Adur21866_comp0_c0, Aipa387…	C
GO:0005794	Golgi apparatus	3.31774e-15	Aipa8014_comp0_c0, Aipa31188_comp0_c0, Adur20464_comp6_c0, Aipa2798_comp0_c0, Adur13709_comp0_c0, Adur29401_comp0_c0, Adur23569_comp1_c0, Adur32534_comp1_c0, Aipa38830_comp1_c0, Aipa23910_comp0_c0, Adur23557_comp0_c0, Adur50295_comp0_c0, Aipa39941_comp0_c0, Adur44948_comp2_c0, Aipa12611_comp0_c0, Adur38241_comp0_c0, Adur21321_comp0_c0, Adur41071_comp0_c0, Adur47475_comp0_c0, Aipa27953_comp0_c0, A…	Aipa43107_comp0_c0, Adur44882_comp0_c0, Aipa1963_comp1_c0, Aipa13854_comp2_c1, Adur37681_comp0_c0, Adur44768_comp1_c0, Aipa35577_comp0_c0, Adur7242_comp1_c0, Adur17423_comp1_c2, Aipa41717_comp0_c0, Adur17919_comp2_c2, Adur48949_comp0_c0, Adur20463_comp3_c0, Adur16579_comp1_c0, Aipa14028_comp1_c0, Adur27501_comp1_c0, Adur21672_comp2_c0, Aipa32225_comp0_c0, Adur5804_comp0_c0, Adur28710_comp0_c0, Ai…	C
GO:0005856	cytoskeleton	2.0693e-15	Adur1062_comp0_c0, Adur300_comp4_c0, Adur48070_comp0_c0, Adur27155_comp1_c0, Aipa25256_comp1_c0, Aipa22119_comp0_c0, Aipa28669_comp1_c0, Aipa45091_comp0_c0, Aipa41606_comp1_c0, Aipa2740_comp0_c0, Aipa12883_comp0_c0, Aipa16858_comp1_c0, Aipa1713_comp0_c0, Adur48073_comp1_c0, Aipa13313_comp1_c0, Aipa28231_comp1_c0, Adur24851_comp0_c0, Adur24851_comp0_c1, Aipa22377_comp0_c0, Aipa37164_comp0_c0, Adur…	Aipa42155_comp1_c0, Aipa17592_comp0_c0, Aipa27183_comp0_c0, Aipa31286_comp0_c1, Aipa33810_comp0_c0, Aipa27183_comp0_c1, Adur17373_comp2_c0, Aipa15298_comp0_c0, Aipa30953_comp1_c0, Aipa33273_comp1_c0, Aipa12724_comp0_c0, Adur3898_comp0_c0, Adur24542_comp0_c0, Aipa4660_comp0_c0, Adur13243_comp0_c0, Adur29768_comp0_c0, Adur29768_comp0_c1, Aipa28187_comp2_c0, Adur25062_comp2_c0, Aipa22122_comp0_c0, A…	C
GO:0005886	plasma membrane	1.76867e-10	Adur40416_comp1_c0, Aipa31564_comp1_c0, Aipa8014_comp0_c0, Aipa31188_comp0_c0, Adur46980_comp0_c0, Adur41432_comp0_c0, Adur24320_comp2_c0, Aipa38830_comp1_c0, Adur22181_comp0_c0, Aipa15368_comp0_c0, Adur45818_comp0_c0, Adur49658_comp0_c0, Adur46818_comp0_c0, Aipa12420_comp1_c0, Aipa8403_comp0_c0, Adur280_comp1_c0, Aipa24729_comp0_c0, Aipa18265_comp0_c0, Aipa37835_comp0_c0, Aipa33057_comp0_c0, Adu…	Aipa31760_comp1_c0, Aipa31286_comp0_c1, Aipa30694_comp3_c0, Aipa3333_comp0_c0, Adur34289_comp0_c0, Aipa22281_comp0_c0, Aipa19548_comp1_c0, Aipa36750_comp6_c0, Aipa3820_comp0_c0, Adur9811_comp2_c0, Adur39457_comp0_c0, Aipa5353_comp1_c0, Aipa22371_comp0_c0, Aipa712_comp0_c0, Aipa16229_comp1_c0, Adur11083_comp0_c0, Aipa38139_comp1_c0, Aipa20348_comp0_c0, Adur25230_comp2_c0, Aipa4198_comp0_c0, Adur21…	C
GO:0005975	carbohydrate metabolic process	4.1769e-42	Adur3935_comp0_c0, Adur5062_comp0_c0, Aipa44933_comp1_c0, Adur32534_comp1_c0, Adur14243_comp0_c0, Aipa1173_comp0_c0, Aipa38830_comp1_c0, Aipa10916_comp2_c0, Aipa8047_comp0_c0, Adur50985_comp0_c0, Adur44948_comp2_c0, Aipa41622_comp0_c0, Aipa16371_comp0_c0, Aipa36835_comp0_c0, Aipa1104_comp0_c0, Adur21321_comp0_c0, Adur21680_comp1_c0, Adur44653_comp0_c0, Adur45826_comp0_c0, Adur16884_comp4_c0, Adur…	Adur44882_comp0_c0, Aipa15502_comp2_c0, Adur1742_comp0_c0, Aipa32051_comp3_c0, Aipa6611_comp1_c0, Aipa33130_comp0_c0, Aipa22499_comp0_c0, Adur13788_comp0_c0, Aipa2014_comp0_c0, Adur48949_comp0_c0, Adur3865_comp0_c0, Adur16579_comp1_c0, Aipa6562_comp0_c0, Aipa15920_comp0_c0, Adur39082_comp3_c0, Adur9680_comp0_c0, Aipa13589_comp0_c0, Aipa11453_comp1_c0, Aipa26322_comp2_c0, Adur18469_comp0_c0, Adur2…	P
GO:0007049	cell cycle	6.35299e-14	Adur1062_comp0_c0, Aipa27122_comp0_c0, Adur19614_comp0_c0, Aipa21156_comp0_c0, Adur27155_comp1_c0, Aipa22119_comp0_c0, Adur26110_comp0_c0, Aipa28669_comp1_c0, Adur22394_comp1_c0, Adur34026_comp0_c0, Aipa13435_comp1_c0, Adur14727_comp0_c0, Aipa38830_comp1_c0, Aipa21220_comp0_c0, Adur5687_comp0_c0, Adur32776_comp0_c0, Aipa32595_comp0_c0, Aipa12883_comp0_c0, Adur46818_comp0_c0, Aipa13313_comp1_c0, A…	Adur2885_comp1_c0, Aipa28085_comp0_c0, Aipa16420_comp1_c0, Aipa31286_comp0_c1, Aipa16272_comp2_c0, Aipa15298_comp0_c0, Adur3898_comp0_c0, Adur14775_comp1_c0, Adur13788_comp0_c0, Aipa29348_comp0_c0, Adur25062_comp2_c0, Aipa6340_comp2_c0, Adur47306_comp0_c0, Adur25379_comp0_c0, Adur13296_comp0_c0, Adur48731_comp0_c0, Aipa21740_comp0_c0, Adur10296_comp0_c0, Adur167_comp0_c0, Aipa29130_comp0_c0, Adur…	P
GO:0007610	behavior	0.0224274	Aipa31564_comp1_c0, Aipa36835_comp0_c0, Aipa43561_comp1_c0, Adur27155_comp1_c0, Adur20967_comp0_c0, Adur28914_comp0_c0, Adur40539_comp2_c0, Adur49285_comp0_c0, Adur45672_comp0_c0	Adur40550_comp0_c0, Aipa31722_comp1_c0, Aipa31564_comp1_c1, Aipa11427_comp0_c0, Aipa12214_comp2_c0, Adur6581_comp0_c0, Adur10011_comp0_c0, Adur19189_comp2_c0, Aipa34640_comp0_c0, Aipa44058_comp0_c0, Aipa45435_comp1_c0, Adur34561_comp1_c0, Aipa12942_comp0_c0, Aipa31634_comp0_c0, Aipa34618_comp5_c0, Adur9811_comp2_c0, Aipa29170_comp0_c0, Adur7466_comp1_c0, Adur40572_comp0_c0, Adur1239_comp0_c0, Adu…	P
GO:0009056	catabolic process	0.00215942	Adur3935_comp0_c0, Aipa9657_comp0_c0, Adur292_comp2_c1, Aipa32209_comp1_c0, Adur5062_comp0_c0, Aipa27069_comp1_c0, Adur31470_comp0_c0, Aipa10916_comp2_c0, Aipa12611_comp0_c0, Aipa16371_comp0_c0, Aipa37835_comp0_c0, Adur21680_comp1_c0, Aipa3286_comp0_c0, Adur32725_comp0_c0, Adur28382_comp0_c0, Adur7229_comp1_c0, Aipa10939_comp1_c0, Adur43512_comp0_c1, Adur28778_comp0_c0, Adur19305_comp0_c0, Adur36…	Aipa15502_comp2_c0, Aipa31760_comp1_c0, Aipa35773_comp0_c0, Adur292_comp2_c0, Aipa34049_comp1_c0, Aipa6611_comp1_c0, Aipa33130_comp0_c0, Aipa4109_comp0_c0, Aipa2014_comp0_c0, Adur17919_comp2_c2, Adur35972_comp0_c0, Aipa38516_comp0_c0, Adur28027_comp0_c0, Adur47693_comp2_c0, Aipa37868_comp0_c0, Adur3804_comp0_c0, Aipa6562_comp0_c0, Adur6546_comp0_c0, Aipa15920_comp0_c0, Adur7193_comp0_c0, Adur2328…	P
GO:0009536	plastid	0.0189496	Aipa44266_comp0_c0, Adur40297_comp0_c0, Adur36035_comp0_c0, Adur12305_comp0_c0, Adur30452_comp0_c0, Adur14243_comp0_c0, Aipa15368_comp0_c0, Adur14047_comp0_c0, Adur43211_comp0_c0, Adur50985_comp0_c0, Adur35522_comp0_c0, Adur42174_comp0_c0, Aipa41106_comp2_c0, Aipa40286_comp1_c0, Aipa5341_comp0_c0, Aipa28381_comp6_c0, Adur30575_comp0_c0, Aipa37331_comp0_c0, Aipa27953_comp0_c0, Adur16884_comp4_c0, …	Adur27894_comp0_c0, Aipa32776_comp4_c0, Adur8581_comp2_c0, Aipa36659_comp1_c0, Aipa18175_comp0_c0, Adur27710_comp0_c0, Aipa740_comp0_c0, Adur43550_comp1_c0, Adur6676_comp2_c0, Adur38161_comp0_c0, Aipa21085_comp0_c0, Adur36153_comp1_c0, Adur31575_comp0_c0, Adur20693_comp0_c0, Adur5378_comp0_c0, Aipa20348_comp0_c0, Adur36138_comp0_c0, Adur44731_comp0_c0, Adur49530_comp0_c0, Adur27825_comp1_c0, Adur…	C
GO:0009579	thylakoid	4.03115e-08	Aipa44266_comp0_c0, Adur40297_comp0_c0, Adur11182_comp0_c0, Adur1457_comp0_c0, Adur6990_comp0_c0, Adur15118_comp0_c1, Adur18286_comp0_c0, Aipa21757_comp3_c0, Adur44049_comp0_c0, Adur38448_comp0_c0, Aipa34216_comp0_c0, Adur43165_comp0_c0, Adur14047_comp0_c0, Adur43211_comp0_c0, Adur23453_comp0_c1, Adur32424_comp0_c0, Adur28481_comp0_c0, Adur37175_comp0_c0, Adur3147_comp0_c0, Aipa41181_comp0_c0, Ad…	Aipa14142_comp0_c0, Adur39194_comp0_c0, Adur36424_comp0_c0, Adur36424_comp0_c1, Aipa36659_comp1_c0, Adur16727_comp0_c0, Aipa27850_comp1_c0, Aipa23925_comp0_c2, Aipa23925_comp0_c0, Adur38161_comp0_c0, Aipa23925_comp0_c1, Aipa21085_comp0_c0, Adur7546_comp0_c0, Adur36153_comp1_c0, Adur4059_comp0_c0, Adur7865_comp0_c0, Adur40071_comp0_c0, Adur37047_comp1_c0, Adur3574_comp0_c0, Adur6775_comp0_c0, Adur…	C
GO:0009653	anatomical structure morphogenesis	1.69127e-08	Adur15127_comp0_c0, Adur300_comp4_c0, Aipa2642_comp0_c0, Adur27155_comp1_c0, Aipa15852_comp1_c0, Adur28798_comp1_c1, Adur28798_comp1_c2, Adur28798_comp1_c0, Aipa13435_comp1_c0, Adur25373_comp0_c0, Adur47163_comp2_c0, Aipa32595_comp0_c0, Adur18495_comp2_c0, Aipa18671_comp0_c0, Aipa35252_comp0_c0, Adur37010_comp0_c0, Adur18351_comp0_c0, Adur19558_comp0_c0, Aipa1351_comp0_c0, Aipa31437_comp0_c1, Adu…	Aipa28315_comp0_c0, Adur42591_comp0_c0, Aipa31286_comp0_c1, Aipa16272_comp2_c0, Adur45334_comp0_c0, Aipa37523_comp2_c0, Adur26637_comp0_c0, Aipa28167_comp1_c0, Aipa33273_comp1_c0, Aipa4501_comp0_c0, Adur24542_comp0_c0, Aipa41426_comp0_c0, Adur13788_comp0_c0, Aipa4706_comp1_c0, Adur48949_comp0_c0, Adur16579_comp1_c0, Adur35554_comp2_c0, Adur2513_comp0_c1, Adur21894_comp0_c0, Aipa6366_comp0_c0, Aip…	P
GO:0015979	photosynthesis	2.6614e-06	Adur11182_comp0_c0, Adur44698_comp0_c1, Adur1457_comp0_c0, Adur44698_comp0_c0, Adur18286_comp0_c0, Aipa21757_comp3_c0, Adur44049_comp0_c0, Adur14243_comp0_c0, Aipa34216_comp0_c0, Aipa1416_comp0_c0, Adur43165_comp0_c0, Adur14047_comp0_c0, Adur43211_comp0_c0, Adur23453_comp0_c1, Adur50985_comp0_c0, Aipa30442_comp5_c0, Adur28481_comp0_c0, Adur7472_comp0_c0, Aipa45851_comp1_c0, Adur3147_comp0_c0, Adu…	Adur39194_comp0_c0, Aipa3590_comp0_c0, Aipa12240_comp0_c0, Adur1742_comp0_c0, Aipa9660_comp0_c0, Aipa14240_comp0_c0, Adur47600_comp0_c0, Adur16873_comp1_c0, Aipa17273_comp0_c0, Aipa18273_comp0_c0, Adur28321_comp0_c0, Aipa36659_comp1_c0, Adur39166_comp0_c0, Adur6144_comp1_c0, Adur31228_comp0_c0, Aipa46045_comp0_c0, Aipa21085_comp0_c0, Adur7546_comp0_c0, Aipa24670_comp0_c0, Adur12378_comp1_c0, Adur…	P
GO:0016043	cellular component organization	1.2321e-15	Adur1062_comp0_c0, Aipa27122_comp0_c0, Adur300_comp4_c0, Adur46980_comp0_c0, Aipa1878_comp0_c0, Aipa22119_comp0_c0, Adur22394_comp1_c0, Adur32534_comp1_c0, Adur14727_comp0_c0, Aipa41606_comp1_c0, Adur15825_comp0_c0, Aipa10916_comp2_c0, Aipa21220_comp0_c0, Aipa21147_comp0_c0, Adur32776_comp0_c0, Aipa12883_comp0_c0, Aipa8403_comp0_c0, Adur37010_comp0_c0, Aipa16371_comp0_c0, Adur21321_comp0_c0, Adur…	Aipa31286_comp0_c1, Aipa16272_comp2_c0, Aipa2590_comp0_c0, Aipa6611_comp1_c0, Aipa33273_comp1_c0, Aipa12724_comp0_c0, Adur3898_comp0_c0, Aipa4501_comp0_c0, Adur24542_comp0_c0, Aipa41426_comp0_c0, Adur13788_comp0_c0, Adur36161_comp0_c0, Aipa18319_comp1_c0, Adur48949_comp0_c0, Adur44429_comp0_c0, Adur27710_comp0_c0, Aipa15371_comp0_c0, Adur16579_comp1_c0, Adur35554_comp2_c0, Adur2513_comp0_c1, Adur…	P
GO:0016049	cell growth	4.14088e-07	Adur300_comp4_c0, Aipa22887_comp1_c0, Adur10454_comp1_c0, Aipa15852_comp1_c0, Adur12841_comp0_c0, Adur28798_comp1_c1, Aipa32813_comp0_c0, Adur23147_comp0_c0, Adur28798_comp1_c2, Adur10455_comp0_c1, Adur10455_comp0_c0, Adur28798_comp1_c0, Aipa14035_comp4_c0, Adur20218_comp0_c0, Aipa26314_comp1_c0, Adur32582_comp1_c0, Adur42159_comp0_c0, Adur43355_comp0_c0, Adur15581_comp2_c0, Aipa11399_comp0_c0, A…	Adur42591_comp0_c0, Aipa35675_comp0_c0, Adur45334_comp0_c0, Aipa33273_comp1_c0, Adur24542_comp0_c0, Aipa41426_comp0_c0, Adur13788_comp0_c0, Adur48949_comp0_c0, Adur7631_comp1_c0, Adur16579_comp1_c0, Aipa2526_comp0_c0, Adur35554_comp2_c0, Adur2513_comp0_c1, Adur21894_comp0_c0, Adur13791_comp0_c0, Aipa6366_comp0_c0, Adur36800_comp1_c0, Aipa35966_comp0_c0, Adur45653_comp0_c0, Aipa23466_comp0_c0, Adu…	P
GO:0016301	kinase activity	0.0123619	Adur40416_comp1_c0, Adur15286_comp0_c0, Aipa16396_comp0_c0, Adur41432_comp0_c0, Aipa2642_comp0_c0, Adur24320_comp2_c0, Adur22181_comp0_c0, Adur43580_comp2_c0, Aipa23024_comp0_c0, Adur35665_comp1_c0, Adur47184_comp0_c0, Aipa41587_comp1_c0, Aipa27718_comp2_c0, Adur43884_comp1_c0, Adur18351_comp0_c0, Adur24851_comp0_c0, Adur38831_comp0_c0, Adur24851_comp0_c1, Aipa40286_comp1_c0, Aipa18265_comp0_c0, …	Aipa14854_comp2_c0, Adur21928_comp0_c0, Adur48367_comp0_c0, Aipa22891_comp0_c0, Adur9214_comp1_c0, Adur7242_comp1_c0, Aipa43994_comp1_c0, Adur34289_comp0_c0, Adur11255_comp1_c0, Aipa31712_comp0_c0, Adur46949_comp0_c1, Adur49043_comp0_c0, Adur7132_comp0_c0, Aipa19548_comp1_c0, Adur24575_comp0_c0, Adur2513_comp0_c1, Aipa3820_comp0_c0, Adur49535_comp0_c0, Adur34653_comp0_c0, Adur18469_comp0_c0, Aipa…	F
GO:0030234	enzyme regulator activity	0.000233912	Adur18668_comp1_c0, Aipa17880_comp0_c0, Adur26364_comp0_c0, Aipa1060_comp0_c0, Adur23147_comp0_c0, Adur30093_comp0_c0, Aipa7963_comp4_c0, Aipa14035_comp4_c0, Aipa10916_comp2_c0, Adur7092_comp0_c0, Adur42159_comp0_c0, Adur30835_comp0_c0, Adur46998_comp0_c0, Adur21897_comp0_c0, Adur37010_comp0_c0, Aipa16371_comp0_c0, Aipa10936_comp0_c0, Aipa10918_comp0_c0, Adur2882_comp0_c0, Adur9966_comp0_c0, Aipa…	Aipa21441_comp0_c0, Aipa34049_comp1_c0, Aipa6611_comp1_c0, Aipa33065_comp0_c0, Adur4180_comp1_c0, Aipa2026_comp1_c0, Adur30096_comp0_c0, Adur35956_comp1_c0, Adur26673_comp0_c0, Aipa29057_comp0_c0, Adur12948_comp0_c0, Adur8697_comp1_c0, Aipa1067_comp0_c0, Aipa45982_comp0_c0, Adur18665_comp0_c0, Adur3124_comp0_c0, Adur3407_comp1_c0, Aipa1210_comp0_c0, Aipa14048_comp2_c0, Aipa22097_comp1_c0, Adur447…	F
GO:0030246	carbohydrate binding	2.83533e-07	Adur40416_comp1_c0, Adur19237_comp0_c0, Aipa35917_comp0_c0, Adur20578_comp1_c1, Aipa37616_comp1_c0, Aipa19074_comp0_c0, Aipa25094_comp0_c0, Aipa30176_comp0_c0, Aipa30595_comp0_c0, Aipa42557_comp0_c0, Adur6730_comp0_c1, Adur35693_comp0_c0, Adur46097_comp0_c0, Adur49098_comp0_c0, Adur49285_comp0_c0, Adur8717_comp1_c0, Adur8717_comp1_c1, Aipa41848_comp1_c0, Aipa36835_comp0_c0, Adur42860_comp0_c0, Ai…	Adur44882_comp0_c0, Adur39083_comp1_c0, Adur25539_comp0_c0, Aipa40348_comp1_c0, Adur26698_comp0_c0, Adur49100_comp1_c0, Adur551_comp0_c0, Aipa41781_comp0_c0, Adur45429_comp0_c0, Aipa32051_comp3_c0, Aipa41778_comp0_c0, Adur6484_comp0_c0, Aipa24850_comp1_c0, Aipa18405_comp0_c0, Adur4907_comp0_c0, Adur17825_comp0_c0, Aipa10089_comp1_c1, Aipa42495_comp0_c0, Aipa26322_comp2_c0, Aipa1436_comp0_c0, Adur…	F

[truncated: 3 more sheets: 53R5vs53R6 UP, 53R6vs53R7 DOWN, 53R6vs53R7 UP]
