# Supplementary material for: Deep transcriptomic study reveals the role of cell wall biosynthesis and organization networks in the developing shell of peanut pod
Source: BMC Plant Biol. 2021 Nov 3;21:509. doi: 10.1186/s12870-021-03290-1 (PMC8565004; doi:10.1186/s12870-021-03290-1)
Supplement: Supplementary file 3 — Additional file 3: Supplementary File 2: Significant enrichment of GO terms in cluster matrix presented in a 4 × 4 transition matrix. [file 12870_2021_3290_MOESM3_ESM.xlsx]

## Sheet: Title
Title: Deep transcriptomic study reveals the role of cell wall biosynthesis and organization networks in the developing shell of peanut pod
Kapil Guptaa# *, Shubhra Guptaa, Adi Faigenboim-Dorona, Abhinandan Surgonda Patila$, Yael Levya, Scott Cohen Carrusa, Ran Hovava *
a Department of Field Crops, Plant Sciences Institute, ARO, Bet-Dagan, Israel.
# Current Address: CSIR-Central Institute of Medicinal and Aromatic Plants, Lucknow, UP, India.
$ Current Address: Plant Breeding Strategic Innovation Platform, International Rice Research Institute, Los Banos, Laguna, Phillipines.
* Communicating Author
E-mail address: ranh@volcani.agri.gov.il (Ran Hovav)
kapilgupta190184@gmail.com (Kapil Gupta)

## Sheet: H1vs53_1
GO-ID	Term	FDR	TestSeqs	RefSeqs	Category
GO:0003924	GTPase activity	1	Adur48463_comp0_c0	Adur2816_comp5_c1, Adur2816_comp5_c0, Adur33740_comp1_c0, Adur20430_comp0_c0, Adur22513_comp0_c0, Adur5007_comp1_c0, Aipa41369_comp0_c0, Aipa6120_comp1_c0, Aipa44052_comp1_c0, Aipa18167_comp1_c0, Aipa26994_comp0_c0, Aipa43438_comp1_c0, Adur2408_comp0_c0, Adur22063_comp0_c0, Adur45416_comp0_c0, Adur39911_comp3_c0, Aipa12485_comp1_c0, Adur5618_comp0_c0, Adur1771_comp1_c0, Aipa23858_comp0_c0, Adur14…	F
GO:0005537	mannose binding	1	Aipa42511_comp0_c0	Aipa9540_comp0_c0, Adur48826_comp1_c0, Adur49078_comp1_c0, Adur25780_comp1_c0, Aipa18405_comp0_c0, Aipa42522_comp1_c0, Aipa42521_comp0_c0, Aipa39913_comp1_c0, Aipa42510_comp0_c0, Aipa34618_comp5_c0, Aipa34640_comp0_c0, Adur28541_comp1_c0, Adur49089_comp1_c0, Adur49285_comp0_c0, Adur49077_comp0_c0, Aipa2189_comp0_c0, Adur41261_comp0_c0, Aipa18378_comp0_c0, Adur21697_comp0_c0, Aipa42510_comp1_c0, A…	F
GO:0006869	lipid transport	1	Aipa18867_comp0_c0	Aipa16040_comp0_c0, Adur2433_comp1_c0, Aipa5618_comp0_c0, Aipa17272_comp0_c0, Aipa18500_comp0_c0, Adur25166_comp0_c0, Adur35046_comp0_c0, Adur45401_comp0_c0, Aipa1434_comp2_c0, Adur48941_comp1_c0, Adur1252_comp0_c0, Adur36486_comp0_c0, Adur25171_comp0_c0, Adur46892_comp0_c0, Aipa12870_comp1_c0, Aipa2828_comp0_c0, Adur355_comp0_c0, Adur23419_comp0_c0, Aipa38036_comp0_c0, Adur5091_comp0_c0, Adur407…	P
GO:0007018	microtubule-based movement	1	Adur48463_comp0_c0	Adur10232_comp0_c0, Aipa22119_comp0_c0, Adur42155_comp0_c0, Adur5007_comp1_c0, Aipa11604_comp0_c0, Aipa41369_comp0_c0, Aipa1672_comp0_c0, Adur35097_comp0_c0, Adur13262_comp0_c0, Adur4741_comp1_c0, Adur21770_comp2_c0, Aipa17126_comp0_c0, Aipa19364_comp1_c0, Aipa45232_comp0_c0, Adur19550_comp1_c0, Adur45416_comp0_c0, Aipa13313_comp1_c0, Aipa20758_comp0_c0, Adur45867_comp0_c0, Aipa45504_comp2_c0, Ad…	P
GO:0016337	single organismal cell-cell adhesion	1	Aipa42511_comp0_c0	Adur46834_comp2_c0, Adur34024_comp1_c1, Adur34024_comp1_c0, Aipa23647_comp0_c0, Adur32822_comp0_c0, Aipa42521_comp0_c0, Aipa45935_comp1_c0, Aipa10693_comp1_c0, Aipa31055_comp2_c0, Aipa1511_comp1_c0, Aipa41526_comp1_c0, Aipa43428_comp0_c0, Adur49089_comp1_c0, Adur49077_comp0_c0, Aipa13835_comp3_c0, Adur16749_comp1_c0, Adur24087_comp0_c0, Aipa42510_comp1_c0, Aipa10693_comp2_c0, Adur46834_comp1_c0, …	P
GO:0044373	cytokinin binding	1	Aipa42511_comp0_c0	Aipa42521_comp0_c0, Adur49089_comp1_c0, Adur49077_comp0_c0, Aipa42510_comp1_c0, Adur49092_comp0_c0, Adur49084_comp0_c0, Adur49093_comp0_c0, Aipa42523_comp0_c0	F
GO:0051258	protein polymerization	1	Adur48463_comp0_c0	Adur48560_comp0_c0, Adur8803_comp3_c0, Aipa29489_comp0_c0, Adur5007_comp1_c0, Adur30071_comp0_c0, Adur5905_comp1_c0, Aipa41369_comp0_c0, Aipa44302_comp1_c0, Aipa43561_comp1_c0, Adur39975_comp1_c0, Aipa45204_comp0_c0, Adur46834_comp2_c0, Adur45416_comp0_c0, Adur39911_comp3_c0, Aipa12485_comp1_c0, Adur5618_comp0_c0, Adur33732_comp0_c0, Adur21108_comp0_c1, Adur21108_comp0_c0, Aipa21768_comp1_c0, Adu…	P
GO:0080037	negative regulation of cytokinin-activated signaling pathway	1	Aipa42511_comp0_c0	Aipa42521_comp0_c0, Adur49089_comp1_c0, Adur49077_comp0_c0, Aipa42510_comp1_c0, Adur49092_comp0_c0, Adur49084_comp0_c0, Adur49093_comp0_c0, Aipa42523_comp0_c0	P

## Sheet: H1vs53_2
GO-ID	Term	FDR	TestSeqs	RefSeqs	Category
GO:0004197	cysteine-type endopeptidase activity	1	Aipa38327_comp1_c0	Adur43440_comp1_c0, Adur31496_comp1_c0, Aipa43871_comp0_c0, Aipa43157_comp1_c1, Adur15346_comp0_c0, Adur18497_comp0_c1, Aipa7352_comp0_c0, Aipa16805_comp0_c0, Aipa27035_comp0_c0, Adur35954_comp0_c0, Adur2126_comp1_c0, Aipa24711_comp2_c0, Adur21853_comp0_c0, Adur29878_comp0_c0, Adur2782_comp0_c0, Aipa27888_comp0_c0, Adur31455_comp0_c0, Adur5333_comp0_c0, Adur35954_comp1_c0, Adur16447_comp3_c0, Aip…	F
GO:0006508	proteolysis	1	Aipa38327_comp1_c0	Adur33630_comp1_c0, Aipa19715_comp0_c0, Aipa37176_comp0_c0, Adur12738_comp0_c1, Adur34225_comp0_c0, Adur17567_comp2_c1, Adur32614_comp56_c0, Aipa21575_comp1_c0, Adur12025_comp0_c0, Aipa25221_comp0_c0, Adur50532_comp0_c0, Adur9011_comp1_c0, Adur32914_comp0_c0, Aipa41670_comp2_c0, Aipa4629_comp0_c0, Adur17729_comp0_c0, Adur24850_comp2_c0, Adur20522_comp3_c0, Adur6390_comp1_c0, Aipa26343_comp0_c1, A…	P

## Sheet: H2vs53_1
GO-ID	Term	FDR	TestSeqs	RefSeqs	Category
GO:0000976	transcription regulatory region sequence-specific DNA binding	0.0482327	Aipa17678_comp0_c0, Adur2691_comp0_c0, Adur39110_comp0_c1, Adur39110_comp0_c0, Aipa9904_comp0_c0	Aipa33189_comp1_c0, Adur28063_comp0_c0, Aipa10004_comp0_c0, Aipa44263_comp0_c0, Aipa32782_comp0_c0, Adur47728_comp1_c0, Adur34128_comp0_c0, Adur28008_comp0_c0, Aipa32728_comp2_c0, Adur8877_comp0_c0, Aipa32217_comp0_c0, Aipa14419_comp0_c0, Adur11705_comp0_c0, Adur11020_comp0_c0, Aipa4515_comp0_c0, Adur29367_comp0_c0, Adur50659_comp0_c0, Adur20394_comp1_c0, Adur29987_comp0_c0, Aipa37211_comp0_c0, A…	F
GO:0003735	structural constituent of ribosome	0.656362	Aipa38985_comp1_c0, Aipa21939_comp1_c0, Aipa26449_comp1_c0, Adur13657_comp0_c0, Adur40893_comp0_c0	Adur42074_comp1_c0, Adur27365_comp2_c0, Adur38582_comp0_c0, Adur36388_comp1_c0, Adur10550_comp0_c0, Aipa890_comp0_c0, Aipa41549_comp0_c0, Adur3184_comp2_c0, Adur50352_comp0_c0, Aipa3721_comp1_c0, Adur6679_comp2_c0, Aipa19563_comp0_c0, Aipa25990_comp0_c0, Aipa20099_comp0_c0, Aipa36007_comp1_c0, Aipa6219_comp0_c0, Adur7431_comp3_c1, Aipa12205_comp0_c0, Aipa6247_comp0_c0, Aipa14257_comp0_c0, Adur274…	F
GO:0004022	alcohol dehydrogenase (NAD) activity	0.77361	Aipa6813_comp0_c1, Aipa6816_comp2_c0	Aipa1162_comp0_c0, Adur46169_comp0_c0, Aipa2579_comp2_c0, Adur50842_comp0_c0, Adur7244_comp0_c0, Adur40813_comp0_c0, Aipa3271_comp1_c0, Aipa35125_comp1_c0, Adur20780_comp0_c0, Adur17423_comp1_c1, Aipa6814_comp0_c0, Aipa19213_comp1_c0, Adur21079_comp0_c0, Adur48932_comp2_c0, Adur18709_comp0_c0, Adur31804_comp2_c0, Adur21744_comp2_c0, Aipa6812_comp1_c0, Aipa27825_comp1_c0, Adur47652_comp0_c0, Adur1…	F
GO:0004067	asparaginase activity	0.0200594	Aipa38459_comp1_c0, Adur35220_comp0_c0	Adur33072_comp0_c0	F
GO:0004197	cysteine-type endopeptidase activity	1	Adur3289_comp0_c0	Adur43440_comp1_c0, Adur31496_comp1_c0, Aipa43871_comp0_c0, Aipa43157_comp1_c1, Adur15346_comp0_c0, Adur18497_comp0_c1, Aipa7352_comp0_c0, Aipa16805_comp0_c0, Aipa27035_comp0_c0, Adur35954_comp0_c0, Adur2126_comp1_c0, Aipa24711_comp2_c0, Adur21853_comp0_c0, Adur29878_comp0_c0, Adur2782_comp0_c0, Aipa27888_comp0_c0, Adur31455_comp0_c0, Adur5333_comp0_c0, Aipa38327_comp1_c0, Adur35954_comp1_c0, Adu…	F
GO:0004649	poly(ADP-ribose) glycohydrolase activity	1	Adur12834_comp1_c0	Aipa9632_comp0_c0, Adur21657_comp0_c0, Adur37364_comp0_c0, Adur15404_comp1_c0	F
GO:0004792	thiosulfate sulfurtransferase activity	1	Adur19676_comp0_c0	Aipa31624_comp0_c0, Adur26689_comp0_c0, Aipa20917_comp0_c0	F
GO:0006412	translation	1	Aipa38985_comp1_c0, Aipa21939_comp1_c0, Aipa26449_comp1_c0, Adur13657_comp0_c0, Adur40893_comp0_c0	Adur12997_comp0_c0, Adur42074_comp1_c0, Adur33138_comp0_c2, Adur33138_comp0_c0, Adur27365_comp2_c0, Aipa6126_comp1_c0, Adur38582_comp0_c0, Adur36388_comp1_c0, Aipa10007_comp0_c0, Adur26028_comp4_c0, Adur10550_comp0_c0, Aipa890_comp0_c0, Aipa41549_comp0_c0, Adur20430_comp0_c0, Adur3184_comp2_c0, Adur50352_comp0_c0, Aipa16150_comp0_c0, Aipa3721_comp1_c0, Adur47175_comp1_c0, Adur6679_comp2_c0, Aipa2…	P
GO:0006559	L-phenylalanine catabolic process	1	Adur50709_comp1_c0	Aipa7896_comp1_c0, Adur6111_comp1_c0, Aipa5452_comp0_c0, Adur29592_comp2_c0, Aipa15222_comp1_c1, Aipa15222_comp1_c0, Adur21421_comp0_c0, Adur29592_comp0_c0, Adur6111_comp2_c0, Aipa46117_comp0_c0, Aipa22285_comp0_c1, Adur29840_comp0_c0, Adur45970_comp0_c0, Adur21192_comp0_c0, Adur29703_comp0_c0, Aipa42494_comp0_c0, Aipa21594_comp2_c0, Adur29592_comp1_c0, Aipa33896_comp3_c1, Aipa33896_comp3_c0, Adu…	P
GO:0008661	1-deoxy-D-xylulose-5-phosphate synthase activity	0.139881	Aipa21543_comp0_c0, Aipa43234_comp0_c0	Adur44325_comp0_c0, Adur18066_comp1_c0, Adur14624_comp0_c0, Adur18046_comp0_c0, Aipa29887_comp0_c0, Adur18072_comp0_c0, Aipa36418_comp1_c0, Adur14624_comp1_c0, Adur18046_comp1_c0, Adur271_comp1_c0, Adur49060_comp0_c1, Adur49060_comp0_c0, Aipa33682_comp0_c0, Adur14237_comp0_c0	F
GO:0008798	beta-aspartyl-peptidase activity	0.0748872	Aipa38459_comp1_c0, Adur35220_comp0_c0	Adur10422_comp0_c0, Aipa14280_comp0_c0, Adur3185_comp0_c0, Adur33072_comp0_c0, Adur1263_comp3_c0, Aipa38025_comp0_c1, Aipa8426_comp0_c0, Adur35740_comp0_c0	F
GO:0009228	thiamine biosynthetic process	0.19157	Aipa21543_comp0_c0, Aipa43234_comp0_c0	Adur44325_comp0_c0, Adur18066_comp1_c0, Adur14624_comp0_c0, Adur18046_comp0_c0, Aipa33607_comp2_c1, Aipa33607_comp2_c0, Aipa29887_comp0_c0, Adur18072_comp0_c0, Aipa36418_comp1_c0, Aipa39964_comp3_c0, Adur14624_comp1_c0, Adur18046_comp1_c0, Adur271_comp1_c0, Adur49060_comp0_c1, Adur49060_comp0_c0, Adur28582_comp0_c0, Aipa16372_comp1_c0, Aipa33682_comp0_c0, Adur18151_comp1_c0, Adur14237_comp0_c0, A…	P
GO:0009414	response to water deprivation	1	Adur2691_comp0_c0, Aipa36232_comp0_c0, Adur12834_comp1_c0	Aipa29199_comp0_c0, Aipa9991_comp0_c0, Aipa37443_comp0_c0, Aipa11413_comp1_c0, Aipa24386_comp2_c0, Adur23131_comp1_c0, Adur47389_comp0_c0, Aipa24207_comp0_c0, Aipa8688_comp1_c0, Aipa2500_comp0_c0, Aipa13924_comp1_c0, Adur32421_comp0_c0, Aipa31599_comp0_c0, Adur44851_comp0_c0, Adur5354_comp2_c0, Aipa32032_comp0_c0, Aipa42625_comp0_c0, Aipa5815_comp0_c0, Aipa9313_comp1_c0, Adur42670_comp0_c0, Adur2…	P
GO:0009651	response to salt stress	1	Adur3289_comp0_c0, Adur2691_comp0_c0, Adur7128_comp0_c1, Aipa36232_comp0_c0	Aipa33189_comp1_c0, Aipa45894_comp0_c0, Aipa20326_comp0_c0, Aipa21234_comp1_c0, Aipa29199_comp0_c0, Aipa37153_comp0_c0, Adur45227_comp0_c0, Aipa41202_comp1_c0, Aipa28054_comp0_c0, Adur24937_comp0_c0, Adur34602_comp0_c0, Adur23131_comp1_c0, Adur32444_comp0_c0, Adur47389_comp0_c0, Adur25397_comp0_c0, Aipa8688_comp1_c0, Adur11441_comp0_c0, Adur32421_comp0_c0, Adur36897_comp0_c0, Adur11301_comp2_c0, …	P
GO:0009735	response to cytokinin	1	Adur7128_comp0_c1, Aipa36232_comp0_c0	Aipa45263_comp0_c0, Adur34707_comp0_c0, Adur22315_comp3_c0, Adur44875_comp1_c0, Adur3_comp0_c0, Aipa33687_comp0_c0, Adur42519_comp0_c0, Adur50026_comp0_c0, Aipa7433_comp0_c0, Aipa251_comp0_c0, Aipa41118_comp0_c0, Adur39912_comp0_c0, Adur7823_comp3_c0, Adur50424_comp2_c0, Adur1326_comp0_c0, Aipa1810_comp0_c0, Aipa4933_comp0_c0, Adur24551_comp0_c0, Aipa4753_comp0_c0, Aipa4909_comp1_c0, Adur43580_co…	P
GO:0009744	response to sucrose	0.223123	Aipa17678_comp0_c0, Adur39110_comp0_c1, Adur39110_comp0_c0	Adur13198_comp0_c0, Adur23131_comp1_c0, Adur23373_comp0_c0, Adur17926_comp0_c0, Aipa37638_comp0_c0, Adur48367_comp0_c0, Adur50629_comp0_c0, Adur34136_comp1_c0, Aipa41118_comp0_c0, Aipa24860_comp0_c0, Adur12375_comp0_c0, Adur1326_comp0_c0, Aipa24819_comp0_c0, Adur50308_comp0_c1, Aipa39533_comp2_c1, Aipa4753_comp0_c0, Aipa31764_comp3_c0, Adur19686_comp0_c0, Adur31056_comp0_c1, Aipa14040_comp0_c0, A…	P
GO:0009800	cinnamic acid biosynthetic process	1	Adur50709_comp1_c0	Aipa5452_comp0_c0, Adur29592_comp2_c0, Adur21421_comp0_c0, Adur29592_comp0_c0, Aipa22285_comp0_c1, Adur29840_comp0_c0, Adur45970_comp0_c0, Aipa42494_comp0_c0, Aipa21594_comp2_c0, Adur29592_comp1_c0	P
GO:0010117	photoprotection	1	Adur2691_comp0_c0	Adur35174_comp1_c0, Aipa38415_comp0_c0, Adur30176_comp0_c0, Aipa11653_comp0_c0, Adur21744_comp3_c0	P
GO:0010337	regulation of salicylic acid metabolic process	1	Aipa36232_comp0_c0	Aipa28359_comp0_c0, Adur12104_comp0_c0, Aipa16210_comp0_c0, Aipa3459_comp2_c0, Aipa29061_comp0_c1, Aipa26387_comp0_c0, Adur41803_comp0_c0, Adur46898_comp2_c0, Adur21365_comp0_c0, Adur14828_comp0_c0, Aipa45437_comp0_c0, Aipa11420_comp0_c0, Aipa20732_comp2_c0, Aipa11412_comp0_c0, Adur46898_comp0_c0, Adur12104_comp1_c0, Adur10004_comp0_c0, Adur41974_comp0_c1, Aipa10785_comp1_c0, Adur2574_comp0_c0, A…	P
GO:0015935	small ribosomal subunit	0.0748872	Aipa38985_comp1_c0, Aipa26449_comp1_c0, Adur13657_comp0_c0, Adur40893_comp0_c0	Adur10550_comp0_c0, Aipa41549_comp0_c0, Adur3184_comp2_c0, Aipa3721_comp1_c0, Adur14200_comp0_c0, Adur40639_comp0_c0, Aipa41560_comp1_c0, Adur12650_comp0_c0, Adur27730_comp1_c0, Aipa26856_comp0_c0, Adur18763_comp0_c0, Aipa20140_comp0_c0, Aipa25797_comp0_c0, Adur72_comp0_c0, Adur7585_comp0_c0, Aipa9752_comp0_c0, Aipa19184_comp1_c0, Adur20293_comp0_c0, Aipa38985_comp0_c0, Adur24979_comp3_c0, Aipa34…	C
GO:0016157	sucrose synthase activity	1	Aipa13006_comp1_c0	Adur9950_comp2_c0, Aipa8576_comp0_c0, Adur36327_comp0_c0, Adur9950_comp0_c0, Adur14669_comp2_c0, Adur17868_comp2_c0, Aipa5849_comp0_c0, Aipa8577_comp0_c0, Aipa29950_comp1_c0, Aipa45495_comp1_c0, Adur17868_comp0_c0, Adur36327_comp1_c0, Adur9950_comp1_c0, Adur31935_comp0_c0, Adur14304_comp1_c0	F
GO:0016605	PML body	1	Aipa21513_comp0_c0	Aipa41670_comp2_c0, Adur30917_comp1_c0, Adur403_comp1_c0, Adur40445_comp5_c0, Aipa36601_comp4_c0, Aipa15620_comp2_c0, Adur2984_comp0_c0, Aipa20968_comp0_c0, Adur28914_comp0_c0, Adur49382_comp0_c0, Aipa26236_comp1_c0, Adur42330_comp2_c0	C
GO:0016710	trans-cinnamate 4-monooxygenase activity	1	Adur29157_comp0_c0	Adur50328_comp1_c0, Aipa9623_comp0_c0, Adur50327_comp0_c0, Adur8699_comp0_c0, Aipa41856_comp0_c0, Adur50328_comp0_c0, Aipa24931_comp0_c1, Aipa24931_comp0_c0	F
GO:0022625	cytosolic large ribosomal subunit	0.0400582	Aipa21939_comp1_c0, Adur44637_comp0_c0, Adur50707_comp0_c0, Aipa38484_comp0_c0	Adur42074_comp1_c0, Adur27874_comp1_c0, Aipa12523_comp0_c0, Aipa42274_comp1_c0, Aipa12017_comp0_c0, Aipa45503_comp1_c0, Adur35153_comp0_c0, Adur30948_comp0_c0, Aipa36258_comp0_c0, Aipa35744_comp0_c0, Aipa21728_comp1_c0, Aipa38369_comp0_c0, Adur6385_comp0_c0, Adur24966_comp0_c0, Adur46409_comp0_c0, Adur45448_comp0_c0, Adur5517_comp0_c0, Adur26683_comp1_c0, Adur46941_comp1_c0, Adur29124_comp1_c0, A…	C
GO:0030244	cellulose biosynthetic process	1	Adur7128_comp0_c1, Aipa36232_comp0_c0	Aipa21234_comp1_c0, Aipa30077_comp0_c0, Aipa31176_comp0_c0, Aipa37981_comp0_c0, Aipa29130_comp0_c0, Adur17183_comp1_c0, Adur11603_comp2_c0, Aipa22197_comp7_c0, Adur41158_comp0_c0, Aipa36000_comp0_c0, Adur1205_comp1_c0, Aipa38830_comp1_c0, Adur9952_comp0_c0, Adur20751_comp3_c0, Aipa28909_comp1_c0, Adur44472_comp0_c0, Aipa5221_comp0_c0, Aipa37467_comp0_c1, Aipa37467_comp0_c0, Aipa9443_comp0_c0, Adu…	P
GO:0030515	snoRNA binding	1	Aipa28305_comp0_c0	Adur20591_comp0_c0, Aipa18263_comp2_c0, Aipa29504_comp2_c0, Aipa27305_comp0_c0, Adur13762_comp1_c0, Aipa18429_comp0_c0, Adur24327_comp0_c0, Adur21714_comp0_c0, Adur35771_comp0_c0, Aipa19337_comp4_c1, Aipa19337_comp4_c0, Adur30124_comp0_c0, Aipa8920_comp1_c0, Aipa34802_comp0_c0, Adur9637_comp0_c0, Aipa22431_comp4_c0, Adur35773_comp0_c0, Adur35771_comp1_c0, Adur6360_comp0_c0, Adur20590_comp0_c0, Ad…	F
GO:0031571	mitotic G1 DNA damage checkpoint	1	Aipa21513_comp0_c0	Adur23490_comp0_c0, Adur21315_comp0_c0, Aipa3159_comp0_c0, Adur34421_comp0_c0, Adur42330_comp2_c0	P
GO:0033345	asparagine catabolic process via L-aspartate	0.0524588	Aipa38459_comp1_c0, Adur35220_comp0_c0	Aipa14280_comp0_c0, Adur3185_comp0_c0, Adur33072_comp0_c0, Adur1263_comp3_c0, Aipa38025_comp0_c1	P
GO:0035264	multicellular organism growth	1	Adur2691_comp0_c0	Adur10080_comp0_c1, Adur35174_comp1_c0, Adur28991_comp1_c0, Adur23478_comp2_c0, Aipa38415_comp0_c0, Aipa4388_comp5_c0, Adur28991_comp0_c1, Adur40709_comp1_c0	P
GO:0035671	enone reductase activity	1	Aipa45944_comp0_c0	Aipa43161_comp1_c0, Aipa24298_comp0_c0, Aipa8532_comp0_c0, Adur11653_comp0_c0, Adur6965_comp0_c0, Aipa29801_comp4_c0, Adur11654_comp0_c1, Adur11654_comp0_c0, Aipa39928_comp0_c0, Aipa8542_comp0_c0, Adur34267_comp0_c0, Aipa39702_comp0_c0, Aipa8534_comp0_c0, Adur43437_comp0_c0, Adur11673_comp1_c0, Adur11656_comp0_c0, Aipa8539_comp1_c0, Adur35208_comp2_c0, Adur15325_comp3_c0, Aipa25409_comp0_c0, Adur…	F
GO:0035798	2-alkenal reductase (NADP+) activity	1	Aipa45944_comp0_c0	Aipa24298_comp0_c0, Aipa8532_comp0_c0, Adur11653_comp0_c0, Aipa29801_comp4_c0, Adur11654_comp0_c1, Adur11654_comp0_c0, Aipa8542_comp0_c0, Adur34267_comp0_c0, Aipa8534_comp0_c0, Adur11673_comp1_c0, Adur11656_comp0_c0, Aipa8539_comp1_c0, Adur15325_comp3_c0, Aipa8541_comp0_c0, Adur19253_comp0_c0, Adur39985_comp0_c0	F
GO:0043255	regulation of carbohydrate biosynthetic process	1	Aipa36232_comp0_c0	Adur20319_comp1_c0, Aipa30077_comp0_c0, Aipa5779_comp0_c0, Adur23373_comp0_c0, Aipa24860_comp0_c0, Aipa38830_comp1_c0, Aipa45213_comp1_c0, Aipa16413_comp0_c0, Adur40630_comp0_c0, Aipa4785_comp1_c0, Adur27604_comp0_c0, Aipa38187_comp1_c0, Adur43543_comp1_c1, Aipa20023_comp0_c0, Aipa7913_comp0_c0, Adur6473_comp0_c0, Adur22391_comp0_c0, Adur4132_comp0_c0, Adur40382_comp0_c0, Adur7810_comp1_c0, Aipa3…	P
GO:0045548	phenylalanine ammonia-lyase activity	1	Adur50709_comp1_c0	Aipa5452_comp0_c0, Adur29592_comp2_c0, Adur21421_comp0_c0, Adur29592_comp0_c0, Aipa22285_comp0_c1, Adur29840_comp0_c0, Adur45970_comp0_c0, Aipa42494_comp0_c0, Aipa21594_comp2_c0, Adur29592_comp1_c0	F
GO:0048826	cotyledon morphogenesis	0.00168186	Aipa17678_comp0_c0, Adur39110_comp0_c1, Adur39110_comp0_c0	Adur16145_comp3_c0, Adur20455_comp0_c0, Adur16145_comp1_c0, Adur34121_comp0_c0, Aipa8919_comp0_c0, Adur16145_comp2_c0, Aipa44206_comp0_c1	P
GO:0051028	mRNA transport	1	Aipa34744_comp0_c0, Aipa34739_comp1_c0	Aipa908_comp1_c0, Aipa21158_comp0_c0, Aipa22094_comp1_c0, Adur35724_comp0_c0, Aipa44122_comp1_c0, Adur39280_comp3_c0, Aipa2528_comp2_c0, Aipa27418_comp1_c0, Adur35282_comp0_c0, Adur28956_comp0_c0, Aipa30585_comp2_c0, Aipa30579_comp0_c0, Adur10918_comp1_c0, Adur44657_comp3_c0, Aipa34744_comp1_c0, Adur46699_comp0_c0, Adur14702_comp0_c1, Adur43240_comp0_c0, Aipa16952_comp2_c0, Aipa43361_comp0_c0, Ai…	P
GO:0051604	protein maturation	1	Aipa38459_comp1_c0, Adur35220_comp0_c0	Aipa41670_comp2_c0, Adur40205_comp1_c0, Aipa35870_comp0_c0, Adur2328_comp3_c0, Aipa36325_comp1_c0, Aipa36354_comp2_c0, Adur20307_comp0_c0, Aipa29957_comp1_c0, Adur44154_comp1_c0, Adur14401_comp1_c0, Aipa12642_comp1_c0, Aipa4400_comp0_c0, Adur20305_comp1_c0, Aipa37537_comp0_c0, Adur50105_comp0_c0, Aipa21965_comp2_c0, Aipa189_comp2_c0, Aipa79_comp1_c0, Adur21494_comp0_c0, Adur10081_comp0_c0, Aipa37…	P
GO:0052865	1-deoxy-D-xylulose 5-phosphate biosynthetic process	0.139881	Aipa21543_comp0_c0, Aipa43234_comp0_c0	Adur44325_comp0_c0, Adur18066_comp1_c0, Adur14624_comp0_c0, Adur18046_comp0_c0, Aipa29887_comp0_c0, Adur18072_comp0_c0, Aipa36418_comp1_c0, Adur14624_comp1_c0, Adur18046_comp1_c0, Adur271_comp1_c0, Adur49060_comp0_c1, Adur49060_comp0_c0, Aipa33682_comp0_c0, Adur14237_comp0_c0	P
GO:0090332	stomatal closure	1	Adur12834_comp1_c0	Aipa1549_comp0_c0, Adur50026_comp0_c0, Adur16241_comp0_c0, Adur43580_comp3_c0, Aipa26924_comp0_c0, Aipa9632_comp0_c0, Aipa38180_comp0_c0, Adur29972_comp1_c0, Adur279_comp0_c0, Aipa11386_comp2_c0, Adur35761_comp1_c0, Aipa34535_comp0_c0, Adur21657_comp0_c0, Aipa31548_comp0_c0, Adur40157_comp3_c0, Aipa22424_comp1_c0, Adur24031_comp1_c0, Aipa4835_comp0_c0, Adur29972_comp2_c0, Aipa34316_comp0_c0, Adur…	P

## Sheet: H2vs53_2
GO-ID	Term	FDR	TestSeqs	RefSeqs	Category
GO:0000250	lanosterol synthase activity	0.917836	Aipa815_comp1_c0		F
GO:0000276	mitochondrial proton-transporting ATP synthase complex, coupling factor F(o)	0.0135227	Adur13423_comp0_c0, Adur38870_comp0_c0, Adur9183_comp0_c0, Adur9179_comp2_c0	Adur12178_comp0_c0, Adur25635_comp1_c0, Aipa42420_comp0_c0, Aipa32134_comp0_c0, Adur5035_comp0_c0	C
GO:0000325	plant-type vacuole	1	Adur15900_comp0_c0, Adur45860_comp0_c0, Adur17581_comp1_c0, Adur21734_comp0_c0, Adur42192_comp0_c0, Aipa22171_comp2_c1, Adur45953_comp3_c0, Aipa18505_comp0_c0, Adur41318_comp1_c0, Aipa22383_comp0_c0	Adur15357_comp1_c1, Aipa11413_comp1_c0, Aipa1248_comp6_c0, Adur42183_comp0_c0, Aipa15213_comp2_c0, Adur25444_comp4_c0, Adur1077_comp3_c0, Adur45951_comp1_c1, Adur45951_comp1_c0, Adur6134_comp1_c0, Aipa9515_comp4_c0, Aipa43851_comp1_c0, Adur12035_comp2_c0, Aipa14211_comp0_c0, Aipa1549_comp0_c0, Adur44016_comp1_c0, Adur44624_comp1_c0, Adur8093_comp1_c0, Adur44994_comp2_c0, Adur30028_comp2_c1, Adur3…	C
GO:0003910	DNA ligase (ATP) activity	1	Aipa18835_comp1_c0, Aipa18833_comp0_c0	Aipa30494_comp1_c0, Adur39230_comp0_c0, Adur23622_comp2_c0, Adur30287_comp1_c0, Adur48058_comp4_c0, Adur23622_comp0_c0, Aipa28448_comp0_c0, Aipa31809_comp0_c2, Aipa31809_comp0_c0, Adur48058_comp2_c0, Aipa28451_comp1_c0, Aipa29038_comp4_c0, Aipa29036_comp0_c0, Adur48058_comp0_c0, Adur4032_comp0_c0, Aipa31809_comp1_c0, Adur30288_comp0_c0, Aipa38956_comp0_c0, Aipa29038_comp0_c0	F
GO:0003955	NAD(P)H dehydrogenase (quinone) activity	0.400784	Adur33448_comp0_c0, Aipa3729_comp0_c0	Adur33450_comp1_c0, Aipa39068_comp0_c0, Adur6592_comp0_c0, Aipa3774_comp0_c0	F
GO:0003979	UDP-glucose 6-dehydrogenase activity	0.0600907	Aipa4394_comp0_c0, Adur30457_comp1_c0, Adur35666_comp0_c0	Adur20296_comp0_c1, Adur20296_comp0_c0, Aipa44150_comp1_c0, Aipa35878_comp1_c0, Adur30411_comp0_c0	F
GO:0004022	alcohol dehydrogenase (NAD) activity	0.251729	Aipa2579_comp2_c0, Aipa29212_comp0_c0, Aipa6815_comp0_c1, Adur21080_comp0_c0, Adur46169_comp0_c0	Aipa1162_comp0_c0, Adur50842_comp0_c0, Adur7244_comp0_c0, Adur40813_comp0_c0, Aipa3271_comp1_c0, Aipa35125_comp1_c0, Adur20780_comp0_c0, Aipa6813_comp0_c1, Adur17423_comp1_c1, Aipa6814_comp0_c0, Aipa19213_comp1_c0, Adur21079_comp0_c0, Adur48932_comp2_c0, Adur18709_comp0_c0, Adur31804_comp2_c0, Adur21744_comp2_c0, Aipa6812_comp1_c0, Aipa27825_comp1_c0, Adur47652_comp0_c0, Aipa6816_comp2_c0, Adur13…	F
GO:0004067	asparaginase activity	1	Adur33072_comp0_c0	Aipa38459_comp1_c0, Adur35220_comp0_c0	F
GO:0004197	cysteine-type endopeptidase activity	0.917836	Adur31496_comp0_c0, Aipa27041_comp0_c0, Aipa7352_comp0_c0	Adur43440_comp1_c0, Adur31496_comp1_c0, Aipa43871_comp0_c0, Aipa43157_comp1_c1, Adur15346_comp0_c0, Adur18497_comp0_c1, Aipa16805_comp0_c0, Aipa27035_comp0_c0, Adur35954_comp0_c0, Adur2126_comp1_c0, Aipa24711_comp2_c0, Adur21853_comp0_c0, Adur29878_comp0_c0, Adur2782_comp0_c0, Aipa27888_comp0_c0, Adur31455_comp0_c0, Adur5333_comp0_c0, Aipa38327_comp1_c0, Adur35954_comp1_c0, Adur16447_comp3_c0, Ai…	F
GO:0004322	ferroxidase activity	0.96164	Adur31990_comp0_c0, Aipa19682_comp0_c0	Adur13593_comp1_c0, Aipa13511_comp1_c0, Aipa32396_comp0_c0, Aipa19682_comp1_c0, Aipa37658_comp0_c0, Aipa10720_comp2_c0, Adur42618_comp0_c0, Aipa12677_comp1_c0, Adur42263_comp0_c0, Adur33973_comp1_c0, Aipa20513_comp0_c0	F
GO:0004334	fumarylacetoacetase activity	1	Adur37015_comp0_c0	Aipa33896_comp3_c1, Aipa33896_comp3_c0	F
GO:0004351	glutamate decarboxylase activity	0.770896	Adur15989_comp0_c1, Aipa8632_comp0_c0	Adur25075_comp2_c0, Aipa5884_comp1_c0, Aipa12757_comp1_c0, Adur18216_comp0_c0, Adur14308_comp0_c1, Adur18217_comp0_c0, Aipa39005_comp0_c0, Aipa29933_comp1_c0	F
GO:0004427	inorganic diphosphatase activity	1	Aipa9210_comp7_c0, Aipa9235_comp0_c0, Adur17581_comp1_c0	Aipa12975_comp2_c0, Adur40872_comp0_c1, Adur40872_comp0_c0, Aipa44359_comp0_c0, Aipa23553_comp0_c0, Adur23309_comp0_c0, Aipa19352_comp0_c0, Aipa22823_comp0_c0, Adur48869_comp0_c0, Adur33180_comp0_c0, Aipa9246_comp0_c0, Adur47682_comp0_c0, Adur17580_comp0_c0, Aipa12975_comp0_c0, Aipa26846_comp0_c0, Adur39818_comp0_c0, Aipa44369_comp0_c0, Adur17581_comp0_c0, Aipa10089_comp1_c1, Aipa2663_comp0_c0, A…	F
GO:0004490	methylglutaconyl-CoA hydratase activity	1	Aipa18693_comp0_c0	Adur40576_comp0_c0	F
GO:0004512	inositol-3-phosphate synthase activity	0.0157665	Aipa27582_comp0_c0, Adur30604_comp0_c0, Aipa2325_comp1_c0	Adur16847_comp0_c0	F
GO:0004560	alpha-L-fucosidase activity	1	Aipa41406_comp0_c0, Adur45335_comp0_c0	Adur8523_comp0_c0, Aipa41673_comp0_c0, Adur25040_comp1_c0, Adur40_comp2_c0, Adur8523_comp1_c0, Aipa41649_comp2_c0, Adur8538_comp0_c0, Adur17823_comp2_c0, Aipa5419_comp0_c0, Aipa37465_comp0_c0, Adur965_comp0_c0, Aipa41673_comp2_c0	F
GO:0004612	phosphoenolpyruvate carboxykinase (ATP) activity	0.400784	Aipa31080_comp0_c1, Adur41231_comp0_c0	Aipa31089_comp0_c0, Aipa31080_comp0_c0, Aipa31079_comp1_c0, Adur48433_comp1_c0	F
GO:0004649	poly(ADP-ribose) glycohydrolase activity	0.0277908	Adur21657_comp0_c0, Adur15404_comp1_c0, Adur37364_comp0_c0	Adur12834_comp1_c0, Aipa9632_comp0_c0	F
GO:0004845	uracil phosphoribosyltransferase activity	0.917836	Aipa17768_comp1_c1, Adur28675_comp0_c0	Aipa30077_comp0_c0, Adur45866_comp3_c0, Aipa22380_comp3_c0, Aipa35271_comp2_c0, Adur34682_comp0_c0, Adur22255_comp0_c0, Adur30880_comp0_c0, Adur34683_comp0_c0, Aipa17768_comp1_c0, Adur45866_comp0_c0	F
GO:0004849	uridine kinase activity	1	Aipa17768_comp1_c1, Adur28675_comp0_c0	Aipa30077_comp0_c0, Adur45866_comp3_c0, Aipa22380_comp3_c0, Adur35772_comp2_c0, Aipa39081_comp2_c0, Aipa16717_comp1_c0, Adur3476_comp0_c0, Aipa8187_comp1_c0, Adur6601_comp1_c0, Aipa22431_comp9_c0, Adur34682_comp0_c0, Adur15087_comp0_c0, Adur30880_comp0_c0, Adur34683_comp0_c0, Aipa17768_comp1_c0, Adur45866_comp0_c0	F
GO:0005222	intracellular cAMP activated cation channel activity	0.0157665	Aipa35865_comp0_c0, Adur20312_comp1_c0, Aipa35868_comp2_c0	Adur20312_comp1_c1	F
GO:0005242	inward rectifier potassium channel activity	0.084242	Aipa35865_comp0_c0, Adur20312_comp1_c0, Aipa35868_comp2_c0	Aipa26261_comp0_c0, Adur12017_comp0_c0, Aipa26924_comp0_c0, Adur279_comp0_c0, Adur20312_comp1_c1, Adur35901_comp1_c0	F
GO:0005262	calcium channel activity	1	Aipa35865_comp0_c0, Adur20312_comp1_c0, Aipa35868_comp2_c0	Aipa4835_comp1_c0, Adur49905_comp0_c0, Adur24794_comp0_c0, Adur25783_comp0_c0, Aipa13967_comp0_c0, Aipa34226_comp0_c0, Aipa8018_comp0_c0, Aipa19227_comp1_c0, Adur24791_comp0_c0, Adur19568_comp0_c0, Adur19254_comp3_c1, Adur19254_comp3_c0, Adur25779_comp0_c0, Aipa26525_comp0_c0, Adur2708_comp0_c0, Aipa5178_comp0_c0, Adur24787_comp0_c0, Adur11181_comp0_c0, Aipa31445_comp0_c0, Adur19569_comp0_c0, Adu…	F
GO:0005274	allantoin uptake transmembrane transporter activity	1	Aipa25737_comp0_c0	Aipa3132_comp0_c0, Aipa32969_comp0_c0	F
GO:0005315	inorganic phosphate transmembrane transporter activity	1	Adur35526_comp0_c0, Aipa2911_comp0_c0, Adur35525_comp0_c0	Adur34323_comp4_c0, Adur31930_comp0_c0, Adur50426_comp1_c0, Adur17926_comp0_c0, Adur13116_comp0_c0, Aipa6957_comp0_c0, Adur41457_comp0_c0, Aipa20327_comp0_c0, Adur3029_comp0_c0, Adur31931_comp0_c0, Aipa13019_comp1_c0, Adur6053_comp0_c0, Adur3455_comp1_c0, Adur20863_comp0_c0, Adur32644_comp2_c0, Aipa2898_comp0_c0, Aipa8492_comp0_c0, Adur34323_comp0_c0, Adur19857_comp1_c0, Aipa16756_comp0_c0, Aipa1…	F
GO:0005366	myo-inositol:proton symporter activity	0.917836	Aipa23150_comp1_c0, Adur44914_comp0_c0, Adur29283_comp0_c0	Adur1077_comp3_c0, Aipa14125_comp1_c0, Adur29283_comp4_c0, Aipa42834_comp0_c0, Aipa42156_comp0_c0, Adur9438_comp0_c0, Adur34993_comp0_c1, Adur34993_comp0_c0, Adur27503_comp0_c0, Aipa33990_comp1_c0, Adur9439_comp0_c1, Adur9439_comp0_c0, Aipa7973_comp0_c0, Adur9437_comp1_c0, Aipa14124_comp0_c0, Aipa18954_comp0_c0, Adur44913_comp0_c0, Aipa42167_comp0_c0, Adur9438_comp1_c0, Aipa13829_comp0_c0, Adur10…	F
GO:0005483	soluble NSF attachment protein activity	1	Aipa15504_comp0_c0	Adur28483_comp0_c0, Aipa12152_comp0_c0	F
GO:0005507	copper ion binding	0.22427	Aipa34469_comp0_c0, Aipa36917_comp0_c0, Adur18735_comp2_c0, Adur9314_comp0_c0, Aipa37665_comp0_c0, Aipa41696_comp0_c0, Aipa42795_comp0_c0, Aipa40907_comp0_c0, Aipa42340_comp0_c0, Adur45247_comp1_c0, Adur18735_comp0_c0, Adur4963_comp0_c0, Adur18735_comp1_c0, Aipa28640_comp0_c0, Adur47215_comp0_c0	Aipa41729_comp0_c0, Aipa38455_comp0_c0, Adur18540_comp0_c0, Adur24804_comp0_c1, Aipa20830_comp1_c0, Aipa29466_comp0_c0, Aipa39183_comp1_c1, Aipa12326_comp0_c0, Aipa5565_comp1_c0, Aipa20754_comp0_c0, Adur46371_comp5_c0, Adur40506_comp0_c0, Adur28348_comp0_c0, Aipa9398_comp0_c0, Aipa43195_comp0_c0, Aipa30058_comp1_c0, Aipa16450_comp2_c0, Adur5891_comp1_c0, Adur41558_comp0_c0, Aipa19319_comp0_c1, Ai…	F
GO:0005513	detection of calcium ion	0.770896	Adur45860_comp0_c0, Aipa18505_comp0_c0	Adur39218_comp0_c0, Aipa34046_comp0_c0, Aipa13951_comp0_c0, Adur26141_comp1_c0, Adur37182_comp0_c0, Adur48188_comp1_c0, Adur7081_comp0_c0, Aipa13948_comp0_c0	P
GO:0005542	folic acid binding	0.917836	Aipa17665_comp3_c0		F
GO:0005700	polytene chromosome	1	Aipa38048_comp4_c0	Adur1288_comp4_c0, Aipa32960_comp2_c0	C
GO:0005886	plasma membrane	0.17379	Adur15900_comp0_c0, Adur6436_comp2_c0, Adur19497_comp0_c0, Adur46994_comp0_c0, Aipa12355_comp0_c0, Adur26462_comp4_c0, Adur43689_comp1_c0, Aipa36917_comp0_c0, Adur9811_comp1_c0, Adur45860_comp0_c0, Aipa30414_comp0_c0, Aipa21631_comp0_c0, Adur33448_comp0_c0, Aipa41442_comp1_c0, Adur37075_comp2_c0, Aipa36228_comp0_c0, Adur43330_comp0_c0, Adur7863_comp0_c0, Adur35294_comp0_c0, Adur25915_comp0_c0, Ad…	Adur2816_comp5_c1, Adur2816_comp5_c0, Adur31680_comp1_c0, Adur48286_comp2_c0, Aipa19848_comp0_c0, Adur29291_comp0_c0, Adur34307_comp0_c0, Adur48560_comp0_c0, Adur48693_comp0_c0, Aipa3848_comp0_c0, Aipa41566_comp1_c0, Aipa17557_comp0_c0, Adur2456_comp1_c0, Aipa28367_comp0_c0, Adur21124_comp0_c0, Aipa28285_comp0_c0, Adur43608_comp3_c0, Adur42735_comp0_c0, Adur42868_comp0_c0, Aipa33219_comp0_c0, Adu…	C
GO:0006021	inositol biosynthetic process	0.0379209	Aipa27582_comp0_c0, Adur30604_comp0_c0, Aipa2325_comp1_c0, Adur21164_comp4_c0	Aipa40593_comp0_c0, Aipa44874_comp0_c0, Aipa15574_comp1_c0, Aipa33988_comp2_c0, Adur2913_comp1_c0, Adur1637_comp0_c0, Adur24446_comp0_c0, Adur21164_comp2_c0, Adur16847_comp0_c0, Adur36974_comp2_c0, Adur36973_comp0_c0	P
GO:0006065	UDP-glucuronate biosynthetic process	0.0600907	Aipa4394_comp0_c0, Adur30457_comp1_c0, Adur35666_comp0_c0	Adur20296_comp0_c1, Adur20296_comp0_c0, Aipa44150_comp1_c0, Aipa35878_comp1_c0, Adur30411_comp0_c0	P
GO:0006094	gluconeogenesis	0.331431	Aipa4589_comp0_c1, Aipa31080_comp0_c1, Adur41231_comp0_c0	Aipa31089_comp0_c0, Adur29024_comp0_c0, Aipa31080_comp0_c0, Aipa31079_comp1_c0, Aipa7868_comp0_c0, Aipa36932_comp2_c0, Adur48839_comp0_c0, Adur78_comp0_c0, Adur8059_comp0_c0, Adur45887_comp0_c0, Aipa27313_comp0_c0, Adur48433_comp1_c0, Adur8061_comp2_c0, Adur11467_comp1_c0, Aipa2421_comp0_c0	P
GO:0006516	glycoprotein catabolic process	0.484368	Aipa41406_comp0_c0, Adur45335_comp0_c0	Adur25040_comp1_c0, Adur40_comp2_c0, Aipa5419_comp0_c0, Aipa37465_comp0_c0, Adur965_comp0_c0	P
GO:0006723	cuticle hydrocarbon biosynthetic process	0.22427	Adur44309_comp0_c0, Adur44287_comp0_c0	Adur20912_comp0_c0, Aipa7814_comp0_c0	P
GO:0006817	phosphate ion transport	1	Adur35526_comp0_c0, Aipa2911_comp0_c0, Adur35525_comp0_c0	Adur19760_comp0_c0, Adur34323_comp4_c0, Adur31930_comp0_c0, Aipa26572_comp1_c0, Adur13116_comp0_c0, Aipa6957_comp0_c0, Aipa18431_comp1_c0, Adur31931_comp0_c0, Aipa13019_comp1_c0, Adur3455_comp1_c0, Adur20863_comp0_c0, Adur19760_comp1_c0, Adur10528_comp0_c0, Aipa2898_comp0_c0, Adur34323_comp0_c0, Adur6649_comp0_c1, Adur6649_comp0_c0, Adur25837_comp2_c1, Adur6654_comp0_c0, Aipa16756_comp0_c0, Adur3…	P
GO:0006857	oligopeptide transport	0.0937789	Adur43330_comp0_c0, Adur7863_comp0_c0, Aipa5611_comp1_c0, Adur43326_comp0_c0, Aipa5611_comp2_c0	Adur5354_comp2_c0, Adur35944_comp0_c0, Aipa3764_comp0_c0, Adur30738_comp1_c0, Adur2822_comp0_c1, Adur2822_comp0_c0, Adur5354_comp0_c0, Adur4357_comp0_c0, Adur42644_comp0_c0, Aipa33075_comp1_c0, Aipa6516_comp0_c0, Adur22223_comp1_c0, Adur22234_comp0_c0, Aipa3766_comp0_c0, Aipa7056_comp1_c0, Aipa22575_comp0_c0, Aipa3763_comp0_c0, Aipa18946_comp0_c0, Aipa40523_comp0_c0, Adur33454_comp0_c0, Aipa42936…	P
GO:0007263	nitric oxide mediated signal transduction	0.0157665	Aipa35865_comp0_c0, Adur20312_comp1_c0, Aipa35868_comp2_c0	Adur20312_comp1_c1	P
GO:0007458	progression of morphogenetic furrow involved in compound eye morphogenesis	1	Aipa38048_comp4_c0	Adur1288_comp4_c0	P
GO:0008060	ARF GTPase activator activity	0.58948	Aipa29244_comp1_c0, Adur14741_comp2_c0, Adur20857_comp1_c0, Adur20857_comp2_c0	Adur43803_comp0_c0, Aipa3406_comp0_c0, Adur7092_comp0_c0, Adur4831_comp0_c0, Adur41932_comp0_c0, Aipa3866_comp0_c0, Adur41207_comp1_c0, Aipa8933_comp0_c1, Adur49268_comp1_c0, Aipa36839_comp0_c1, Aipa36839_comp0_c0, Adur7690_comp0_c0, Adur47255_comp0_c0, Adur2882_comp0_c0, Adur48881_comp1_c0, Aipa44025_comp0_c0, Aipa8210_comp1_c0, Adur7536_comp0_c0, Adur12892_comp0_c0, Adur43803_comp1_c0, Aipa2376…	F
GO:0008115	sarcosine oxidase activity	1	Adur7727_comp0_c0	Aipa19639_comp0_c0, Adur21559_comp0_c0	F
GO:0008184	glycogen phosphorylase activity	1	Adur28604_comp0_c0, Aipa44158_comp0_c0	Adur28604_comp1_c0, Aipa39975_comp1_c0, Adur10582_comp0_c0, Aipa26536_comp1_c0, Adur30436_comp0_c0, Adur30413_comp0_c1, Adur30413_comp0_c0, Adur28602_comp0_c1, Adur28602_comp0_c0, Adur30436_comp3_c0, Adur10582_comp1_c1, Adur30436_comp1_c0, Aipa44158_comp1_c0, Aipa4399_comp2_c0, Adur10585_comp1_c1, Adur10585_comp1_c0	F
GO:0008199	ferric iron binding	0.96164	Adur31990_comp0_c0, Aipa19682_comp0_c0	Adur13593_comp1_c0, Aipa13511_comp1_c0, Aipa32396_comp0_c0, Aipa19682_comp1_c0, Aipa37658_comp0_c0, Aipa10720_comp2_c0, Adur42618_comp0_c0, Aipa12677_comp1_c0, Adur42263_comp0_c0, Adur33973_comp1_c0, Aipa20513_comp0_c0	F
GO:0008271	secondary active sulfate transmembrane transporter activity	1	Adur3516_comp1_c0, Aipa10548_comp0_c0, Aipa16695_comp1_c0	Adur23075_comp0_c0, Aipa42958_comp0_c0, Aipa9089_comp0_c0, Adur39258_comp1_c0, Adur37448_comp0_c0, Adur31465_comp1_c0, Adur4812_comp0_c0, Aipa2782_comp2_c0, Adur49749_comp0_c0, Adur37451_comp1_c0, Aipa8188_comp0_c0, Adur14543_comp0_c1, Adur3516_comp3_c0, Aipa27059_comp0_c0, Adur23078_comp1_c0, Aipa27070_comp1_c0, Adur19881_comp0_c0, Aipa42966_comp1_c0, Adur14547_comp0_c0, Aipa113_comp1_c1, Aipa11…	F
GO:0008428	ribonuclease inhibitor activity	1	Aipa26786_comp0_c0	Aipa21096_comp0_c0, Adur23383_comp4_c0	F
GO:0008559	xenobiotic-transporting ATPase activity	0.976133	Aipa23722_comp2_c0, Aipa42204_comp0_c0, Adur42192_comp0_c0, Aipa22171_comp2_c1, Adur45953_comp3_c0, Adur5233_comp0_c0	Aipa11413_comp1_c0, Adur22315_comp3_c0, Adur42183_comp0_c0, Aipa23015_comp0_c0, Adur45951_comp1_c1, Adur45951_comp1_c0, Aipa9515_comp4_c0, Adur12035_comp2_c0, Adur44016_comp1_c0, Adur30028_comp2_c1, Adur30028_comp2_c0, Adur18642_comp0_c0, Aipa26312_comp0_c0, Adur33164_comp1_c0, Adur5479_comp2_c0, Aipa42425_comp4_c0, Adur41516_comp1_c0, Adur10008_comp0_c1, Adur10008_comp0_c0, Aipa26310_comp6_c0, A…	F
GO:0008661	1-deoxy-D-xylulose-5-phosphate synthase activity	0.245921	Adur14624_comp0_c0, Aipa29887_comp0_c0, Adur14237_comp0_c0	Adur44325_comp0_c0, Adur18066_comp1_c0, Adur18046_comp0_c0, Adur18072_comp0_c0, Aipa36418_comp1_c0, Aipa43234_comp0_c0, Adur14624_comp1_c0, Adur18046_comp1_c0, Adur271_comp1_c0, Adur49060_comp0_c1, Adur49060_comp0_c0, Aipa33682_comp0_c0, Aipa21543_comp0_c0	F
GO:0008837	diaminopimelate epimerase activity	0.917836	Adur4435_comp0_c0		F
GO:0008889	glycerophosphodiester phosphodiesterase activity	0.400784	Aipa17932_comp1_c0, Adur21159_comp0_c0	Adur35709_comp0_c0, Adur28540_comp0_c0, Adur28809_comp0_c0, Aipa39914_comp0_c0	F
GO:0008898	S-adenosylmethionine-homocysteine S-methyltransferase activity	0.67401	Aipa41442_comp1_c0, Aipa41446_comp0_c0	Adur21649_comp0_c0, Aipa14800_comp5_c0, Aipa16662_comp2_c0, Adur28935_comp0_c0, Adur45284_comp0_c0, Adur28937_comp0_c0, Aipa14800_comp4_c0	F
GO:0009086	methionine biosynthetic process	0.63698	Aipa41442_comp1_c0, Adur45309_comp0_c0, Adur45306_comp0_c0, Aipa41446_comp0_c0	Adur8524_comp2_c0, Adur21649_comp0_c0, Adur33285_comp1_c0, Aipa17246_comp2_c0, Adur7758_comp1_c0, Aipa41650_comp0_c0, Aipa12119_comp0_c0, Adur17823_comp1_c0, Adur30506_comp0_c0, Adur20330_comp0_c0, Aipa35793_comp0_c0, Aipa41651_comp0_c0, Aipa6054_comp0_c0, Adur30340_comp0_c0, Aipa9929_comp0_c0, Adur17823_comp4_c0, Adur6952_comp0_c0, Adur8542_comp0_c0, Aipa41675_comp0_c0, Aipa41459_comp0_c0, Aipa4…	P
GO:0009228	thiamine biosynthetic process	0.514504	Adur14624_comp0_c0, Aipa29887_comp0_c0, Adur14237_comp0_c0	Adur44325_comp0_c0, Adur18066_comp1_c0, Adur18046_comp0_c0, Aipa33607_comp2_c1, Aipa33607_comp2_c0, Adur18072_comp0_c0, Aipa36418_comp1_c0, Aipa39964_comp3_c0, Aipa43234_comp0_c0, Adur14624_comp1_c0, Adur18046_comp1_c0, Adur271_comp1_c0, Adur49060_comp0_c1, Adur49060_comp0_c0, Adur28582_comp0_c0, Aipa16372_comp1_c0, Aipa33682_comp0_c0, Adur18151_comp1_c0, Adur30919_comp0_c0, Aipa21543_comp0_c0	P
GO:0009268	response to pH	0.331431	Adur17796_comp0_c0, Aipa32200_comp0_c0, Aipa10761_comp0_c0	Adur50289_comp0_c0, Aipa9384_comp0_c0, Adur3871_comp0_c0, Adur46889_comp0_c0, Aipa5388_comp1_c0, Aipa39754_comp0_c0, Aipa38195_comp2_c0, Aipa27510_comp0_c0, Adur46889_comp1_c0, Adur5059_comp0_c0, Adur43539_comp2_c0, Aipa42412_comp0_c0, Aipa9630_comp0_c0, Adur15400_comp0_c0, Adur28031_comp0_c0	P
GO:0009505	plant-type cell wall	0.0972802	Aipa25904_comp2_c0, Aipa31583_comp0_c1, Adur42710_comp0_c0, Aipa22892_comp1_c0, Aipa28045_comp2_c0, Adur9208_comp0_c0, Aipa35230_comp1_c0, Aipa33527_comp1_c0, Adur34732_comp0_c0, Adur5586_comp0_c0, Aipa7961_comp0_c0, Aipa26357_comp0_c0, Aipa38720_comp1_c0, Aipa23814_comp0_c0, Adur40524_comp0_c0, Adur21159_comp0_c0, Adur933_comp0_c0	Aipa36321_comp0_c0, Aipa25695_comp0_c0, Adur32614_comp32_c0, Adur32914_comp0_c0, Adur17729_comp0_c0, Aipa17742_comp0_c0, Adur20156_comp2_c0, Adur45337_comp0_c0, Aipa5565_comp1_c0, Aipa29600_comp0_c0, Adur31883_comp0_c0, Adur20360_comp0_c0, Adur10763_comp2_c0, Aipa37691_comp0_c0, Adur8716_comp2_c0, Adur48964_comp1_c0, Aipa7318_comp0_c0, Aipa12997_comp0_c0, Adur15530_comp0_c0, Adur30818_comp0_c0, A…	C
GO:0009635	response to herbicide	0.0277908	Adur43330_comp0_c0, Adur7863_comp0_c0, Aipa5611_comp1_c0, Adur43326_comp0_c0, Aipa5611_comp2_c0	Aipa10951_comp2_c0, Adur5354_comp2_c0, Aipa26611_comp0_c0, Adur5354_comp0_c0, Adur33043_comp0_c0, Adur47007_comp0_c1, Adur31783_comp0_c0, Adur12292_comp1_c0, Aipa33075_comp1_c0, Adur49330_comp2_c0, Adur31815_comp1_c0, Adur8189_comp0_c0, Adur40646_comp0_c0, Aipa36900_comp0_c0, Adur11561_comp0_c0, Aipa14256_comp0_c0, Adur48679_comp0_c0, Adur44049_comp0_c0, Adur49330_comp1_c0, Adur31815_comp0_c0	P
GO:0009678	hydrogen-translocating pyrophosphatase activity	0.793701	Aipa9210_comp7_c0, Aipa9235_comp0_c0, Adur17581_comp1_c0	Aipa12975_comp2_c0, Adur23309_comp0_c0, Aipa22823_comp0_c0, Aipa9246_comp0_c0, Adur17580_comp0_c0, Aipa12975_comp0_c0, Aipa7599_comp1_c0, Adur17581_comp0_c0, Aipa15806_comp1_c0, Adur44006_comp0_c0, Aipa12394_comp1_c0, Aipa15814_comp0_c0, Adur50425_comp0_c0, Adur17582_comp0_c0, Adur2132_comp1_c0, Aipa12975_comp1_c0, Adur3301_comp0_c0, Aipa9522_comp1_c0, Aipa7599_comp2_c0, Aipa9236_comp2_c0, Aipa27…	F
GO:0009722	detection of cytokinin stimulus	0.484368	Aipa38063_comp1_c0, Adur37488_comp1_c0	Adur42519_comp0_c0, Aipa4933_comp0_c0, Adur39287_comp1_c1, Adur44186_comp2_c0, Aipa21299_comp2_c0	P
GO:0009734	auxin-activated signaling pathway	0.126536	Aipa36228_comp0_c0, Aipa26546_comp0_c0, Adur43330_comp0_c0, Adur7863_comp0_c0, Adur24479_comp0_c0, Adur4556_comp0_c0, Adur4546_comp0_c0, Aipa29919_comp2_c0, Aipa10478_comp0_c0, Adur30007_comp1_c0, Aipa36214_comp6_c0, Aipa2729_comp3_c0, Aipa5611_comp1_c0, Aipa19935_comp0_c0, Adur43326_comp0_c0, Adur49001_comp0_c0, Aipa5611_comp2_c0	Adur42868_comp0_c0, Adur6153_comp0_c0, Adur50740_comp0_c0, Adur13141_comp1_c0, Adur24537_comp0_c0, Adur22315_comp3_c0, Aipa27540_comp0_c0, Aipa29200_comp0_c0, Aipa24096_comp2_c0, Adur48907_comp0_c0, Adur10602_comp2_c0, Adur5354_comp2_c0, Aipa45638_comp0_c0, Adur40529_comp0_c0, Adur11387_comp2_c0, Aipa29581_comp0_c0, Aipa17983_comp2_c0, Adur2043_comp3_c0, Aipa34752_comp1_c0, Adur16652_comp0_c0, Ai…	P
GO:0009834	secondary cell wall biogenesis	1	Adur35296_comp0_c0, Aipa21631_comp0_c0, Adur47295_comp0_c0, Adur39078_comp0_c0, Aipa28454_comp0_c0	Aipa28367_comp0_c0, Adur20156_comp2_c0, Adur2549_comp0_c0, Aipa28371_comp3_c0, Adur11603_comp2_c0, Adur14071_comp0_c0, Aipa20720_comp0_c0, Aipa45835_comp0_c0, Aipa7217_comp1_c0, Adur49263_comp0_c0, Aipa32997_comp1_c0, Aipa38830_comp1_c0, Aipa8403_comp1_c0, Adur28345_comp0_c0, Adur44472_comp0_c0, Adur21379_comp0_c0, Adur21356_comp0_c0, Aipa28368_comp0_c0, Adur50851_comp0_c0, Adur5280_comp0_c0, Aip…	P
GO:0010158	abaxial cell fate specification	0.756685	Aipa26546_comp0_c0, Adur24844_comp0_c0, Aipa5227_comp1_c0	Aipa29750_comp1_c0, Adur10602_comp2_c0, Adur36891_comp0_c0, Adur6706_comp1_c0, Aipa8685_comp0_c0, Adur25793_comp2_c0, Adur16051_comp1_c0, Adur2551_comp2_c0, Aipa41800_comp0_c0, Adur25793_comp0_c0, Aipa20732_comp2_c0, Adur14319_comp0_c0, Adur10602_comp1_c0, Aipa29963_comp2_c0, Adur21365_comp1_c0, Aipa28357_comp0_c0, Adur2551_comp3_c0, Adur16443_comp0_c1, Aipa10890_comp0_c0, Adur46977_comp1_c0, Adu…	P
GO:0010163	high-affinity potassium ion import	0.849214	Aipa37153_comp0_c0, Aipa14965_comp0_c0	Adur40207_comp2_c0, Aipa14194_comp2_c0, Adur44991_comp1_c2, Adur44991_comp1_c1, Adur44991_comp1_c0, Aipa14194_comp0_c0, Aipa24525_comp0_c0, Adur44954_comp0_c0, Aipa37664_comp0_c0	P
GO:0010167	response to nitrate	0.0937789	Adur43330_comp0_c0, Adur7863_comp0_c0, Aipa5611_comp1_c0, Adur43326_comp0_c0, Aipa5611_comp2_c0	Adur48421_comp3_c0, Aipa31756_comp0_c0, Adur5354_comp2_c0, Adur16582_comp0_c0, Adur2651_comp2_c0, Adur38335_comp0_c0, Aipa28438_comp0_c0, Aipa41352_comp0_c0, Adur48032_comp0_c0, Adur25444_comp2_c0, Adur5354_comp0_c0, Adur48714_comp0_c0, Adur2651_comp0_c0, Aipa33075_comp1_c0, Aipa45437_comp0_c0, Aipa11420_comp0_c0, Aipa1928_comp0_c0, Aipa11412_comp0_c0, Adur10004_comp0_c0, Adur20383_comp0_c1, Adur…	P
GO:0010248	establishment or maintenance of transmembrane electrochemical gradient	1	Adur17581_comp1_c0	Adur44006_comp0_c0, Aipa9236_comp2_c0	P
GO:0010290	chlorophyll catabolite transmembrane transporter activity	0.917836	Adur42192_comp0_c0, Aipa22171_comp2_c1, Adur45953_comp3_c0	Adur42183_comp0_c0, Adur45951_comp1_c1, Adur45951_comp1_c0, Aipa30073_comp2_c0, Aipa22171_comp2_c0, Adur42202_comp3_c0, Aipa14084_comp1_c0, Aipa17868_comp0_c0, Adur28754_comp0_c0, Aipa22309_comp0_c0, Aipa22151_comp0_c0, Adur42191_comp1_c1, Adur42191_comp1_c0, Aipa22171_comp0_c0, Adur42202_comp1_c0, Adur44855_comp1_c0, Adur42202_comp4_c0, Adur33947_comp0_c0, Aipa22168_comp0_c0, Adur45953_comp2_c0,…	F
GO:0010309	acireductone dioxygenase [iron(II)-requiring] activity	0.67401	Adur45309_comp0_c0, Adur45306_comp0_c0	Adur45304_comp1_c0, Aipa41468_comp0_c0, Aipa12119_comp0_c0, Aipa41459_comp0_c0, Aipa12088_comp0_c0, Aipa41450_comp0_c0, Adur47813_comp1_c1	F
GO:0010417	glucuronoxylan biosynthetic process	0.0379209	Adur35296_comp0_c0, Adur49159_comp0_c0, Aipa17040_comp0_c0, Adur47295_comp0_c0, Aipa28454_comp0_c0	Aipa7217_comp1_c0, Adur49263_comp0_c0, Adur50851_comp0_c0, Aipa5010_comp0_c0, Aipa21748_comp0_c1, Aipa21748_comp0_c0, Adur25038_comp0_c0, Adur43808_comp0_c0, Adur51017_comp0_c0, Adur12470_comp2_c0, Adur38309_comp0_c1, Aipa32761_comp0_c0, Aipa5418_comp0_c0, Adur28889_comp0_c0, Adur50851_comp1_c0, Adur48438_comp1_c0, Adur23624_comp0_c0, Aipa34375_comp0_c0, Aipa34882_comp0_c0, Aipa41083_comp0_c0, Ad…	P
GO:0010423	negative regulation of brassinosteroid biosynthetic process	1	Adur35294_comp0_c0	Adur9850_comp0_c0	P
GO:0010442	guard cell morphogenesis	1	Adur21159_comp0_c0	Adur28809_comp0_c0	P
GO:0010686	tetracyclic triterpenoid biosynthetic process	1	Aipa824_comp0_c1	Aipa42769_comp3_c0, Adur48815_comp3_c0	P
GO:0012502	induction of programmed cell death	0.917836	Aipa14560_comp0_c0		P
GO:0015112	nitrate transmembrane transporter activity	0.0872061	Adur43330_comp0_c0, Adur7863_comp0_c0, Aipa5611_comp1_c0, Adur43326_comp0_c0, Aipa5611_comp2_c0	Adur15357_comp1_c1, Aipa31756_comp0_c0, Adur25444_comp4_c0, Adur5354_comp2_c0, Adur2651_comp2_c0, Adur38335_comp0_c0, Aipa28438_comp0_c0, Adur48032_comp0_c0, Adur25444_comp2_c0, Adur5354_comp0_c0, Aipa33201_comp2_c0, Adur48714_comp0_c0, Aipa44276_comp0_c1, Adur2651_comp0_c0, Aipa33075_comp1_c0, Aipa1928_comp0_c0, Adur25444_comp0_c0, Adur34152_comp0_c0, Adur38514_comp4_c0, Aipa44274_comp0_c0, Adur…	F
GO:0015299	solute:proton antiporter activity	0.245921	Aipa1329_comp0_c0, Adur27166_comp0_c0, Adur21734_comp0_c0, Aipa37153_comp0_c0, Adur3186_comp1_c0, Adur16241_comp0_c0, Aipa14965_comp0_c0, Adur41318_comp1_c0	Adur24039_comp0_c0, Adur47685_comp1_c0, Aipa17879_comp1_c0, Adur6134_comp1_c0, Adur48865_comp0_c0, Aipa16503_comp1_c0, Adur23743_comp2_c0, Aipa26699_comp0_c0, Aipa1549_comp0_c0, Aipa36579_comp0_c0, Aipa20405_comp0_c0, Aipa26682_comp1_c0, Adur34316_comp0_c0, Adur23742_comp0_c0, Aipa30950_comp1_c0, Aipa21381_comp1_c0, Aipa16448_comp1_c0, Aipa22561_comp0_c0, Adur6357_comp0_c0, Adur39752_comp0_c0, Ai…	F
GO:0015431	glutathione S-conjugate-exporting ATPase activity	0.917836	Adur42192_comp0_c0, Aipa22171_comp2_c1, Adur45953_comp3_c0	Adur42183_comp0_c0, Adur45951_comp1_c1, Adur45951_comp1_c0, Aipa30073_comp2_c0, Aipa22171_comp2_c0, Adur42202_comp3_c0, Aipa14084_comp1_c0, Aipa17868_comp0_c0, Adur28754_comp0_c0, Aipa22309_comp0_c0, Aipa22151_comp0_c0, Adur42191_comp1_c1, Adur42191_comp1_c0, Aipa22171_comp0_c0, Adur42202_comp1_c0, Adur44855_comp1_c0, Adur42202_comp4_c0, Adur33947_comp0_c0, Aipa22168_comp0_c0, Adur45953_comp2_c0,…	F
GO:0015942	formate metabolic process	0.917836	Aipa17665_comp3_c0		P
GO:0015986	ATP synthesis coupled proton transport	0.84511	Adur3356_comp1_c0, Adur13423_comp0_c0, Adur38870_comp0_c0, Adur9183_comp0_c0, Adur9179_comp2_c0	Aipa17267_comp0_c0, Aipa41729_comp0_c0, Adur23286_comp0_c0, Adur25631_comp2_c0, Adur34868_comp0_c0, Adur45047_comp0_c0, Adur10926_comp1_c0, Aipa18897_comp2_c0, Aipa12951_comp0_c0, Adur37162_comp0_c0, Adur45590_comp0_c1, Adur45590_comp0_c0, Adur11769_comp0_c0, Adur33048_comp0_c0, Adur12178_comp0_c0, Adur39429_comp1_c0, Adur332_comp0_c0, Aipa36510_comp0_c0, Aipa30497_comp0_c0, Adur77_comp2_c0, Aipa…	P
GO:0016021	integral component of membrane	1	Aipa37262_comp0_c0, Adur25460_comp0_c0, Adur19497_comp0_c0, Aipa32128_comp0_c0, Adur46994_comp0_c0, Aipa12355_comp0_c0, Adur35296_comp0_c0, Adur26462_comp4_c0, Adur43689_comp1_c0, Adur36302_comp0_c0, Adur49159_comp0_c0, Adur9811_comp1_c0, Aipa9210_comp7_c0, Aipa20497_comp2_c0, Aipa1329_comp0_c0, Aipa45575_comp0_c0, Aipa22563_comp0_c0, Adur36105_comp1_c0, Aipa38319_comp1_c0, Adur37075_comp2_c0, Ai…	Adur25706_comp0_c0, Aipa12975_comp2_c0, Adur31680_comp1_c0, Aipa19848_comp0_c0, Adur29291_comp0_c0, Adur34307_comp0_c0, Adur47350_comp3_c0, Adur48560_comp0_c0, Aipa36952_comp0_c0, Aipa3848_comp0_c0, Aipa41566_comp1_c0, Aipa17557_comp0_c0, Adur21124_comp0_c0, Adur42735_comp0_c0, Aipa7041_comp0_c0, Adur20900_comp0_c0, Adur42868_comp0_c0, Adur48316_comp1_c0, Aipa30599_comp1_c0, Aipa44053_comp3_c0, A…	C
GO:0016762	xyloglucan:xyloglucosyl transferase activity	0.839076	Aipa12796_comp2_c0, Adur25037_comp0_c0, Aipa28459_comp1_c0, Aipa28691_comp0_c0	Aipa12008_comp0_c0, Aipa5415_comp0_c0, Adur16_comp0_c0, Aipa16374_comp1_c0, Adur43987_comp0_c1, Adur9414_comp0_c0, Aipa14154_comp1_c0, Adur28320_comp1_c0, Adur48060_comp0_c0, Aipa24043_comp2_c0, Aipa21511_comp1_c0, Adur28318_comp0_c0, Aipa3707_comp2_c0, Adur44367_comp1_c0, Aipa1831_comp0_c0, Aipa42047_comp0_c0, Aipa22_comp0_c0, Aipa12796_comp0_c0, Adur50712_comp1_c0, Aipa1238_comp0_c0, Adur44956_…	F
GO:0030272	5-formyltetrahydrofolate cyclo-ligase activity	1	Aipa17665_comp3_c0	Adur3949_comp0_c0	F
GO:0030552	cAMP binding	0.84511	Adur26134_comp2_c0, Aipa35865_comp0_c0, Adur20312_comp1_c0, Aipa35868_comp2_c0	Adur15322_comp0_c0, Aipa8629_comp1_c0, Adur15174_comp1_c0, Adur23922_comp0_c1, Adur36427_comp0_c0, Adur2633_comp0_c1, Adur2633_comp0_c0, Adur44252_comp0_c0, Aipa45804_comp0_c0, Adur39904_comp0_c0, Adur40756_comp2_c0, Adur15980_comp1_c0, Adur15986_comp0_c0, Adur36335_comp0_c0, Aipa8628_comp2_c0, Adur8683_comp1_c1, Adur15179_comp1_c0, Adur26129_comp0_c0, Adur11702_comp0_c0, Adur15322_comp1_c0, Aipa…	F
GO:0030553	cGMP binding	0.84511	Adur26134_comp2_c0, Aipa35865_comp0_c0, Adur20312_comp1_c0, Aipa35868_comp2_c0	Adur15322_comp0_c0, Aipa8629_comp1_c0, Adur15174_comp1_c0, Adur23922_comp0_c1, Adur36427_comp0_c0, Adur2633_comp0_c1, Adur2633_comp0_c0, Adur44252_comp0_c0, Aipa45804_comp0_c0, Adur39904_comp0_c0, Adur40756_comp2_c0, Adur15980_comp1_c0, Adur15986_comp0_c0, Adur36335_comp0_c0, Aipa8628_comp2_c0, Adur8683_comp1_c1, Adur15179_comp1_c0, Adur26129_comp0_c0, Adur11702_comp0_c0, Adur15322_comp1_c0, Aipa…	F
GO:0030751	licodione 2'-O-methyltransferase activity	0.0133587	Aipa3586_comp1_c0, Aipa25376_comp1_c0, Adur33640_comp0_c0, Aipa3589_comp1_c0	Aipa3599_comp0_c0, Aipa43222_comp1_c0, Aipa9380_comp0_c0, Aipa3585_comp0_c0	F
GO:0032040	small-subunit processome	0.917836	Aipa14974_comp0_c0, Adur20500_comp0_c0, Adur9060_comp2_c0	Adur9994_comp0_c0, Adur21063_comp1_c0, Aipa45452_comp0_c0, Aipa33547_comp1_c0, Adur13474_comp0_c0, Aipa18263_comp2_c0, Aipa29201_comp0_c0, Aipa29710_comp3_c0, Aipa18429_comp0_c0, Adur39593_comp1_c0, Adur24327_comp0_c0, Adur21714_comp0_c0, Aipa824_comp0_c0, Adur35771_comp0_c0, Aipa19337_comp4_c1, Aipa19337_comp4_c0, Adur30124_comp0_c0, Adur773_comp4_c0, Adur9994_comp1_c0, Aipa30533_comp1_c0, Aipa3…	C
GO:0032312	regulation of ARF GTPase activity	0.58948	Aipa29244_comp1_c0, Adur14741_comp2_c0, Adur20857_comp1_c0, Adur20857_comp2_c0	Adur43803_comp0_c0, Aipa3406_comp0_c0, Adur7092_comp0_c0, Adur4831_comp0_c0, Adur41932_comp0_c0, Aipa3866_comp0_c0, Adur41207_comp1_c0, Aipa8933_comp0_c1, Adur49268_comp1_c0, Aipa36839_comp0_c1, Aipa36839_comp0_c0, Adur7690_comp0_c0, Adur47255_comp0_c0, Adur2882_comp0_c0, Adur48881_comp1_c0, Aipa44025_comp0_c0, Aipa8210_comp1_c0, Adur7536_comp0_c0, Adur12892_comp0_c0, Adur43803_comp1_c0, Aipa2376…	P
GO:0033180	proton-transporting V-type ATPase, V1 domain	1	Adur15900_comp0_c0, Aipa35497_comp2_c1	Aipa41960_comp2_c0, Adur8850_comp0_c0, Aipa14212_comp0_c0, Aipa30680_comp0_c0, Aipa35497_comp2_c0, Aipa16728_comp0_c0, Adur23302_comp0_c0, Aipa34591_comp0_c0, Adur44996_comp0_c0, Adur8848_comp0_c0, Aipa32732_comp1_c0, Aipa12972_comp0_c0, Adur16579_comp1_c0, Adur3510_comp0_c0, Adur9281_comp2_c1, Adur9281_comp2_c0, Adur44604_comp1_c0	C
GO:0033528	S-methylmethionine cycle	1	Aipa41442_comp1_c0	Adur21649_comp0_c0, Adur45284_comp0_c0	P
GO:0033802	isoliquiritigenin 2'-O-methyltransferase activity	0.0133587	Aipa3586_comp1_c0, Aipa25376_comp1_c0, Adur33640_comp0_c0, Aipa3589_comp1_c0	Aipa3599_comp0_c0, Aipa43222_comp1_c0, Aipa9380_comp0_c0, Aipa3585_comp0_c0	F
GO:0033946	xyloglucan-specific endo-beta-1,4-glucanase activity	0.917836	Adur25037_comp0_c0		F
GO:0035339	SPOTS complex	0.917836	Adur39849_comp0_c0		C
GO:0042128	nitrate assimilation	0.0379209	Adur26462_comp4_c0, Adur43330_comp0_c0, Adur7863_comp0_c0, Adur34309_comp0_c0, Aipa5611_comp1_c0, Adur43326_comp0_c0, Aipa5611_comp2_c0, Aipa24729_comp0_c0	Adur15357_comp1_c1, Adur26462_comp1_c0, Aipa44272_comp2_c0, Adur5354_comp2_c0, Aipa35817_comp0_c0, Adur35944_comp0_c0, Aipa28359_comp0_c0, Aipa36910_comp0_c0, Aipa19063_comp1_c0, Adur2651_comp2_c0, Adur36931_comp1_c0, Adur34141_comp0_c0, Aipa28438_comp0_c0, Adur29942_comp4_c0, Adur34145_comp1_c0, Aipa33178_comp0_c0, Adur48658_comp0_c0, Aipa41352_comp0_c0, Adur41976_comp1_c0, Adur38361_comp1_c0, A…	P
GO:0042542	response to hydrogen peroxide	1	Adur46484_comp0_c0, Aipa18833_comp0_c0, Aipa31583_comp0_c1, Aipa39080_comp0_c0, Adur6608_comp0_c0, Aipa37153_comp0_c0, Aipa14560_comp0_c0, Aipa14965_comp0_c0, Adur40524_comp0_c0	Aipa20326_comp0_c0, Adur32810_comp1_c0, Aipa8481_comp0_c0, Aipa37710_comp0_c0, Adur32734_comp0_c0, Aipa31779_comp0_c0, Adur25397_comp0_c0, Aipa16306_comp1_c0, Adur22600_comp0_c0, Aipa27069_comp1_c0, Adur24762_comp0_c0, Adur3411_comp1_c0, Adur15240_comp0_c0, Adur2531_comp0_c0, Aipa5130_comp0_c0, Adur27827_comp2_c0, Adur1362_comp0_c0, Aipa9904_comp0_c0, Adur50049_comp0_c0, Adur48501_comp0_c0, Adur5…	P
GO:0043162	ubiquitin-dependent protein catabolic process via the multivesicular body sorting pathway	0.22427	Aipa12334_comp2_c0, Adur29693_comp1_c0	Aipa12335_comp0_c0, Adur29691_comp1_c0	P
GO:0043447	alkane biosynthetic process	1	Adur44309_comp0_c0, Adur44287_comp0_c0	Aipa24692_comp1_c0, Aipa21522_comp0_c0, Aipa21531_comp0_c0, Adur35991_comp0_c0, Adur22328_comp0_c0, Adur20912_comp0_c0, Aipa24770_comp0_c0, Adur26572_comp0_c0, Adur19127_comp3_c1, Adur19127_comp3_c0, Aipa40481_comp0_c0, Aipa7814_comp0_c0, Aipa24673_comp0_c0, Aipa22456_comp1_c1, Adur21817_comp1_c0	P
GO:0044206	UMP salvage	1	Aipa17768_comp1_c1, Adur28675_comp0_c0	Aipa30077_comp0_c0, Adur45866_comp3_c0, Aipa22380_comp3_c0, Adur35772_comp2_c0, Aipa39081_comp2_c0, Aipa16717_comp1_c0, Aipa35271_comp2_c0, Adur3476_comp0_c0, Aipa8187_comp1_c0, Adur6601_comp1_c0, Aipa22431_comp9_c0, Adur34682_comp0_c0, Adur22255_comp0_c0, Adur15087_comp0_c0, Adur30880_comp0_c0, Adur34683_comp0_c0, Aipa17768_comp1_c0, Adur45866_comp0_c0	P
GO:0044211	CTP salvage	1	Aipa17768_comp1_c1, Adur28675_comp0_c0	Aipa30077_comp0_c0, Adur45866_comp3_c0, Aipa22380_comp3_c0, Adur35772_comp2_c0, Aipa39081_comp2_c0, Aipa16717_comp1_c0, Adur3476_comp0_c0, Aipa8187_comp1_c0, Adur6601_comp1_c0, Aipa22431_comp9_c0, Adur34682_comp0_c0, Adur15087_comp0_c0, Adur30880_comp0_c0, Adur34683_comp0_c0, Aipa17768_comp1_c0, Adur45866_comp0_c0	P
GO:0044666	MLL3/4 complex	1	Aipa38048_comp4_c0	Adur1288_comp4_c0	C
GO:0045551	cinnamyl-alcohol dehydrogenase activity	0.96164	Adur1731_comp0_c1, Aipa26981_comp0_c0	Adur31557_comp0_c0, Aipa26983_comp0_c0, Adur1731_comp0_c0, Aipa16861_comp0_c0, Aipa26984_comp0_c0, Adur31536_comp0_c0, Adur8551_comp0_c0, Aipa26984_comp1_c0, Aipa41682_comp0_c0, Aipa2213_comp1_c0, Adur18421_comp0_c0	F
GO:0045962	positive regulation of development, heterochronic	1	Adur15580_comp1_c0, Aipa4310_comp0_c0	Adur31024_comp0_c0, Adur29720_comp0_c0, Aipa14128_comp3_c1, Adur20224_comp0_c0, Aipa17936_comp0_c0, Aipa35952_comp0_c0, Aipa12378_comp0_c0, Aipa8392_comp0_c0, Adur44907_comp1_c0, Adur36425_comp0_c1, Adur10471_comp0_c0, Aipa19084_comp0_c0	P
GO:0046274	lignin catabolic process	0.0511276	Adur18735_comp2_c0, Aipa37665_comp0_c0, Aipa42795_comp0_c0, Aipa42340_comp0_c0, Adur18735_comp0_c0, Adur18735_comp1_c0, Adur47215_comp0_c0	Aipa39183_comp1_c1, Adur46371_comp5_c0, Adur28348_comp0_c0, Aipa43195_comp0_c0, Adur5891_comp1_c0, Adur38974_comp0_c0, Aipa39813_comp0_c0, Aipa32824_comp0_c0, Adur28345_comp0_c0, Aipa40602_comp0_c0, Adur40274_comp1_c0, Adur46371_comp3_c0, Aipa40645_comp0_c0, Aipa20556_comp0_c0, Adur40249_comp0_c0, Adur28589_comp0_c0, Adur5896_comp1_c0, Aipa27077_comp2_c0, Adur45106_comp2_c0, Aipa37524_comp0_c0, A…	P
GO:0046686	response to cadmium ion	1	Aipa36917_comp0_c0, Aipa36228_comp0_c0, Adur11691_comp1_c0, Adur13908_comp1_c0, Aipa26074_comp0_c0, Aipa30868_comp0_c0, Aipa41320_comp2_c0, Aipa33175_comp1_c0, Aipa36214_comp6_c0, Aipa31080_comp0_c1, Aipa36211_comp0_c0, Adur41231_comp0_c0	Aipa17052_comp0_c0, Aipa41729_comp0_c0, Adur18540_comp0_c0, Adur10550_comp0_c0, Aipa36141_comp0_c0, Aipa45239_comp1_c0, Adur43995_comp0_c0, Adur41571_comp0_c0, Adur183_comp0_c0, Aipa41926_comp0_c0, Adur8716_comp2_c0, Adur25433_comp0_c0, Adur48888_comp0_c0, Adur42379_comp1_c0, Adur24531_comp0_c0, Aipa30058_comp1_c0, Adur23459_comp1_c0, Aipa41848_comp1_c0, Adur2484_comp0_c0, Adur37770_comp0_c0, Aip…	P
GO:0046688	response to copper ion	0.514504	Aipa37665_comp0_c0, Aipa42340_comp0_c0, Adur18735_comp0_c0	Adur46371_comp5_c0, Adur7492_comp0_c0, Adur5421_comp1_c0, Aipa13364_comp0_c0, Adur45106_comp2_c0, Aipa3726_comp0_c0, Aipa16015_comp0_c0, Adur5085_comp0_c1, Adur38590_comp0_c0, Adur33500_comp0_c1, Adur33500_comp0_c0, Adur5421_comp2_c0, Adur36310_comp0_c0, Adur5418_comp0_c0, Aipa39183_comp0_c0, Adur3904_comp0_c0, Aipa16016_comp0_c0, Aipa22638_comp0_c0, Adur5421_comp0_c0, Adur5085_comp1_c0	P
GO:0047458	beta-pyrazolylalanine synthase activity	1	Aipa33175_comp1_c0	Aipa1527_comp0_c0, Adur18999_comp1_c0	F
GO:0048032	galacturonate binding	0.67401	Adur6436_comp2_c0, Aipa6487_comp2_c0	Aipa15922_comp0_c0, Aipa41380_comp0_c0, Aipa14295_comp0_c0, Adur3190_comp0_c0, Adur7496_comp0_c0, Aipa16006_comp1_c0, Adur45429_comp0_c0	F
GO:0048046	apoplast	0.0511276	Adur18735_comp2_c0, Adur2800_comp0_c0, Aipa41406_comp0_c0, Adur45335_comp0_c0, Aipa22892_comp1_c0, Aipa37665_comp0_c0, Aipa33175_comp1_c0, Adur9208_comp0_c0, Aipa42795_comp0_c0, Adur34732_comp0_c0, Aipa7961_comp0_c0, Aipa12796_comp2_c0, Aipa26357_comp0_c0, Adur42192_comp0_c0, Aipa22171_comp2_c1, Aipa42340_comp0_c0, Adur45953_comp3_c0, Adur25037_comp0_c0, Aipa23814_comp0_c0, Adur18735_comp0_c0, Ai…	Aipa24283_comp0_c0, Aipa11807_comp0_c0, Aipa17052_comp0_c0, Adur43486_comp1_c0, Adur32914_comp0_c0, Aipa17742_comp0_c0, Aipa12008_comp0_c0, Adur6130_comp0_c0, Adur42183_comp0_c0, Aipa39183_comp1_c1, Aipa12326_comp0_c0, Adur45337_comp0_c0, Aipa5565_comp1_c0, Aipa33306_comp0_c0, Adur8241_comp0_c1, Adur8241_comp0_c0, Adur12030_comp0_c1, Aipa45239_comp1_c0, Aipa10480_comp1_c0, Adur183_comp0_c0, Adur3…	C
GO:0048235	pollen sperm cell differentiation	1	Adur44309_comp0_c0, Adur44287_comp0_c0	Adur19139_comp0_c0, Aipa28140_comp1_c0, Aipa135_comp1_c0, Aipa7403_comp0_c1, Aipa6105_comp1_c0, Adur6086_comp0_c0, Adur17326_comp0_c0, Adur20912_comp0_c0, Adur2391_comp0_c0, Adur40935_comp0_c0, Aipa10467_comp0_c0, Adur20792_comp0_c1, Aipa7814_comp0_c0, Aipa42941_comp0_c0, Adur15073_comp0_c0, Aipa5920_comp0_c0, Aipa15245_comp0_c1	P
GO:0050234	pyrazolylalanine synthase activity	1	Aipa33175_comp1_c0	Aipa1527_comp0_c0, Adur18999_comp1_c0	F
GO:0050253	retinyl-palmitate esterase activity	0.331431	Aipa11145_comp0_c0, Adur6550_comp0_c0, Aipa14959_comp1_c0, Aipa45886_comp0_c0, Aipa1363_comp0_c0	Aipa119_comp0_c0, Aipa1354_comp0_c0, Aipa3963_comp0_c0, Adur11259_comp0_c1, Adur11259_comp0_c0, Aipa37990_comp1_c0, Aipa41836_comp0_c0, Aipa3967_comp0_c0, Aipa41430_comp0_c0, Adur5529_comp1_c0, Aipa3987_comp0_c0, Aipa38281_comp0_c0, Adur45112_comp0_c0, Adur6551_comp0_c0, Adur22782_comp0_c0, Adur47858_comp0_c0, Adur47886_comp0_c0, Aipa16493_comp0_c0, Aipa18925_comp0_c0, Aipa29740_comp0_c0, Aipa401…	F
GO:0050461	L-mimosine synthase activity	1	Aipa33175_comp1_c0	Aipa1527_comp0_c0, Adur18999_comp1_c0	F
GO:0050521	alpha-glucan, water dikinase activity	1	Adur3220_comp1_c0	Aipa29834_comp1_c0, Adur34312_comp1_c0	F
GO:0050645	limonoid glucosyltransferase activity	0.0689575	Aipa41676_comp0_c0, Adur8525_comp0_c0		F
GO:0050736	O-malonyltransferase activity	1	Aipa4305_comp0_c0, Aipa35938_comp0_c0	Adur20231_comp1_c0, Adur4049_comp0_c0, Aipa35936_comp0_c0, Aipa4311_comp1_c0, Adur15570_comp3_c0, Aipa35942_comp0_c0, Adur20234_comp1_c0, Adur20217_comp0_c0, Aipa35939_comp0_c0, Adur15585_comp4_c0, Aipa3323_comp0_c0, Adur20234_comp2_c0, Aipa4301_comp0_c0, Aipa35935_comp0_c0, Adur20233_comp0_c0	F
GO:0051103	DNA ligation involved in DNA repair	1	Aipa18835_comp1_c0, Aipa18833_comp0_c0	Aipa30494_comp1_c0, Adur39230_comp0_c0, Adur23622_comp2_c0, Adur30287_comp1_c0, Adur48058_comp4_c0, Adur23622_comp0_c0, Aipa28448_comp0_c0, Aipa31809_comp0_c2, Aipa31809_comp0_c0, Adur48058_comp2_c0, Aipa28451_comp1_c0, Aipa29038_comp4_c0, Aipa29036_comp0_c0, Adur48058_comp0_c0, Adur4032_comp0_c0, Aipa31809_comp1_c0, Adur30288_comp0_c0, Aipa38956_comp0_c0, Aipa29038_comp0_c0	P
GO:0051743	red chlorophyll catabolite reductase activity	1	Aipa22399_comp0_c0	Adur45850_comp0_c0	F
GO:0052541	plant-type cell wall cellulose metabolic process	1	Adur21159_comp0_c0	Adur28809_comp0_c0	P
GO:0052593	tryptamine:oxygen oxidoreductase (deaminating) activity	1	Adur45247_comp1_c0, Aipa28640_comp0_c0	Aipa29466_comp0_c0, Aipa16450_comp2_c0, Adur9620_comp1_c0, Adur42949_comp2_c0, Adur45247_comp2_c0, Aipa29468_comp0_c0, Adur42949_comp0_c0, Adur45247_comp0_c0, Adur39138_comp0_c0, Adur23804_comp0_c0, Adur164_comp0_c0, Adur45247_comp3_c0, Adur9620_comp0_c0, Aipa3390_comp0_c0, Aipa15832_comp3_c0, Aipa32297_comp0_c0, Aipa41517_comp0_c0, Adur23792_comp0_c0, Adur9620_comp3_c0	F
GO:0052594	aminoacetone:oxygen oxidoreductase(deaminating) activity	1	Adur45247_comp1_c0, Aipa28640_comp0_c0	Aipa29466_comp0_c0, Aipa16450_comp2_c0, Adur9620_comp1_c0, Adur42949_comp2_c0, Adur45247_comp2_c0, Aipa29468_comp0_c0, Adur42949_comp0_c0, Adur45247_comp0_c0, Adur39138_comp0_c0, Adur23804_comp0_c0, Adur164_comp0_c0, Adur45247_comp3_c0, Adur9620_comp0_c0, Aipa3390_comp0_c0, Aipa15832_comp3_c0, Aipa32297_comp0_c0, Aipa41517_comp0_c0, Adur23792_comp0_c0, Adur9620_comp3_c0	F
GO:0052595	aliphatic-amine oxidase activity	1	Adur45247_comp1_c0, Aipa28640_comp0_c0	Aipa29466_comp0_c0, Aipa16450_comp2_c0, Adur9620_comp1_c0, Adur42949_comp2_c0, Adur45247_comp2_c0, Aipa29468_comp0_c0, Adur42949_comp0_c0, Adur45247_comp0_c0, Adur39138_comp0_c0, Adur23804_comp0_c0, Adur164_comp0_c0, Adur45247_comp3_c0, Adur9620_comp0_c0, Aipa3390_comp0_c0, Aipa15832_comp3_c0, Aipa32297_comp0_c0, Aipa41517_comp0_c0, Adur23792_comp0_c0, Adur9620_comp3_c0	F
GO:0052596	phenethylamine:oxygen oxidoreductase (deaminating) activity	1	Adur45247_comp1_c0, Aipa28640_comp0_c0	Aipa29466_comp0_c0, Aipa16450_comp2_c0, Adur9620_comp1_c0, Adur42949_comp2_c0, Adur45247_comp2_c0, Aipa29468_comp0_c0, Adur42949_comp0_c0, Adur45247_comp0_c0, Adur39138_comp0_c0, Adur23804_comp0_c0, Adur164_comp0_c0, Adur45247_comp3_c0, Adur9620_comp0_c0, Aipa3390_comp0_c0, Aipa15832_comp3_c0, Aipa32297_comp0_c0, Aipa41517_comp0_c0, Adur23792_comp0_c0, Adur9620_comp3_c0	F
GO:0052716	hydroquinone:oxygen oxidoreductase activity	0.0511276	Adur18735_comp2_c0, Aipa37665_comp0_c0, Aipa42795_comp0_c0, Aipa42340_comp0_c0, Adur18735_comp0_c0, Adur18735_comp1_c0, Adur47215_comp0_c0	Aipa39183_comp1_c1, Adur46371_comp5_c0, Adur28348_comp0_c0, Aipa43195_comp0_c0, Adur5891_comp1_c0, Adur38974_comp0_c0, Aipa39813_comp0_c0, Aipa32824_comp0_c0, Adur28345_comp0_c0, Aipa40602_comp0_c0, Adur40274_comp1_c0, Adur46371_comp3_c0, Aipa40645_comp0_c0, Aipa20556_comp0_c0, Adur40249_comp0_c0, Adur28589_comp0_c0, Adur5896_comp1_c0, Aipa27077_comp2_c0, Adur45106_comp2_c0, Aipa37524_comp0_c0, A…	F
GO:0052747	sinapyl alcohol dehydrogenase activity	0.96164	Adur1731_comp0_c1, Aipa26981_comp0_c0	Adur31557_comp0_c0, Aipa26983_comp0_c0, Adur1731_comp0_c0, Aipa16861_comp0_c0, Aipa26984_comp0_c0, Adur31536_comp0_c0, Adur8551_comp0_c0, Aipa26984_comp1_c0, Aipa41682_comp0_c0, Aipa2213_comp1_c0, Adur18421_comp0_c0	F
GO:0052865	1-deoxy-D-xylulose 5-phosphate biosynthetic process	0.245921	Adur14624_comp0_c0, Aipa29887_comp0_c0, Adur14237_comp0_c0	Adur44325_comp0_c0, Adur18066_comp1_c0, Adur18046_comp0_c0, Adur18072_comp0_c0, Aipa36418_comp1_c0, Aipa43234_comp0_c0, Adur14624_comp1_c0, Adur18046_comp1_c0, Adur271_comp1_c0, Adur49060_comp0_c1, Adur49060_comp0_c0, Aipa33682_comp0_c0, Aipa21543_comp0_c0	P
GO:0055075	potassium ion homeostasis	1	Adur45860_comp0_c0, Adur16241_comp0_c0, Aipa18505_comp0_c0	Adur48865_comp0_c0, Adur29365_comp0_c0, Aipa22192_comp0_c0, Aipa1549_comp0_c0, Aipa15568_comp0_c0, Aipa7912_comp0_c0, Adur39218_comp0_c0, Aipa34046_comp0_c0, Adur29972_comp1_c0, Adur21496_comp1_c0, Aipa23468_comp0_c0, Adur2905_comp0_c0, Adur45803_comp0_c1, Aipa2106_comp5_c0, Aipa10018_comp5_c1, Aipa13951_comp0_c0, Aipa11386_comp2_c0, Adur48650_comp0_c0, Adur26141_comp1_c0, Adur40915_comp1_c0, Adu…	P
GO:0080030	methyl indole-3-acetate esterase activity	0.0155068	Aipa11145_comp0_c0, Adur6550_comp0_c0, Aipa25860_comp0_c0, Aipa14959_comp1_c0, Aipa45886_comp0_c0, Aipa32672_comp2_c0, Aipa1363_comp0_c0	Aipa1354_comp0_c0, Adur11259_comp0_c1, Adur11259_comp0_c0, Aipa37990_comp1_c0, Aipa41836_comp0_c0, Aipa41430_comp0_c0, Adur5529_comp1_c0, Aipa3987_comp0_c0, Aipa38281_comp0_c0, Adur6551_comp0_c0, Adur22782_comp0_c0, Adur47858_comp0_c0, Adur47886_comp0_c0, Aipa18925_comp0_c0, Aipa29740_comp0_c0, Aipa25689_comp0_c0, Adur6547_comp0_c0, Aipa25878_comp0_c0, Aipa41836_comp1_c0, Adur45751_comp1_c0, Adur…	F
GO:0080031	methyl salicylate esterase activity	0.163473	Aipa11145_comp0_c0, Adur6550_comp0_c0, Aipa14959_comp1_c0, Aipa45886_comp0_c0, Aipa1363_comp0_c0	Aipa1354_comp0_c0, Adur11259_comp0_c1, Adur11259_comp0_c0, Adur44550_comp0_c0, Aipa37990_comp1_c0, Aipa41836_comp0_c0, Aipa41430_comp0_c0, Aipa30730_comp0_c0, Adur5529_comp1_c0, Aipa3987_comp0_c0, Aipa38281_comp0_c0, Adur6551_comp0_c0, Adur22782_comp0_c0, Adur47858_comp0_c0, Adur47886_comp0_c0, Adur44558_comp0_c0, Aipa18925_comp0_c0, Aipa29740_comp0_c0, Adur6547_comp0_c0, Aipa41836_comp1_c0, Adur…	F
GO:0080032	methyl jasmonate esterase activity	0.0135227	Aipa11145_comp0_c0, Adur6550_comp0_c0, Aipa25860_comp0_c0, Aipa14959_comp1_c0, Aipa45886_comp0_c0, Aipa32672_comp2_c0, Aipa1363_comp0_c0	Aipa1354_comp0_c0, Adur11259_comp0_c1, Adur11259_comp0_c0, Aipa37990_comp1_c0, Aipa41836_comp0_c0, Aipa41430_comp0_c0, Adur5529_comp1_c0, Aipa3987_comp0_c0, Aipa38281_comp0_c0, Adur6551_comp0_c0, Adur22782_comp0_c0, Adur47858_comp0_c0, Adur47886_comp0_c0, Aipa18925_comp0_c0, Aipa29740_comp0_c0, Adur6547_comp0_c0, Aipa25878_comp0_c0, Aipa41836_comp1_c0, Adur45751_comp1_c0, Adur5529_comp2_c0, Aipa1…	F
GO:0080167	response to karrikin	0.698376	Adur36105_comp1_c0, Adur27615_comp0_c0, Aipa16716_comp0_c0, Aipa44294_comp0_c0, Aipa3837_comp0_c0, Aipa37209_comp0_c0, Aipa17187_comp0_c0, Adur33351_comp0_c0	Aipa28054_comp0_c0, Adur25428_comp0_c0, Adur45365_comp0_c0, Adur17926_comp0_c0, Adur13501_comp0_c0, Adur1722_comp0_c0, Aipa30315_comp3_c0, Adur19139_comp0_c0, Aipa43904_comp0_c0, Adur28058_comp0_c0, Adur27603_comp0_c0, Adur48842_comp0_c0, Adur17780_comp1_c0, Adur43032_comp1_c0, Aipa4441_comp2_c0, Aipa4812_comp1_c0, Aipa1351_comp0_c0, Adur42795_comp0_c0, Aipa27862_comp0_c0, Adur2651_comp2_c0, Adur…	P
GO:0090309	positive regulation of methylation-dependent chromatin silencing	1	Adur45967_comp0_c0	Adur9565_comp1_c0, Aipa22288_comp1_c0	P
GO:0090332	stomatal closure	0.22427	Adur21657_comp0_c0, Adur15404_comp1_c0, Adur16241_comp0_c0, Adur37364_comp0_c0	Aipa1549_comp0_c0, Adur12834_comp1_c0, Adur50026_comp0_c0, Adur43580_comp3_c0, Aipa26924_comp0_c0, Aipa9632_comp0_c0, Aipa38180_comp0_c0, Adur29972_comp1_c0, Adur279_comp0_c0, Aipa11386_comp2_c0, Adur35761_comp1_c0, Aipa34535_comp0_c0, Aipa31548_comp0_c0, Adur40157_comp3_c0, Aipa22424_comp1_c0, Adur24031_comp1_c0, Aipa4835_comp0_c0, Adur29972_comp2_c0, Aipa34316_comp0_c0, Adur40504_comp0_c0, Aipa…	P
GO:0090406	pollen tube	1	Aipa23150_comp1_c0, Adur44914_comp0_c0, Adur29283_comp0_c0	Adur34961_comp2_c0, Aipa14125_comp1_c0, Aipa19184_comp1_c0, Adur29283_comp4_c0, Adur7801_comp0_c0, Adur32927_comp1_c0, Adur34122_comp1_c0, Aipa34939_comp0_c0, Aipa35965_comp0_c1, Aipa24783_comp0_c0, Aipa33689_comp0_c0, Aipa35963_comp1_c0, Aipa2019_comp0_c0, Aipa45134_comp2_c0, Aipa35966_comp0_c0, Aipa13766_comp0_c0, Aipa14124_comp0_c0, Aipa19096_comp0_c0, Adur44913_comp0_c0, Adur40041_comp0_c2, A…	C
GO:0090440	abscisic acid transporter activity	1	Adur26462_comp4_c0, Aipa24729_comp0_c0	Adur26462_comp1_c0, Aipa44272_comp2_c0, Adur34141_comp0_c0, Adur34145_comp1_c0, Aipa33178_comp0_c0, Adur41976_comp1_c0, Adur9889_comp0_c0, Aipa37183_comp0_c0, Adur35561_comp0_c0, Adur21840_comp0_c0, Adur22265_comp2_c0, Aipa6516_comp1_c0	F
GO:1900114	positive regulation of histone H3-K9 trimethylation	1	Aipa38048_comp4_c0	Adur1288_comp4_c0	P
GO:1900176	negative regulation of nodal signaling pathway involved in determination of lateral mesoderm left/right asymmetry	1	Adur23505_comp1_c0	Aipa28569_comp0_c0	P

## Sheet: H2vs53_3
GO-ID	Term	FDR	TestSeqs	RefSeqs	Category
GO:0000014	single-stranded DNA endodeoxyribonuclease activity	0.0881704	Adur13314_comp0_c0, Aipa2173_comp0_c0	Aipa31715_comp0_c0, Aipa31716_comp0_c1, Aipa31716_comp0_c0, Aipa44778_comp4_c0, Adur40607_comp0_c0	F
GO:0000103	sulfate assimilation	0.590971	Adur34164_comp0_c0, Aipa44252_comp0_c0	Aipa33219_comp0_c0, Adur47766_comp0_c0, Aipa16413_comp0_c0, Aipa33834_comp1_c0, Adur37116_comp1_c0, Adur42123_comp1_c0, Adur46438_comp0_c0, Adur45325_comp0_c0, Adur2966_comp0_c0, Aipa33217_comp0_c0, Aipa41437_comp0_c0, Aipa36039_comp0_c0, Aipa1717_comp1_c0, Aipa15477_comp1_c0, Aipa12775_comp3_c0, Adur21938_comp0_c0, Aipa28686_comp2_c0, Adur20118_comp0_c0, Adur23091_comp0_c0, Aipa35668_comp0_c0, A…	P
GO:0003871	5-methyltetrahydropteroyltriglutamate-homocysteine S-methyltransferase activity	1	Adur21903_comp0_c0	Adur33285_comp1_c0, Aipa17246_comp2_c0, Aipa3890_comp0_c1, Adur29624_comp0_c0, Aipa3894_comp1_c0, Adur33285_comp3_c0	F
GO:0004070	aspartate carbamoyltransferase activity	0.900049	Adur33721_comp0_c0	Aipa43693_comp0_c0, Adur32180_comp0_c0	F
GO:0004126	cytidine deaminase activity	0.0314394	Adur5496_comp0_c0, Aipa806_comp0_c0	Aipa21395_comp0_c0, Adur9092_comp0_c0	F
GO:0004129	cytochrome-c oxidase activity	3.61091e-11	Adur12654_comp3_c0, Adur3156_comp0_c0, Adur16487_comp0_c0, Adur3013_comp1_c0, Adur3102_comp0_c0, Adur14815_comp0_c0, Adur9767_comp0_c0, Adur9759_comp0_c0, Adur8387_comp0_c0, Adur15710_comp0_c0	Aipa17183_comp1_c0, Adur18501_comp0_c0, Adur3359_comp0_c0, Adur24555_comp0_c0, Aipa40907_comp0_c0, Adur17505_comp4_c0, Aipa25348_comp0_c0, Aipa31752_comp0_c0, Aipa9152_comp1_c0, Aipa10874_comp0_c0, Adur3351_comp0_c0, Adur1928_comp0_c0, Adur39343_comp0_c0, Aipa1848_comp1_c0, Adur46958_comp1_c0, Adur25127_comp0_c0, Adur16323_comp0_c0, Adur40425_comp0_c0, Adur48071_comp0_c0, Adur44307_comp0_c0, Adur…	F
GO:0004185	serine-type carboxypeptidase activity	0.16796	Adur17004_comp0_c0, Aipa27612_comp0_c0, Aipa6254_comp0_c0, Aipa2179_comp0_c0, Aipa42115_comp0_c0	Adur12025_comp0_c0, Aipa26343_comp0_c1, Adur33323_comp0_c0, Adur9386_comp0_c0, Adur44666_comp0_c0, Aipa29600_comp0_c0, Adur17422_comp1_c0, Aipa6884_comp1_c0, Aipa2719_comp1_c0, Aipa3870_comp0_c0, Adur5156_comp0_c0, Adur23377_comp1_c0, Aipa12916_comp2_c0, Aipa40129_comp0_c1, Aipa28469_comp0_c0, Adur30891_comp0_c1, Aipa13897_comp1_c0, Adur44275_comp0_c0, Aipa12915_comp0_c0, Adur25696_comp0_c0, Adur…	F
GO:0004411	homogentisate 1,2-dioxygenase activity	0.670514	Adur21192_comp0_c0	Aipa7896_comp1_c0	F
GO:0004528	phosphodiesterase I activity	0.900049	Adur37745_comp0_c0	Adur9114_comp0_c0, Aipa21397_comp0_c0	F
GO:0004802	transketolase activity	1	Adur9507_comp0_c0	Aipa10970_comp0_c0, Adur9406_comp0_c2, Adur47012_comp0_c0, Aipa42109_comp0_c0	F
GO:0005044	scavenger receptor activity	0.900049	Adur37745_comp0_c0	Adur9114_comp0_c0, Aipa21397_comp0_c0	F
GO:0005093	Rab GDP-dissociation inhibitor activity	1	Adur41304_comp1_c0	Adur32541_comp1_c0, Aipa44016_comp2_c0, Adur32541_comp2_c0, Aipa2203_comp0_c0, Adur1747_comp1_c0, Aipa30997_comp0_c0	F
GO:0005201	extracellular matrix structural constituent	0.381071	Adur44198_comp0_c0		F
GO:0005267	potassium channel activity	0.36838	Aipa24780_comp0_c0, Aipa26924_comp0_c0, Adur22317_comp1_c0	Aipa37443_comp0_c0, Aipa26261_comp0_c0, Aipa15213_comp2_c0, Aipa22192_comp0_c0, Adur12017_comp0_c0, Adur36427_comp0_c0, Aipa4325_comp0_c0, Adur2633_comp0_c1, Adur2633_comp0_c0, Adur44252_comp0_c0, Aipa15568_comp0_c0, Aipa36415_comp0_c0, Adur19390_comp1_c0, Adur25097_comp0_c0, Aipa36424_comp0_c0, Adur32547_comp0_c0, Adur2905_comp0_c0, Adur45803_comp0_c1, Aipa27164_comp2_c0, Adur30719_comp0_c0, Adu…	F
GO:0005507	copper ion binding	0.0443992	Adur21903_comp0_c0, Adur16487_comp0_c0, Adur3013_comp1_c0, Adur3102_comp0_c0, Aipa16016_comp0_c0, Adur14815_comp0_c0, Adur9767_comp0_c0, Adur14323_comp1_c0, Adur8387_comp0_c0, Adur15710_comp0_c0	Aipa41729_comp0_c0, Aipa38455_comp0_c0, Adur18540_comp0_c0, Adur24804_comp0_c1, Aipa20830_comp1_c0, Aipa29466_comp0_c0, Aipa39183_comp1_c1, Aipa12326_comp0_c0, Aipa5565_comp1_c0, Aipa20754_comp0_c0, Adur46371_comp5_c0, Adur40506_comp0_c0, Adur28348_comp0_c0, Adur18735_comp0_c0, Aipa9398_comp0_c0, Aipa43195_comp0_c0, Aipa30058_comp1_c0, Aipa42340_comp0_c0, Aipa16450_comp2_c0, Adur5891_comp1_c0, Ad…	F
GO:0005578	proteinaceous extracellular matrix	0.0352749	Aipa13184_comp0_c0, Aipa41622_comp0_c0, Adur8489_comp0_c0, Adur44198_comp0_c0	Aipa17742_comp0_c0, Aipa7318_comp0_c0, Adur42119_comp0_c0, Aipa17287_comp0_c0, Adur14272_comp1_c0, Adur14643_comp0_c0, Adur32538_comp0_c0, Adur32358_comp0_c0, Adur32363_comp0_c0, Aipa13483_comp1_c0, Adur36081_comp0_c0, Adur14197_comp0_c0, Adur41240_comp0_c0, Aipa43988_comp0_c0, Aipa31068_comp0_c1, Adur39422_comp2_c0, Adur14199_comp2_c0, Aipa34401_comp0_c0, Aipa28685_comp1_c0, Adur27956_comp2_c0, …	C
GO:0005751	mitochondrial respiratory chain complex IV	0.0151596	Adur12654_comp3_c0, Adur3156_comp0_c0, Adur9759_comp0_c0	Aipa17183_comp1_c0, Adur24555_comp0_c0, Adur17505_comp4_c0, Aipa9152_comp1_c0, Aipa10874_comp0_c0, Adur1928_comp0_c0, Adur39343_comp0_c0, Aipa1848_comp1_c0, Adur46958_comp1_c0, Adur48071_comp0_c0, Adur44307_comp0_c0	C
GO:0006120	mitochondrial electron transport, NADH to ubiquinone	0.550822	Adur50992_comp2_c0, Adur11432_comp0_c0	Adur10923_comp0_c0, Adur14827_comp0_c0, Adur12200_comp0_c0, Aipa26051_comp0_c0, Adur10153_comp1_c1, Adur12804_comp0_c0, Aipa26047_comp0_c0, Adur12197_comp0_c0, Aipa36249_comp1_c0, Adur12597_comp0_c0, Adur48482_comp1_c0, Adur25535_comp1_c1, Adur9560_comp0_c0, Adur40971_comp0_c0, Aipa30412_comp0_c0, Adur37166_comp0_c0, Aipa9745_comp0_c0, Adur39533_comp0_c0, Adur11975_comp0_c0, Adur9557_comp5_c0	P
GO:0006308	DNA catabolic process	0.782315	Adur13314_comp0_c0, Aipa2173_comp0_c0	Aipa32796_comp0_c0, Adur7813_comp1_c0, Aipa41803_comp2_c0, Aipa28063_comp0_c0, Aipa3634_comp4_c0, Adur45789_comp0_c0, Aipa2187_comp0_c0, Aipa22212_comp0_c0, Adur36354_comp0_c0, Adur3231_comp0_c0, Aipa25108_comp0_c0, Adur6735_comp0_c0, Aipa7698_comp0_c0, Aipa25514_comp0_c0, Aipa44778_comp4_c0, Aipa2187_comp1_c0, Adur45801_comp0_c0, Adur8681_comp0_c0, Adur2328_comp2_c0, Aipa5785_comp0_c0, Adur33570…	P
GO:0006662	glycerol ether metabolic process	0.815372	Adur21199_comp0_c0, Adur34164_comp0_c0, Aipa44252_comp0_c0	Aipa33219_comp0_c0, Adur12923_comp0_c0, Aipa13524_comp1_c0, Adur2601_comp0_c1, Adur47766_comp0_c0, Adur18398_comp0_c0, Aipa42583_comp0_c0, Adur12468_comp0_c0, Adur22035_comp0_c0, Aipa37770_comp0_c0, Adur45503_comp0_c0, Aipa14818_comp0_c0, Aipa42262_comp0_c0, Adur25580_comp0_c0, Aipa7622_comp0_c0, Adur23374_comp0_c0, Adur49109_comp0_c1, Adur44123_comp0_c0, Aipa41085_comp0_c0, Adur7049_comp1_c0, Ai…	P
GO:0007250	activation of NF-kappaB-inducing kinase activity	0.381071	Adur44198_comp0_c0		P
GO:0008137	NADH dehydrogenase (ubiquinone) activity	1.39972e-05	Adur11618_comp0_c0, Adur50992_comp2_c0, Adur32084_comp1_c1, Adur20991_comp0_c0, Adur21278_comp0_c0, Adur16501_comp0_c0, Adur49808_comp0_c0, Adur1502_comp1_c0, Aipa20103_comp3_c2, Adur11432_comp0_c0	Adur11064_comp0_c0, Adur49889_comp1_c0, Aipa22280_comp2_c0, Adur7436_comp1_c0, Adur43451_comp0_c0, Aipa34335_comp0_c0, Aipa16206_comp3_c0, Adur39535_comp0_c0, Adur20532_comp0_c0, Adur32707_comp6_c0, Adur42975_comp0_c0, Adur36404_comp0_c0, Adur10929_comp0_c0, Aipa38313_comp2_c0, Adur14833_comp2_c0, Aipa31949_comp1_c0, Adur9719_comp0_c0, Aipa12380_comp0_c0, Adur10923_comp0_c0, Adur11065_comp0_c0, A…	F
GO:0008271	secondary active sulfate transmembrane transporter activity	0.0314394	Adur3516_comp3_c0, Adur37448_comp0_c0, Aipa2782_comp1_c0, Adur23073_comp0_c0	Adur23075_comp0_c0, Aipa42958_comp0_c0, Aipa9089_comp0_c0, Adur39258_comp1_c0, Adur31465_comp1_c0, Adur4812_comp0_c0, Aipa2782_comp2_c0, Adur49749_comp0_c0, Adur37451_comp1_c0, Aipa8188_comp0_c0, Adur14543_comp0_c1, Aipa27059_comp0_c0, Adur23078_comp1_c0, Aipa27070_comp1_c0, Adur19881_comp0_c0, Aipa42966_comp1_c0, Adur14547_comp0_c0, Aipa113_comp1_c1, Aipa113_comp1_c0, Aipa42977_comp0_c0, Aipa278…	F
GO:0008272	sulfate transport	0.130834	Adur3516_comp3_c0, Adur37448_comp0_c0, Aipa2782_comp1_c0, Adur23073_comp0_c0	Aipa42022_comp0_c0, Aipa9144_comp0_c0, Adur23075_comp0_c0, Aipa42958_comp0_c0, Aipa14939_comp0_c1, Aipa31788_comp0_c0, Aipa12363_comp0_c0, Adur17512_comp0_c0, Aipa9089_comp0_c0, Adur48038_comp0_c0, Adur39258_comp1_c0, Adur37135_comp0_c0, Adur31465_comp1_c0, Adur29715_comp0_c0, Adur4812_comp0_c0, Aipa2782_comp2_c0, Adur49749_comp0_c0, Adur37451_comp1_c0, Aipa8188_comp0_c0, Aipa29329_comp3_c0, Adur…	P
GO:0008352	katanin complex	1	Adur13329_comp0_c0	Aipa998_comp0_c0, Aipa26640_comp2_c0, Adur31774_comp0_c0, Aipa2156_comp0_c0, Adur31774_comp1_c0, Adur12990_comp0_c0	C
GO:0008535	respiratory chain complex IV assembly	0.0298675	Adur11427_comp3_c0, Adur12654_comp4_c0, Adur10755_comp2_c0	Adur37154_comp0_c0, Adur12657_comp0_c0, Aipa45966_comp0_c0, Aipa29975_comp0_c0, Aipa41298_comp0_c0, Aipa3319_comp1_c0, Adur4073_comp0_c0, Aipa29979_comp0_c0, Adur34802_comp0_c0, Adur12802_comp0_c0, Adur9553_comp1_c0, Adur43170_comp0_c0, Adur7473_comp0_c0, Adur11423_comp0_c0, Adur9557_comp5_c0	P
GO:0008705	methionine synthase activity	0.381071	Adur21903_comp0_c0		F
GO:0009691	cytokinin biosynthetic process	0.0259747	Aipa5457_comp0_c0, Adur11321_comp0_c0, Aipa11262_comp0_c0, Adur21400_comp0_c0	Aipa16844_comp1_c0, Adur50541_comp0_c0, Adur50736_comp0_c0, Adur24398_comp1_c0, Aipa7533_comp1_c0, Aipa18916_comp0_c0, Aipa16630_comp0_c0, Aipa41807_comp1_c0, Adur38543_comp3_c0, Adur2627_comp1_c0, Adur23544_comp0_c0, Adur25973_comp0_c0, Aipa21603_comp2_c0, Adur37299_comp2_c0, Aipa4046_comp0_c0, Adur4870_comp0_c1, Adur4870_comp0_c0, Aipa28407_comp0_c0, Aipa21603_comp0_c1, Aipa21603_comp0_c0, Adur…	P
GO:0009701	isoflavonoid phytoalexin biosynthetic process	0.381071	Adur25802_comp0_c1		P
GO:0009739	response to gibberellin	1	Adur10739_comp0_c0, Aipa16850_comp0_c0, Adur18429_comp0_c0, Adur10741_comp1_c0	Aipa39154_comp0_c0, Aipa2233_comp0_c0, Adur34602_comp0_c0, Adur230_comp0_c0, Adur6530_comp0_c0, Adur25397_comp0_c0, Adur27904_comp0_c0, Adur45365_comp0_c0, Adur3_comp0_c0, Adur1193_comp0_c0, Adur5069_comp0_c0, Aipa19290_comp0_c0, Adur2484_comp0_c0, Aipa34445_comp0_c0, Adur30533_comp0_c0, Aipa7433_comp0_c0, Adur17780_comp1_c0, Adur35218_comp0_c0, Aipa17108_comp2_c0, Aipa1351_comp0_c0, Adur50424_co…	P
GO:0009820	alkaloid metabolic process	0.705584	Adur2148_comp0_c0, Adur45939_comp0_c0, Adur13852_comp0_c0	Adur14924_comp0_c0, Aipa5199_comp0_c0, Adur27904_comp0_c0, Aipa4744_comp0_c0, Adur26688_comp0_c0, Adur31407_comp0_c0, Aipa14344_comp0_c0, Aipa27904_comp0_c0, Adur30753_comp0_c0, Adur43750_comp1_c0, Aipa25861_comp0_c0, Aipa32695_comp0_c0, Adur27176_comp0_c0, Aipa24464_comp0_c0, Adur45281_comp0_c0, Aipa27118_comp2_c0, Adur36743_comp1_c0, Adur38727_comp0_c0, Aipa45279_comp0_c0, Aipa27905_comp0_c0, A…	P
GO:0009824	AMP dimethylallyltransferase activity	0.25555	Adur11321_comp0_c0, Aipa11262_comp0_c0	Aipa16630_comp0_c0, Aipa41807_comp1_c0, Adur23544_comp0_c0, Adur37299_comp2_c0, Adur37299_comp0_c0, Adur18007_comp0_c0, Aipa33741_comp0_c0, Aipa28515_comp0_c0, Adur8655_comp0_c0, Aipa41807_comp0_c0, Aipa18914_comp0_c0	F
GO:0010088	phloem development	0.782315	Aipa5305_comp0_c0, Adur24926_comp2_c0	Adur32872_comp0_c0, Aipa20841_comp0_c0, Aipa30939_comp0_c0, Aipa34072_comp3_c0, Aipa39972_comp1_c0, Adur41109_comp0_c0, Adur36285_comp0_c0, Adur28598_comp0_c0, Adur34068_comp1_c0, Aipa40710_comp0_c0, Adur45722_comp0_c0, Aipa18520_comp0_c0, Adur30737_comp0_c0, Adur48181_comp0_c0, Adur18495_comp2_c0, Aipa31225_comp0_c0, Adur28384_comp2_c0, Adur7114_comp2_c0, Aipa44174_comp0_c0, Aipa20348_comp0_c0, …	P
GO:0010089	xylem development	1	Aipa5305_comp0_c0, Adur24926_comp2_c0	Adur32872_comp0_c0, Aipa20841_comp0_c0, Adur21406_comp0_c0, Adur47093_comp0_c0, Aipa30939_comp0_c0, Aipa34072_comp3_c0, Aipa32997_comp1_c0, Adur46358_comp0_c0, Adur24551_comp0_c0, Aipa28416_comp1_c0, Aipa4706_comp1_c0, Adur43672_comp1_c0, Aipa5439_comp0_c0, Aipa38202_comp0_c0, Adur5280_comp0_c0, Aipa6983_comp1_c0, Aipa41490_comp0_c0, Adur41109_comp0_c0, Adur34068_comp1_c0, Adur20926_comp0_c1, Adu…	P
GO:0010119	regulation of stomatal movement	0.861921	Adur26462_comp1_c0, Aipa26924_comp0_c0, Aipa33178_comp0_c0, Adur22265_comp2_c0	Adur48693_comp0_c0, Aipa28285_comp0_c0, Aipa7741_comp3_c0, Adur34707_comp0_c0, Aipa37443_comp0_c0, Adur47969_comp0_c0, Aipa44272_comp2_c0, Adur41571_comp0_c0, Aipa4187_comp0_c0, Aipa21250_comp0_c0, Aipa11718_comp1_c0, Aipa22192_comp0_c0, Aipa1549_comp0_c0, Adur50026_comp0_c0, Adur16241_comp0_c0, Aipa4204_comp1_c0, Adur7823_comp3_c0, Aipa43658_comp1_c0, Aipa41946_comp0_c0, Aipa34958_comp0_c0, Adur…	P
GO:0010184	cytokinin transport	0.900049	Aipa8267_comp0_c0	Adur20579_comp0_c0, Aipa4678_comp11_c0	P
GO:0010187	negative regulation of seed germination	0.188173	Aipa1719_comp0_c1, Adur10739_comp0_c0, Adur10741_comp1_c0	Adur34602_comp0_c0, Adur3_comp0_c0, Aipa9313_comp1_c0, Aipa19290_comp0_c0, Adur10653_comp1_c0, Adur32813_comp0_c1, Adur32813_comp0_c0, Adur1672_comp0_c0, Adur35263_comp0_c0, Aipa26893_comp0_c0, Adur45180_comp1_c1, Aipa5312_comp1_c1, Aipa16028_comp0_c0, Adur24924_comp0_c0, Aipa38505_comp1_c0, Adur5461_comp0_c0, Adur26841_comp1_c0, Aipa12483_comp0_c0, Aipa16654_comp0_c0, Aipa26503_comp0_c0, Aipa134…	P
GO:0010417	glucuronoxylan biosynthetic process	0.782315	Aipa21748_comp0_c1, Aipa21748_comp0_c0	Aipa28454_comp0_c0, Adur49159_comp0_c0, Aipa7217_comp1_c0, Adur49263_comp0_c0, Adur50851_comp0_c0, Aipa5010_comp0_c0, Adur25038_comp0_c0, Adur43808_comp0_c0, Adur35296_comp0_c0, Adur51017_comp0_c0, Adur12470_comp2_c0, Aipa17040_comp0_c0, Adur38309_comp0_c1, Aipa32761_comp0_c0, Aipa5418_comp0_c0, Adur28889_comp0_c0, Adur50851_comp1_c0, Adur48438_comp1_c0, Adur23624_comp0_c0, Aipa34375_comp0_c0, Ai…	P
GO:0010800	positive regulation of peptidyl-threonine phosphorylation	0.381071	Adur44198_comp0_c0		P
GO:0015018	galactosylgalactosylxylosylprotein 3-beta-glucuronosyltransferase activity	0.110236	Aipa21748_comp0_c1, Aipa21748_comp0_c0	Aipa7217_comp1_c0, Adur38309_comp0_c1, Adur28889_comp0_c0, Adur48438_comp1_c0, Adur47295_comp0_c0, Adur28889_comp1_c0	F
GO:0015035	protein disulfide oxidoreductase activity	0.00168096	Aipa26238_comp0_c0, Adur21199_comp0_c0, Adur10018_comp0_c0, Aipa45372_comp0_c0, Adur10021_comp0_c0, Aipa45399_comp1_c0, Adur34164_comp0_c0, Aipa44252_comp0_c0	Aipa33219_comp0_c0, Adur12923_comp0_c0, Aipa18574_comp0_c0, Aipa13524_comp1_c0, Adur2601_comp0_c1, Adur47766_comp0_c0, Adur20648_comp0_c0, Aipa3760_comp0_c0, Adur29996_comp0_c0, Adur18398_comp0_c0, Aipa42583_comp0_c0, Adur12468_comp0_c0, Adur49361_comp0_c0, Adur22035_comp0_c0, Aipa37770_comp0_c0, Adur45503_comp0_c0, Aipa14818_comp0_c0, Aipa42262_comp0_c0, Aipa21051_comp0_c0, Adur25580_comp0_c0, A…	F
GO:0015098	molybdate ion transmembrane transporter activity	0.0314394	Aipa36351_comp0_c0, Adur7674_comp0_c0	Adur1165_comp0_c0, Aipa45594_comp0_c0	F
GO:0015232	heme transporter activity	0.0129587	Adur11427_comp3_c0, Adur12654_comp4_c0, Adur10755_comp2_c0	Adur37154_comp0_c0, Adur12657_comp0_c0, Aipa35420_comp0_c0, Aipa1678_comp0_c0, Aipa29975_comp0_c0, Aipa41298_comp0_c0, Adur15600_comp0_c0, Aipa29979_comp0_c0, Adur22117_comp0_c0, Adur11423_comp0_c0	F
GO:0015293	symporter activity	1	Adur5103_comp0_c0, Adur3516_comp3_c0, Adur26462_comp1_c0, Adur37448_comp0_c0, Aipa33178_comp0_c0, Aipa2782_comp1_c0, Adur22265_comp2_c0	Adur47350_comp3_c0, Adur42868_comp0_c0, Adur21941_comp1_c0, Adur49438_comp1_c0, Adur8844_comp0_c0, Adur34323_comp4_c0, Adur31930_comp0_c0, Adur25428_comp0_c0, Aipa8149_comp4_c0, Aipa27940_comp0_c0, Aipa44272_comp2_c0, Aipa31756_comp0_c0, Adur25444_comp4_c0, Adur5354_comp2_c0, Adur1077_comp3_c0, Adur31170_comp0_c0, Aipa14125_comp1_c0, Adur48466_comp1_c0, Adur35944_comp0_c0, Aipa22372_comp0_c0, Adu…	F
GO:0015491	cation:cation antiporter activity	1	Adur48443_comp0_c0, Adur29536_comp1_c0	Aipa17879_comp1_c0, Aipa1549_comp0_c0, Adur16241_comp0_c0, Aipa20405_comp0_c0, Adur39752_comp0_c0, Aipa41398_comp0_c0, Aipa3267_comp1_c0, Adur6500_comp0_c0, Aipa28852_comp0_c0, Adur29972_comp1_c0, Adur45380_comp0_c0, Aipa3272_comp0_c0, Adur21734_comp0_c0, Adur28654_comp0_c0, Aipa11386_comp2_c0, Adur13132_comp0_c0, Adur2847_comp0_c0, Adur28779_comp0_c0, Adur49046_comp0_c0, Adur36168_comp0_c0, Adur…	F
GO:0015935	small ribosomal subunit	1	Adur7585_comp0_c0, Adur12654_comp4_c0, Adur16430_comp0_c0, Adur12650_comp0_c0	Adur10550_comp0_c0, Aipa41549_comp0_c0, Adur3184_comp2_c0, Aipa3721_comp1_c0, Adur14200_comp0_c0, Adur40639_comp0_c0, Aipa41560_comp1_c0, Adur27730_comp1_c0, Aipa26856_comp0_c0, Adur18763_comp0_c0, Aipa20140_comp0_c0, Aipa25797_comp0_c0, Adur72_comp0_c0, Aipa9752_comp0_c0, Aipa19184_comp1_c0, Adur20293_comp0_c0, Aipa38985_comp0_c0, Adur24979_comp3_c0, Aipa34670_comp0_c0, Adur22463_comp0_c0, Aipa2…	C
GO:0015986	ATP synthesis coupled proton transport	0.000559291	Adur7968_comp1_c0, Adur32868_comp0_c0, Adur16500_comp1_c0, Adur37344_comp1_c0, Adur25631_comp2_c0, Adur12659_comp0_c0, Adur12178_comp0_c0	Aipa17267_comp0_c0, Aipa41729_comp0_c0, Adur23286_comp0_c0, Adur34868_comp0_c0, Adur45047_comp0_c0, Adur10926_comp1_c0, Adur9183_comp0_c0, Aipa18897_comp2_c0, Aipa12951_comp0_c0, Adur37162_comp0_c0, Adur45590_comp0_c1, Adur45590_comp0_c0, Adur11769_comp0_c0, Adur33048_comp0_c0, Adur39429_comp1_c0, Adur332_comp0_c0, Aipa36510_comp0_c0, Aipa30497_comp0_c0, Adur77_comp2_c0, Adur13423_comp0_c0, Aipa4…	P
GO:0016021	integral component of membrane	0.017847	Adur33832_comp0_c0, Adur11427_comp3_c0, Adur12654_comp3_c0, Adur41748_comp0_c0, Aipa24780_comp0_c0, Adur5103_comp0_c0, Adur37745_comp0_c0, Adur7968_comp1_c0, Adur11618_comp0_c0, Adur3516_comp3_c0, Adur19064_comp0_c0, Adur45825_comp0_c0, Aipa29334_comp1_c0, Aipa34309_comp0_c0, Adur12654_comp4_c0, Adur15105_comp1_c0, Adur32084_comp1_c1, Adur26462_comp1_c0, Adur3156_comp0_c0, Adur16487_comp0_c0, Adu…	Adur25706_comp0_c0, Aipa12975_comp2_c0, Adur31680_comp1_c0, Aipa19848_comp0_c0, Adur29291_comp0_c0, Adur34307_comp0_c0, Adur47350_comp3_c0, Adur48560_comp0_c0, Aipa36952_comp0_c0, Aipa3848_comp0_c0, Aipa41566_comp1_c0, Aipa17557_comp0_c0, Adur21124_comp0_c0, Adur42735_comp0_c0, Aipa7041_comp0_c0, Adur20900_comp0_c0, Adur42868_comp0_c0, Adur48316_comp1_c0, Aipa30599_comp1_c0, Aipa44053_comp3_c0, A…	C
GO:0016671	oxidoreductase activity, acting on a sulfur group of donors, disulfide as acceptor	1	Adur34164_comp0_c0, Aipa44252_comp0_c0	Aipa33219_comp0_c0, Adur12923_comp0_c0, Adur47766_comp0_c0, Aipa26850_comp0_c0, Aipa45213_comp1_c0, Aipa42262_comp0_c0, Aipa21317_comp1_c1, Aipa15369_comp1_c0, Aipa33834_comp1_c0, Aipa43643_comp0_c0, Adur27604_comp0_c0, Adur37116_comp1_c0, Adur5955_comp2_c0, Adur17733_comp0_c0, Aipa34773_comp0_c0, Adur9098_comp0_c0, Aipa23045_comp0_c0, Adur49445_comp0_c0, Aipa45788_comp2_c0, Aipa28792_comp0_c0, A…	F
GO:0016985	mannan endo-1,4-beta-mannosidase activity	0.0413366	Aipa24737_comp1_c0, Aipa24737_comp2_c0, Adur21850_comp0_c0	Adur35959_comp0_c0, Aipa38754_comp0_c0, Aipa12297_comp1_c0, Aipa32879_comp0_c0, Aipa29397_comp0_c0, Adur46027_comp1_c0, Aipa28926_comp0_c0, Adur5861_comp0_c0, Adur31196_comp0_c0, Aipa8048_comp0_c0, Adur564_comp0_c1, Adur564_comp0_c0, Adur11085_comp0_c0, Aipa7669_comp1_c0, Adur3219_comp1_c0, Adur565_comp0_c0, Adur19257_comp1_c1, Adur19257_comp1_c0	F
GO:0016998	cell wall macromolecule catabolic process	1	Adur2632_comp0_c0, Adur50712_comp1_c0, Aipa5415_comp0_c0	Aipa12008_comp0_c0, Adur20250_comp0_c0, Adur14094_comp0_c0, Adur50257_comp0_c0, Aipa28018_comp0_c0, Adur19626_comp0_c0, Aipa37858_comp0_c0, Aipa39859_comp0_c0, Adur19603_comp0_c0, Aipa37835_comp0_c0, Aipa27521_comp0_c0, Adur46166_comp0_c0, Adur25037_comp0_c0, Adur28154_comp1_c0, Adur49568_comp0_c0, Aipa28768_comp0_c0, Adur44951_comp1_c0, Aipa28773_comp0_c0, Aipa42567_comp0_c0, Adur23797_comp0_c0,…	P
GO:0018991	oviposition	1	Aipa12942_comp0_c0	Adur1239_comp0_c0, Aipa31634_comp0_c0, Adur34561_comp1_c0, Aipa38024_comp3_c1, Adur40550_comp0_c0	P
GO:0019646	aerobic electron transport chain	0.000322784	Adur12654_comp3_c0, Adur3156_comp0_c0, Adur9759_comp0_c0	Aipa25348_comp0_c0	P
GO:0020037	heme binding	0.0585342	Adur33832_comp0_c0, Adur35951_comp1_c0, Adur16487_comp0_c0, Adur46677_comp0_c0, Adur21989_comp0_c0, Adur3013_comp1_c0, Adur3102_comp0_c0, Aipa45071_comp0_c0, Adur46104_comp0_c1, Adur14815_comp0_c0, Adur9767_comp0_c0, Aipa3621_comp0_c0, Aipa3381_comp0_c0, Adur8387_comp0_c0, Aipa28594_comp0_c0, Adur15710_comp0_c0	Aipa34951_comp0_c0, Aipa36952_comp0_c0, Adur21124_comp0_c0, Adur2909_comp0_c0, Aipa45130_comp0_c0, Adur120_comp0_c0, Adur13065_comp0_c0, Adur15914_comp1_c0, Aipa27830_comp0_c0, Aipa11129_comp0_c0, Aipa8481_comp0_c0, Aipa11098_comp0_c0, Adur15838_comp0_c0, Aipa37710_comp0_c0, Adur32734_comp0_c0, Aipa22200_comp1_c0, Adur34074_comp1_c0, Aipa31779_comp0_c0, Aipa4263_comp1_c0, Adur32778_comp2_c0, Aipa…	F
GO:0030497	fatty acid elongation	1	Aipa1477_comp1_c0	Aipa12794_comp0_c0, Adur22478_comp0_c0, Adur14191_comp0_c0, Adur22480_comp2_c0, Adur3086_comp0_c0	P
GO:0030746	isoflavone 4'-O-methyltransferase activity	0.900049	Adur25802_comp0_c1	Adur25802_comp0_c0, Aipa42190_comp0_c0	F
GO:0030775	glucuronoxylan 4-O-methyltransferase activity	0.110236	Adur34625_comp0_c0, Adur34625_comp1_c0	Adur3798_comp1_c0, Adur45154_comp0_c0, Aipa14046_comp0_c0, Aipa9439_comp0_c0, Adur36580_comp0_c0, Aipa27205_comp0_c0	F
GO:0030795	jasmonate O-methyltransferase activity	0.900049	Adur46025_comp0_c0	Aipa27905_comp0_c0, Adur2146_comp2_c0	F
GO:0035529	NADH pyrophosphatase activity	1	Adur37745_comp0_c0	Aipa22293_comp1_c0, Adur45958_comp0_c0, Adur9114_comp0_c0, Aipa21397_comp0_c0	F
GO:0036204	abieta-7,13-dien-18-ol hydroxylase activity	0.381071	Aipa3381_comp0_c0		F
GO:0040025	vulval development	1	Aipa12942_comp0_c0	Adur1239_comp0_c0, Aipa38024_comp3_c1, Adur30338_comp0_c0, Aipa44101_comp0_c0	P
GO:0042128	nitrate assimilation	1	Adur26462_comp1_c0, Aipa33178_comp0_c0, Adur22265_comp2_c0	Adur15357_comp1_c1, Aipa44272_comp2_c0, Adur5354_comp2_c0, Aipa35817_comp0_c0, Adur35944_comp0_c0, Aipa28359_comp0_c0, Aipa36910_comp0_c0, Aipa19063_comp1_c0, Adur2651_comp2_c0, Adur36931_comp1_c0, Adur34141_comp0_c0, Aipa28438_comp0_c0, Adur29942_comp4_c0, Adur34145_comp1_c0, Adur26462_comp4_c0, Adur48658_comp0_c0, Aipa41352_comp0_c0, Adur41976_comp1_c0, Adur38361_comp1_c0, Aipa5611_comp2_c0, Ai…	P
GO:0042285	xylosyltransferase activity	0.0660979	Adur17658_comp0_c0, Aipa21748_comp0_c1, Aipa21748_comp0_c0	Adur35012_comp1_c0, Adur10914_comp0_c0, Aipa7217_comp1_c0, Aipa15742_comp0_c0, Adur38497_comp0_c0, Aipa14852_comp0_c0, Adur38309_comp0_c1, Aipa13315_comp0_c1, Aipa13315_comp0_c0, Adur35642_comp0_c0, Adur28889_comp0_c0, Adur48438_comp1_c0, Aipa29506_comp0_c0, Adur28805_comp1_c0, Adur19155_comp1_c0, Aipa9318_comp0_c0, Adur47295_comp0_c0, Adur16123_comp2_c0, Adur9661_comp1_c0, Adur19073_comp0_c0, Ad…	F
GO:0043765	T/G mismatch-specific endonuclease activity	0.017847	Adur13314_comp0_c0, Aipa2173_comp0_c0	Aipa44778_comp4_c0	F
GO:0045263	proton-transporting ATP synthase complex, coupling factor F(o)	0.000477472	Adur7968_comp1_c0, Adur32868_comp0_c0, Adur37344_comp1_c0, Adur25631_comp2_c0, Adur12178_comp0_c0	Adur9183_comp0_c0, Adur37162_comp0_c0, Adur45590_comp0_c0, Adur332_comp0_c0, Aipa36510_comp0_c0, Adur13423_comp0_c0, Adur14878_comp0_c0, Adur38870_comp0_c0, Adur25635_comp1_c0, Adur48326_comp1_c0, Adur36347_comp1_c0, Aipa42420_comp0_c0, Adur1046_comp0_c0, Aipa43340_comp0_c0, Adur9179_comp2_c0, Adur39538_comp0_c0, Aipa32134_comp0_c0, Adur5035_comp0_c0, Aipa14663_comp0_c0, Aipa2392_comp0_c0, Adur24…	C
GO:0045454	cell redox homeostasis	0.00115305	Aipa26238_comp0_c0, Adur21199_comp0_c0, Adur10018_comp0_c0, Aipa2306_comp0_c0, Aipa45372_comp0_c0, Aipa17006_comp0_c0, Adur10021_comp0_c0, Aipa45399_comp1_c0, Adur34164_comp0_c0, Aipa44252_comp0_c0	Aipa33219_comp0_c0, Adur12923_comp0_c0, Aipa27540_comp0_c0, Aipa18574_comp0_c0, Aipa13524_comp1_c0, Adur2601_comp0_c1, Adur47766_comp0_c0, Aipa25595_comp2_c0, Adur20648_comp0_c0, Aipa3760_comp0_c0, Adur29996_comp0_c0, Adur27023_comp0_c0, Adur18398_comp0_c0, Adur8518_comp0_c0, Aipa40598_comp2_c0, Aipa42583_comp0_c0, Adur30533_comp0_c0, Adur12707_comp0_c0, Adur12468_comp0_c0, Adur49361_comp0_c0, Ai…	P
GO:0045766	positive regulation of angiogenesis	0.670514	Adur44198_comp0_c0	Adur43817_comp1_c0	P
GO:0047036	codeinone reductase (NADPH) activity	0.0314394	Adur45939_comp0_c0, Adur13852_comp0_c0	Adur45940_comp0_c0, Aipa22324_comp1_c0	F
GO:0050242	pyruvate, phosphate dikinase activity	0.131295	Adur39160_comp1_c0, Adur39160_comp2_c0	Adur36762_comp0_c0, Aipa42319_comp4_c0, Adur39164_comp0_c0, Aipa42300_comp0_c0, Adur39156_comp2_c0, Aipa42302_comp0_c0, Adur39166_comp0_c0	F
GO:0050643	10-deacetylbaccatin III 10-O-acetyltransferase activity	1	Adur50278_comp0_c0	Adur18747_comp0_c0, Adur50275_comp1_c0, Aipa39770_comp0_c0	F
GO:0051216	cartilage development	1	Adur44198_comp0_c0	Adur36022_comp0_c0, Adur22311_comp1_c0, Aipa15610_comp1_c0, Aipa24765_comp1_c0	P
GO:0051537	2 iron, 2 sulfur cluster binding	0.0711556	Aipa26238_comp0_c0, Adur10018_comp0_c0, Aipa45372_comp0_c0, Adur10021_comp0_c0, Aipa45399_comp1_c0	Aipa28477_comp0_c0, Aipa2500_comp0_c0, Adur21100_comp3_c0, Adur42062_comp0_c0, Aipa5815_comp0_c0, Adur50071_comp1_c0, Aipa28759_comp0_c0, Adur32707_comp6_c0, Adur21423_comp0_c0, Adur40320_comp0_c1, Aipa44937_comp1_c0, Adur27015_comp0_c0, Adur46178_comp0_c0, Aipa21051_comp0_c0, Aipa21137_comp1_c0, Adur34573_comp1_c0, Aipa30664_comp1_c0, Adur9682_comp0_c0, Adur18336_comp0_c0, Adur23605_comp0_c0, Ai…	F
GO:0051897	positive regulation of protein kinase B signaling	0.381071	Adur44198_comp0_c0		P
GO:0052622	ATP dimethylallyltransferase activity	0.131295	Adur11321_comp0_c0, Aipa11262_comp0_c0	Aipa16630_comp0_c0, Aipa41807_comp1_c0, Adur37299_comp2_c0, Adur37299_comp0_c0, Adur18007_comp0_c0, Aipa33741_comp0_c0, Aipa18914_comp0_c0	F
GO:0052623	ADP dimethylallyltransferase activity	0.131295	Adur11321_comp0_c0, Aipa11262_comp0_c0	Aipa16630_comp0_c0, Aipa41807_comp1_c0, Adur37299_comp2_c0, Adur37299_comp0_c0, Adur18007_comp0_c0, Aipa33741_comp0_c0, Aipa18914_comp0_c0	F
GO:0070374	positive regulation of ERK1 and ERK2 cascade	0.670514	Adur44198_comp0_c0	Aipa123_comp0_c0	P
GO:0070741	response to interleukin-6	0.670514	Adur44198_comp0_c0	Adur48208_comp4_c0	P
GO:0071347	cellular response to interleukin-1	0.670514	Adur44198_comp0_c0	Adur50669_comp0_c0	P
GO:0071356	cellular response to tumor necrosis factor	0.670514	Adur44198_comp0_c0	Adur50669_comp0_c0	P
GO:0071396	cellular response to lipid	1	Adur48018_comp0_c0, Adur10739_comp0_c0, Aipa16850_comp0_c0, Aipa2306_comp0_c0, Aipa42774_comp0_c0, Adur18429_comp0_c0, Aipa25081_comp0_c0, Aipa17006_comp0_c0, Adur10741_comp1_c0	Adur28941_comp0_c0, Aipa7741_comp3_c0, Aipa2123_comp0_c0, Aipa9991_comp0_c0, Aipa37443_comp0_c0, Aipa20436_comp0_c0, Aipa27540_comp0_c0, Aipa29466_comp0_c0, Adur12388_comp3_c0, Adur47969_comp0_c0, Adur34602_comp0_c0, Adur230_comp0_c0, Adur23131_comp1_c0, Aipa3488_comp0_c0, Adur41571_comp0_c0, Adur27904_comp0_c0, Adur45365_comp0_c0, Adur3_comp0_c0, Aipa31599_comp0_c0, Aipa35127_comp0_c0, Adur43000…	P
GO:0071494	cellular response to UV-C	1	Adur35951_comp1_c0	Adur3276_comp0_c0, Aipa34084_comp0_c0, Adur7115_comp1_c0, Aipa13891_comp0_c0	P
GO:0072606	interleukin-8 secretion	0.381071	Adur44198_comp0_c0		P
GO:0080187	floral organ senescence	0.017847	Adur13314_comp0_c0, Aipa2173_comp0_c0	Aipa44778_comp4_c0	P
GO:0090440	abscisic acid transporter activity	0.0151596	Adur26462_comp1_c0, Aipa33178_comp0_c0, Adur22265_comp2_c0	Aipa44272_comp2_c0, Adur34141_comp0_c0, Adur34145_comp1_c0, Adur26462_comp4_c0, Adur41976_comp1_c0, Adur9889_comp0_c0, Aipa37183_comp0_c0, Aipa24729_comp0_c0, Adur35561_comp0_c0, Adur21840_comp0_c0, Aipa6516_comp1_c0	F
GO:1901348	positive regulation of secondary cell wall biogenesis	0.381071	Adur7834_comp0_c0		P

## Sheet: H2vs53_4
GO-ID	Term	FDR	TestSeqs	RefSeqs	Category
GO:0000079	regulation of cyclin-dependent protein serine/threonine kinase activity	1	Adur35214_comp0_c0, Aipa8461_comp0_c0	Aipa41670_comp2_c0, Adur18637_comp1_c0, Adur41751_comp0_c0, Aipa2523_comp0_c0, Aipa19034_comp0_c0, Adur13203_comp0_c0, Aipa30208_comp2_c0, Adur24731_comp0_c0, Adur29022_comp1_c0, Aipa36373_comp0_c0, Adur50880_comp1_c0, Aipa624_comp1_c0, Aipa45935_comp1_c0, Adur2665_comp0_c0, Aipa38450_comp0_c0, Aipa34967_comp0_c0, Aipa28185_comp0_c0, Aipa16653_comp0_c0, Adur46249_comp0_c0, Adur38596_comp1_c0, Aip…	P
GO:0000400	four-way junction DNA binding	1	Adur22427_comp3_c0	Aipa25507_comp1_c0, Adur39567_comp0_c0, Adur22427_comp0_c0, Aipa542_comp0_c0, Aipa539_comp0_c0, Adur39544_comp1_c0, Adur35831_comp0_c0, Aipa13853_comp2_c0, Adur32898_comp1_c0	F
GO:0000786	nucleosome	1	Aipa44926_comp0_c0, Adur14736_comp0_c0	Aipa6103_comp1_c0, Aipa21853_comp0_c0, Aipa16816_comp1_c0, Adur40667_comp0_c0, Aipa5790_comp1_c0, Aipa26915_comp0_c0, Aipa5407_comp0_c0, Adur44385_comp0_c0, Aipa28258_comp0_c0, Adur13084_comp2_c0, Adur3469_comp1_c0, Adur25347_comp0_c0, Aipa19274_comp0_c0, Adur2468_comp0_c0, Adur14351_comp1_c0, Adur26110_comp0_c0, Adur4578_comp3_c0, Aipa24938_comp0_c0, Aipa7561_comp1_c0, Adur50345_comp0_c0, Adur23…	C
GO:0004013	adenosylhomocysteinase activity	0.400794	Adur18215_comp0_c1, Adur18215_comp0_c0	Aipa12758_comp0_c0, Aipa12758_comp1_c1, Aipa12758_comp1_c0, Aipa28710_comp0_c0, Adur42125_comp0_c1, Adur42125_comp0_c0, Adur18213_comp0_c0, Aipa12758_comp2_c0	F
GO:0004320	oleoyl-[acyl-carrier-protein] hydrolase activity	1	Aipa3386_comp1_c0	Adur41809_comp1_c0	F
GO:0004421	hydroxymethylglutaryl-CoA synthase activity	1	Aipa22748_comp0_c0	Adur37982_comp0_c1, Adur37982_comp0_c0, Adur14892_comp0_c0, Aipa1615_comp0_c0, Adur6542_comp0_c0, Aipa32994_comp1_c0, Aipa1371_comp0_c0, Adur6544_comp0_c0	F
GO:0004523	RNA-DNA hybrid ribonuclease activity	1	Aipa13_comp2_c0, Aipa1626_comp1_c0	Adur39246_comp2_c0, Adur47807_comp3_c0, Aipa43984_comp1_c0, Adur15432_comp0_c0, Adur3473_comp0_c1, Adur3473_comp0_c0, Aipa11619_comp0_c0, Aipa9132_comp4_c0, Aipa18187_comp1_c0, Aipa29687_comp1_c0, Aipa34152_comp0_c0, Aipa1107_comp0_c0, Aipa20251_comp1_c0, Adur15189_comp0_c0, Adur24473_comp0_c0, Aipa15624_comp0_c0, Adur3584_comp0_c0, Adur33199_comp0_c0, Adur45445_comp0_c0, Aipa45707_comp0_c0, Aipa…	F
GO:0005254	chloride channel activity	1	Aipa44407_comp5_c0, Adur11890_comp1_c0	Aipa1248_comp6_c0, Adur32808_comp1_c0, Adur25444_comp4_c0, Adur31968_comp0_c0, Aipa13336_comp1_c0, Adur3819_comp3_c0, Adur32805_comp0_c0, Adur25444_comp2_c0, Adur20643_comp0_c0, Adur32765_comp2_c0, Adur32768_comp0_c0, Aipa1248_comp2_c0, Adur32773_comp0_c0, Adur47644_comp0_c0, Adur25444_comp0_c0, Aipa16334_comp1_c0, Adur32765_comp0_c0, Aipa3964_comp1_c0, Adur31965_comp0_c0, Aipa1248_comp0_c0, Adur…	F
GO:0005578	proteinaceous extracellular matrix	0.00431438	Adur39422_comp0_c0, Aipa20065_comp0_c0, Adur39422_comp2_c0, Aipa20067_comp0_c0, Aipa13483_comp1_c0	Aipa17742_comp0_c0, Aipa7318_comp0_c0, Adur42119_comp0_c0, Aipa17287_comp0_c0, Adur14272_comp1_c0, Adur14643_comp0_c0, Adur32538_comp0_c0, Adur32358_comp0_c0, Adur32363_comp0_c0, Adur36081_comp0_c0, Adur14197_comp0_c0, Adur41240_comp0_c0, Aipa43988_comp0_c0, Aipa31068_comp0_c1, Adur44198_comp0_c0, Adur14199_comp2_c0, Aipa34401_comp0_c0, Aipa28685_comp1_c0, Adur27956_comp2_c0, Aipa27085_comp1_c0, …	C
GO:0006021	inositol biosynthetic process	1	Adur21164_comp2_c0	Aipa40593_comp0_c0, Aipa44874_comp0_c0, Aipa15574_comp1_c0, Adur21164_comp4_c0, Aipa2325_comp1_c0, Aipa33988_comp2_c0, Adur2913_comp1_c0, Adur1637_comp0_c0, Adur24446_comp0_c0, Aipa27582_comp0_c0, Adur16847_comp0_c0, Adur36974_comp2_c0, Adur36973_comp0_c0, Adur30604_comp0_c0	P
GO:0006268	DNA unwinding involved in DNA replication	1	Adur27398_comp0_c0	Adur22394_comp2_c1, Adur22394_comp2_c0, Aipa27889_comp1_c0, Adur2132_comp0_c2, Adur22394_comp0_c0, Adur32928_comp1_c0, Adur44209_comp0_c0, Adur32221_comp0_c0, Adur17053_comp0_c0, Adur22394_comp1_c0, Aipa24874_comp1_c0, Adur6204_comp2_c0, Aipa43687_comp0_c0	P
GO:0006290	pyrimidine dimer repair	1	Adur22427_comp3_c0	Adur40112_comp1_c0, Adur22427_comp0_c0, Adur48009_comp1_c1, Adur35831_comp0_c0, Aipa31768_comp0_c1, Aipa31768_comp0_c0, Aipa24444_comp0_c0, Aipa20133_comp1_c0, Adur1_comp0_c0, Aipa13853_comp2_c0, Aipa31768_comp1_c0	P
GO:0006344	maintenance of chromatin silencing	1	Aipa44926_comp0_c0	Adur21423_comp0_c0, Adur15825_comp0_c0, Aipa5451_comp1_c0, Adur21422_comp0_c1, Aipa32797_comp0_c0, Adur26585_comp1_c0, Aipa21595_comp2_c1, Aipa21595_comp2_c0	P
GO:0006346	methylation-dependent chromatin silencing	1	Aipa44926_comp0_c0	Adur27328_comp0_c1, Adur10430_comp0_c0, Adur9565_comp1_c0, Adur15825_comp0_c0, Aipa32992_comp1_c0, Aipa22288_comp1_c0, Aipa32797_comp0_c0, Adur45967_comp0_c0, Adur5285_comp0_c0	P
GO:0006541	glutamine metabolic process	1	Aipa36854_comp2_c0, Adur12710_comp1_c0	Aipa14172_comp0_c0, Adur14710_comp1_c0, Aipa3251_comp1_c0, Adur23373_comp0_c0, Adur16061_comp1_c1, Adur33700_comp0_c0, Adur39135_comp0_c0, Adur29655_comp0_c0, Adur28510_comp0_c0, Aipa26966_comp0_c0, Adur15192_comp3_c0, Adur36177_comp1_c0, Adur31534_comp0_c0, Aipa21144_comp0_c0, Aipa29445_comp2_c0, Adur39051_comp1_c0, Aipa45306_comp0_c0, Adur2093_comp0_c0, Aipa27803_comp0_c0, Aipa17714_comp3_c0, A…	P
GO:0006730	one-carbon metabolic process	1	Adur18215_comp0_c1, Adur18215_comp0_c0	Aipa24692_comp1_c0, Adur9378_comp0_c0, Aipa28423_comp0_c0, Adur33222_comp0_c0, Aipa12758_comp0_c0, Adur13184_comp0_c0, Aipa23968_comp0_c0, Aipa26081_comp3_c0, Aipa28424_comp0_c0, Aipa31065_comp1_c0, Adur3275_comp1_c0, Aipa3922_comp0_c0, Aipa21522_comp0_c0, Adur2639_comp2_c0, Adur43378_comp1_c0, Aipa45792_comp1_c0, Aipa19537_comp0_c0, Aipa29915_comp0_c0, Adur12241_comp1_c1, Aipa30293_comp1_c0, Adu…	P
GO:0006817	phosphate ion transport	1	Aipa16756_comp0_c0, Adur19760_comp0_c0	Adur34323_comp4_c0, Adur31930_comp0_c0, Aipa26572_comp1_c0, Adur13116_comp0_c0, Aipa6957_comp0_c0, Aipa18431_comp1_c0, Adur31931_comp0_c0, Aipa13019_comp1_c0, Adur3455_comp1_c0, Adur20863_comp0_c0, Adur35526_comp0_c0, Adur19760_comp1_c0, Adur10528_comp0_c0, Aipa2898_comp0_c0, Adur34323_comp0_c0, Aipa2911_comp0_c0, Adur6649_comp0_c1, Adur6649_comp0_c0, Adur25837_comp2_c1, Adur6654_comp0_c0, Adur34…	P
GO:0008236	serine-type peptidase activity	1	Aipa35591_comp0_c0, Aipa46056_comp0_c0, Aipa41438_comp1_c0, Adur13339_comp1_c0	Adur12025_comp0_c0, Aipa25221_comp0_c0, Adur32914_comp0_c0, Adur6390_comp1_c0, Aipa26343_comp0_c1, Adur33323_comp0_c0, Adur9386_comp0_c0, Adur45337_comp0_c0, Aipa42115_comp0_c0, Adur44666_comp0_c0, Adur39391_comp0_c0, Aipa29600_comp0_c0, Adur12980_comp1_c0, Adur40605_comp1_c0, Adur31883_comp0_c0, Adur17422_comp1_c0, Adur27724_comp0_c0, Aipa12997_comp0_c0, Aipa38414_comp2_c0, Adur29337_comp0_c1, A…	F
GO:0008934	inositol monophosphate 1-phosphatase activity	1	Adur21164_comp2_c0	Aipa40593_comp0_c0, Aipa44874_comp0_c0, Aipa15574_comp1_c0, Adur21164_comp4_c0, Aipa33988_comp2_c0, Adur2913_comp1_c0, Adur1637_comp0_c0, Adur24446_comp0_c0, Adur36974_comp2_c0, Adur36973_comp0_c0	F
GO:0009505	plant-type cell wall	0.0831557	Adur39422_comp0_c0, Aipa20065_comp0_c0, Adur39422_comp2_c0, Aipa20067_comp0_c0, Aipa35591_comp0_c0, Aipa41438_comp1_c0, Aipa25695_comp0_c0, Aipa33527_comp0_c0	Aipa36321_comp0_c0, Adur32614_comp32_c0, Adur32914_comp0_c0, Adur17729_comp0_c0, Aipa17742_comp0_c0, Adur20156_comp2_c0, Aipa25904_comp2_c0, Adur45337_comp0_c0, Aipa5565_comp1_c0, Aipa29600_comp0_c0, Adur31883_comp0_c0, Adur20360_comp0_c0, Adur10763_comp2_c0, Aipa37691_comp0_c0, Adur8716_comp2_c0, Adur48964_comp1_c0, Aipa7318_comp0_c0, Aipa12997_comp0_c0, Adur15530_comp0_c0, Adur30818_comp0_c0, A…	C
GO:0009522	photosystem I	1	Aipa5019_comp0_c0, Adur46069_comp0_c0	Aipa44615_comp1_c0, Adur45968_comp0_c0, Adur41230_comp0_c0, Adur34955_comp0_c0, Aipa25526_comp0_c0, Aipa1416_comp0_c0, Adur47912_comp0_c0, Aipa30807_comp1_c0, Adur45909_comp0_c0, Aipa19637_comp0_c0, Aipa41518_comp0_c0, Adur11433_comp0_c0, Adur49458_comp0_c0, Adur51007_comp0_c0, Adur19843_comp0_c0, Adur4331_comp2_c0, Adur11101_comp0_c0, Adur36244_comp0_c0, Adur16625_comp0_c0, Adur1410_comp0_c0, Ad…	C
GO:0009734	auxin-activated signaling pathway	1	Adur45697_comp0_c0, Adur10602_comp1_c0, Adur6153_comp0_c0, Aipa15177_comp1_c0	Adur42868_comp0_c0, Adur50740_comp0_c0, Adur13141_comp1_c0, Adur24537_comp0_c0, Adur22315_comp3_c0, Aipa27540_comp0_c0, Aipa29200_comp0_c0, Aipa24096_comp2_c0, Aipa19935_comp0_c0, Adur48907_comp0_c0, Adur10602_comp2_c0, Adur5354_comp2_c0, Aipa45638_comp0_c0, Adur40529_comp0_c0, Adur11387_comp2_c0, Aipa29581_comp0_c0, Aipa17983_comp2_c0, Adur2043_comp3_c0, Aipa34752_comp1_c0, Adur16652_comp0_c0, A…	P
GO:0010371	regulation of gibberellin biosynthetic process	1	Adur37998_comp0_c0	Aipa38267_comp0_c0, Adur16584_comp0_c0, Aipa34589_comp1_c0, Aipa38267_comp1_c0, Adur15465_comp0_c0, Adur43461_comp0_c0, Aipa32987_comp0_c0	P
GO:0010440	stomatal lineage progression	0.678204	Aipa2168_comp0_c0, Aipa36838_comp0_c0	Adur49274_comp0_c1, Aipa30289_comp0_c0, Adur48404_comp6_c1, Adur27060_comp0_c0, Aipa34609_comp2_c0, Adur43786_comp0_c1, Aipa9555_comp0_c0, Adur13214_comp0_c0, Aipa17566_comp0_c0, Adur41262_comp0_c0, Adur4322_comp0_c0, Adur27047_comp2_c0	P
GO:0010487	thermospermine synthase activity	1	Aipa41490_comp0_c0	Aipa38202_comp0_c0, Adur43525_comp0_c0, Aipa38214_comp0_c0, Aipa41498_comp0_c0, Adur45240_comp0_c0	F
GO:0010731	protein glutathionylation	1	Adur14351_comp3_c0	Aipa42096_comp0_c0, Adur9411_comp0_c0, Aipa42137_comp1_c0, Adur3166_comp1_c0, Aipa32146_comp1_c0, Adur14351_comp2_c0, Adur14739_comp2_c0, Adur9357_comp1_c0	P
GO:0010886	positive regulation of cholesterol storage	1	Adur37031_comp0_c0	Aipa33910_comp0_c0, Adur33740_comp2_c0, Aipa15532_comp0_c0, Aipa22095_comp3_c0, Adur33740_comp0_c0	P
GO:0015802	basic amino acid transport	1	Aipa15895_comp0_c0, Aipa29576_comp0_c0	Adur17104_comp1_c0, Aipa28846_comp0_c0, Adur21550_comp1_c0, Aipa36620_comp0_c0, Aipa28851_comp0_c0, Aipa36652_comp1_c0, Aipa41748_comp2_c0, Adur28645_comp2_c0, Aipa36750_comp0_c0, Adur32519_comp0_c0, Aipa2759_comp0_c0, Aipa30695_comp0_c0, Adur24501_comp0_c1, Adur29862_comp0_c0, Aipa3720_comp0_c0, Adur8615_comp3_c0, Adur17099_comp0_c0, Aipa13422_comp0_c0, Adur49671_comp0_c0, Adur17104_comp0_c0, Ad…	P
GO:0016041	glutamate synthase (ferredoxin) activity	1	Aipa36854_comp2_c0	Adur39051_comp1_c0, Aipa45306_comp0_c0, Aipa4419_comp0_c0, Adur27689_comp2_c0	F
GO:0016165	linoleate 13S-lipoxygenase activity	1	Aipa6097_comp1_c0, Aipa6097_comp2_c0	Adur31872_comp1_c0, Aipa35029_comp0_c0, Adur2339_comp2_c0, Adur46151_comp0_c0, Aipa40234_comp2_c1, Aipa40234_comp2_c0, Adur1447_comp0_c1, Adur1447_comp0_c0, Adur10531_comp0_c0, Adur2338_comp0_c0, Adur11728_comp2_c0, Adur46155_comp0_c0, Adur39798_comp0_c0, Adur10146_comp0_c0, Adur40225_comp0_c0, Aipa23342_comp0_c1, Adur45118_comp0_c0, Adur17319_comp0_c0, Aipa6189_comp0_c1, Aipa6189_comp0_c0, Adur1…	F
GO:0016295	myristoyl-[acyl-carrier-protein] hydrolase activity	1	Aipa3386_comp1_c0	Adur41809_comp1_c0	F
GO:0016296	palmitoyl-[acyl-carrier-protein] hydrolase activity	1	Aipa3386_comp1_c0	Adur41809_comp1_c0	F
GO:0016768	spermine synthase activity	1	Aipa41490_comp0_c0	Aipa38202_comp0_c0, Adur40751_comp0_c0, Adur43525_comp0_c0, Aipa38214_comp0_c0, Aipa41498_comp0_c0, Adur45240_comp0_c0	F
GO:0030174	regulation of DNA-dependent DNA replication initiation	1	Adur27398_comp0_c0	Aipa27889_comp1_c0, Adur2132_comp0_c2, Adur44209_comp0_c0, Adur17053_comp0_c0, Aipa22290_comp3_c0, Adur18132_comp2_c0, Aipa33559_comp4_c0	P
GO:0031095	platelet dense tubular network membrane	1	Adur37031_comp0_c0	Aipa33910_comp0_c0, Adur33740_comp2_c0, Aipa15532_comp0_c0, Aipa22095_comp3_c0, Adur33740_comp0_c0	C
GO:0031167	rRNA methylation	1	Adur18662_comp0_c0	Aipa30024_comp1_c0, Aipa32887_comp0_c0, Adur6771_comp0_c0, Aipa25164_comp0_c0, Adur45815_comp1_c0, Adur32930_comp0_c0, Adur27868_comp0_c0, Aipa22215_comp1_c0, Aipa34862_comp0_c0, Aipa18672_comp1_c0, Adur44125_comp1_c0	P
GO:0032137	guanine/thymine mispair binding	1	Adur22427_comp3_c0	Aipa25507_comp1_c0, Adur39567_comp0_c0, Adur22427_comp0_c0, Aipa542_comp0_c0, Aipa539_comp0_c0, Adur39544_comp1_c0, Adur35831_comp0_c0, Aipa13853_comp2_c0, Adur32898_comp1_c0	F
GO:0032138	single base insertion or deletion binding	1	Adur22427_comp3_c0	Aipa25507_comp1_c0, Adur39567_comp0_c0, Adur22427_comp0_c0, Aipa542_comp0_c0, Aipa539_comp0_c0, Adur39544_comp1_c0, Adur35831_comp0_c0, Aipa13853_comp2_c0, Adur32898_comp1_c0	F
GO:0032197	transposition, RNA-mediated	1	Aipa44926_comp0_c0, Aipa1626_comp1_c0	Adur47807_comp3_c0, Aipa34152_comp0_c0, Adur24473_comp0_c0, Aipa15624_comp0_c0, Adur33199_comp0_c0, Adur45445_comp0_c0, Adur15825_comp0_c0, Adur17043_comp0_c0, Aipa41278_comp1_c0, Adur38745_comp6_c0, Adur38712_comp3_c0, Aipa40424_comp0_c0, Aipa35141_comp0_c0, Aipa32797_comp0_c0, Adur5300_comp1_c0, Aipa11480_comp6_c0, Adur49980_comp0_c0, Aipa10715_comp3_c0	P
GO:0032301	MutSalpha complex	1	Adur22427_comp3_c0	Aipa25507_comp1_c0, Adur39567_comp0_c0, Adur22427_comp0_c0, Aipa542_comp0_c0, Aipa539_comp0_c0, Adur39544_comp1_c0, Adur35831_comp0_c0, Aipa13853_comp2_c0, Adur32898_comp1_c0	C
GO:0032456	endocytic recycling	1	Adur37031_comp0_c0	Adur33740_comp1_c0, Aipa22080_comp1_c0, Aipa33910_comp0_c0, Adur33740_comp2_c0, Aipa15532_comp0_c0, Aipa22095_comp3_c0, Adur2934_comp0_c0, Adur33740_comp0_c0, Adur33740_comp3_c0	P
GO:0033897	ribonuclease T2 activity	0.0416654	Aipa1205_comp0_c0, Aipa1289_comp0_c0, Aipa1206_comp0_c0	Aipa1300_comp0_c0, Adur34031_comp0_c0, Adur30847_comp0_c0, Adur29505_comp2_c0, Aipa14519_comp1_c0, Aipa44195_comp0_c0, Aipa9468_comp0_c0, Aipa9473_comp0_c0, Aipa1201_comp0_c0, Adur37855_comp0_c0, Aipa9603_comp0_c0, Adur34066_comp0_c0, Adur37857_comp0_c0	F
GO:0034383	low-density lipoprotein particle clearance	1	Adur37031_comp0_c0	Aipa33910_comp0_c0, Adur33740_comp2_c0, Aipa15532_comp0_c0, Aipa22095_comp3_c0, Adur33740_comp0_c0	P
GO:0034707	chloride channel complex	1	Aipa44407_comp5_c0, Adur11890_comp1_c0	Aipa1248_comp6_c0, Adur32808_comp1_c0, Adur25444_comp4_c0, Adur31968_comp0_c0, Aipa13336_comp1_c0, Adur3819_comp3_c0, Adur32805_comp0_c0, Adur25444_comp2_c0, Adur20643_comp0_c0, Adur32765_comp2_c0, Adur32768_comp0_c0, Aipa1248_comp2_c0, Adur32773_comp0_c0, Adur47644_comp0_c0, Adur25444_comp0_c0, Aipa16334_comp1_c0, Adur32765_comp0_c0, Aipa3964_comp1_c0, Adur31965_comp0_c0, Aipa1248_comp0_c0, Adur…	C
GO:0042555	MCM complex	1	Adur27398_comp0_c0	Aipa27889_comp1_c0, Adur2132_comp0_c2, Adur2132_comp0_c1, Adur13758_comp2_c0, Aipa25773_comp1_c0, Adur44209_comp0_c0, Aipa27006_comp1_c0, Adur13758_comp0_c0, Aipa21740_comp0_c0, Adur41828_comp0_c0, Adur31507_comp0_c0, Aipa13377_comp0_c0, Adur13758_comp1_c0	C
GO:0044030	regulation of DNA methylation	1	Aipa44926_comp0_c0	Aipa26915_comp0_c0, Aipa13516_comp0_c0, Adur4578_comp3_c0, Adur15825_comp0_c0, Aipa10496_comp0_c0, Adur715_comp2_c0, Aipa10497_comp0_c0, Adur4575_comp0_c0, Aipa32797_comp0_c0, Adur32849_comp0_c0	P
GO:0045174	glutathione dehydrogenase (ascorbate) activity	1	Adur14351_comp3_c0	Aipa42096_comp0_c0, Aipa32146_comp1_c0, Adur14351_comp2_c0, Adur14739_comp2_c0, Adur9357_comp1_c0	F
GO:0047893	flavonol 3-O-glucosyltransferase activity	1	Aipa10082_comp0_c0, Adur47352_comp0_c0	Aipa40674_comp3_c0, Adur41645_comp0_c0, Adur25327_comp0_c0, Adur45971_comp1_c0, Adur50829_comp0_c0, Adur34491_comp0_c0, Aipa34694_comp0_c0, Adur235_comp0_c0, Adur39146_comp2_c0, Adur45423_comp1_c0, Adur4137_comp0_c0, Adur39122_comp0_c1, Aipa21177_comp0_c0, Adur42479_comp0_c0, Adur4138_comp0_c0, Aipa7734_comp0_c0, Adur10427_comp0_c0, Aipa17459_comp0_c0, Adur21615_comp0_c0, Aipa20392_comp0_c0, Adur…	F
GO:0048359	mucilage metabolic process involved in seed coat development	1	Aipa35591_comp0_c0, Aipa41438_comp1_c0	Adur32914_comp0_c0, Adur45337_comp0_c0, Adur31883_comp0_c0, Aipa12997_comp0_c0, Adur50066_comp1_c0, Aipa38414_comp2_c0, Adur29337_comp0_c1, Aipa35584_comp1_c0, Aipa35567_comp0_c0, Adur25918_comp0_c0, Aipa26132_comp0_c0, Adur43043_comp0_c0, Aipa6776_comp3_c0, Adur2006_comp1_c0, Adur39301_comp0_c0, Aipa35593_comp1_c0, Adur23172_comp2_c0, Aipa15632_comp0_c0, Aipa36663_comp0_c0, Aipa7753_comp2_c0, Ai…	P
GO:0048759	xylem vessel member cell differentiation	1	Aipa41490_comp0_c0	Aipa38202_comp0_c0, Adur43525_comp0_c0, Aipa38214_comp0_c0, Aipa41498_comp0_c0, Adur45240_comp0_c0	P
GO:0050590	desacetoxyvindoline 4-hydroxylase activity	1	Aipa1485_comp0_c0	Aipa1441_comp0_c0, Adur6485_comp3_c0, Aipa1437_comp1_c0, Aipa1442_comp0_c0, Adur3083_comp0_c0, Adur6473_comp0_c0, Aipa33011_comp1_c0, Adur6492_comp0_c0, Adur6484_comp0_c0, Adur6493_comp0_c0	F
GO:0050826	response to freezing	0.0866334	Adur37998_comp0_c0, Aipa2168_comp0_c0, Aipa36838_comp0_c0	Adur49274_comp0_c1, Aipa28359_comp0_c0, Adur27060_comp0_c0, Adur21365_comp0_c0, Adur43833_comp1_c0, Aipa34609_comp2_c0, Aipa20732_comp2_c0, Adur43786_comp0_c1, Adur7615_comp0_c0, Aipa9555_comp0_c0, Adur2574_comp0_c0, Adur21365_comp1_c0, Aipa9474_comp0_c1, Aipa9474_comp0_c0, Adur39082_comp0_c0, Adur4322_comp0_c0, Aipa36192_comp2_c0, Aipa28366_comp0_c0, Adur39082_comp3_c0, Adur2574_comp1_c1, Adur25…	P
GO:0051260	protein homooligomerization	1	Adur37031_comp0_c0, Aipa22192_comp0_c0	Adur33740_comp1_c0, Adur23373_comp0_c0, Aipa25056_comp0_c0, Aipa21365_comp2_c0, Adur49420_comp0_c0, Aipa5314_comp0_c0, Aipa15568_comp0_c0, Adur24943_comp0_c0, Adur25775_comp0_c0, Adur46031_comp0_c0, Aipa667_comp0_c0, Aipa3903_comp1_c0, Adur11200_comp0_c0, Adur33278_comp0_c0, Adur3627_comp0_c0, Adur17458_comp0_c1, Adur17458_comp0_c0, Adur2905_comp0_c0, Adur45803_comp0_c1, Aipa33910_comp0_c0, Adur3…	P
GO:0051513	regulation of monopolar cell growth	1	Adur20218_comp0_c0	Aipa4309_comp0_c0, Adur15581_comp2_c0, Adur10454_comp0_c0, Adur15581_comp0_c0, Aipa17942_comp0_c0, Adur10454_comp1_c0, Aipa8399_comp0_c0, Adur35731_comp0_c0, Aipa35951_comp1_c0	P
GO:0051574	positive regulation of histone H3-K9 methylation	1	Aipa44926_comp0_c0	Aipa38048_comp4_c0, Adur15825_comp0_c0, Adur1288_comp4_c0, Aipa32797_comp0_c0, Aipa19314_comp0_c0	P
GO:0051748	UTP-monosaccharide-1-phosphate uridylyltransferase activity	1	Adur14932_comp4_c1	Aipa16432_comp0_c0, Aipa19184_comp1_c0, Adur14638_comp0_c0, Adur32927_comp1_c0, Adur27788_comp0_c0, Aipa29944_comp1_c0, Aipa19096_comp0_c0, Adur14658_comp0_c0, Adur14291_comp0_c0, Adur37860_comp3_c0, Adur14296_comp0_c0	F
GO:0051938	L-glutamate import	1	Aipa29576_comp0_c0	Adur17104_comp1_c0, Adur32519_comp0_c0, Aipa3720_comp0_c0, Adur17099_comp0_c0, Aipa13422_comp0_c0, Adur17104_comp0_c0, Aipa13438_comp0_c0, Adur17104_comp3_c0, Aipa3737_comp0_c0, Adur33478_comp0_c1, Aipa43969_comp0_c0, Aipa33388_comp0_c0	P
GO:0052832	inositol monophosphate 3-phosphatase activity	1	Adur21164_comp2_c0	Aipa40593_comp0_c0, Aipa44874_comp0_c0, Aipa15574_comp1_c0, Adur21164_comp4_c0, Aipa33988_comp2_c0, Adur2913_comp1_c0, Adur1637_comp0_c0, Adur24446_comp0_c0, Adur36974_comp2_c0, Adur36973_comp0_c0	F
GO:0052833	inositol monophosphate 4-phosphatase activity	1	Adur21164_comp2_c0	Aipa40593_comp0_c0, Aipa44874_comp0_c0, Aipa15574_comp1_c0, Adur21164_comp4_c0, Aipa33988_comp2_c0, Adur2913_comp1_c0, Adur1637_comp0_c0, Adur24446_comp0_c0, Adur36974_comp2_c0, Adur36973_comp0_c0	F
GO:0055038	recycling endosome membrane	1	Adur37031_comp0_c0	Adur33740_comp1_c0, Aipa22080_comp1_c0, Aipa33910_comp0_c0, Adur33740_comp2_c0, Aipa15532_comp0_c0, Aipa22095_comp3_c0, Adur2934_comp0_c0, Adur33740_comp0_c0, Adur33740_comp3_c0	C
GO:0080001	mucilage extrusion from seed coat	1	Aipa35591_comp0_c0, Aipa41438_comp1_c0	Adur32914_comp0_c0, Adur45337_comp0_c0, Adur31883_comp0_c0, Aipa12997_comp0_c0, Aipa38414_comp2_c0, Adur29337_comp0_c1, Aipa35584_comp1_c0, Aipa35567_comp0_c0, Adur25918_comp0_c0, Aipa26132_comp0_c0, Adur43043_comp0_c0, Aipa6776_comp3_c0, Adur2006_comp1_c0, Adur39301_comp0_c0, Aipa35593_comp1_c0, Adur23172_comp2_c0, Aipa15632_comp0_c0, Adur2688_comp0_c0, Adur41606_comp0_c0, Adur29343_comp0_c0, Ad…	P
GO:0080054	low-affinity nitrate transmembrane transporter activity	1	Aipa33201_comp2_c0	Aipa44276_comp0_c1, Adur34152_comp0_c0, Adur38514_comp4_c0, Aipa44274_comp0_c0, Adur34154_comp2_c0, Aipa44276_comp1_c0	F
GO:0080055	low-affinity nitrate transport	1	Aipa33201_comp2_c0	Aipa44276_comp0_c1, Adur34152_comp0_c0, Adur38514_comp4_c0, Aipa44274_comp0_c0, Adur34154_comp2_c0, Aipa44276_comp1_c0	P
GO:0080114	positive regulation of glycine hydroxymethyltransferase activity	1	Aipa36854_comp2_c0	Adur39051_comp1_c0, Aipa45306_comp0_c0, Aipa4419_comp0_c0, Adur27689_comp2_c0	P
GO:0080139	borate efflux transmembrane transporter activity	1	Aipa21593_comp0_c0	Aipa2854_comp0_c0, Adur280_comp1_c0, Aipa36425_comp0_c0, Adur24557_comp0_c0, Adur7329_comp0_c0, Adur24557_comp1_c0	F
GO:0090241	negative regulation of histone H4 acetylation	1	Aipa44926_comp0_c0	Adur15825_comp0_c0, Aipa32797_comp0_c0	P
GO:0097054	L-glutamate biosynthetic process	1	Aipa36854_comp2_c0	Adur15192_comp3_c0, Adur39051_comp1_c0, Aipa45306_comp0_c0, Aipa4419_comp0_c0, Adur39238_comp0_c0, Adur15192_comp1_c0, Adur27689_comp2_c0, Aipa45818_comp0_c0, Adur15188_comp0_c0, Adur39226_comp0_c0, Adur15192_comp0_c0, Adur39221_comp0_c0	P

## Sheet: H3vs53_2
GO-ID	Term	FDR	TestSeqs	RefSeqs	Category
GO:0030751	licodione 2'-O-methyltransferase activity	1	Aipa3599_comp0_c0	Aipa3589_comp1_c0, Aipa43222_comp1_c0, Aipa9380_comp0_c0, Aipa25376_comp1_c0, Aipa3586_comp1_c0, Aipa3585_comp0_c0, Adur33640_comp0_c0	F
GO:0033802	isoliquiritigenin 2'-O-methyltransferase activity	1	Aipa3599_comp0_c0	Aipa3589_comp1_c0, Aipa43222_comp1_c0, Aipa9380_comp0_c0, Aipa25376_comp1_c0, Aipa3586_comp1_c0, Aipa3585_comp0_c0, Adur33640_comp0_c0	F
GO:0043086	negative regulation of catalytic activity	1	Aipa38049_comp2_c0, Aipa207_comp0_c0	Aipa30623_comp1_c0, Aipa25221_comp0_c0, Adur32914_comp0_c0, Aipa41670_comp2_c0, Adur4180_comp0_c0, Aipa1087_comp0_c0, Adur669_comp2_c0, Adur9966_comp0_c0, Adur45337_comp0_c0, Aipa1064_comp0_c0, Aipa17880_comp0_c0, Aipa24607_comp0_c0, Adur31883_comp0_c0, Adur34450_comp0_c0, Adur47002_comp0_c0, Aipa12997_comp0_c0, Aipa10232_comp0_c0, Adur30818_comp0_c0, Aipa38414_comp2_c0, Adur49038_comp0_c1, Adur4…	P
GO:0005576	extracellular region	1	Aipa7983_comp1_c0, Aipa38049_comp2_c0, Aipa207_comp0_c0	Aipa24283_comp0_c0, Aipa30623_comp1_c0, Aipa11807_comp0_c0, Aipa18963_comp1_c0, Adur10232_comp0_c0, Aipa6950_comp0_c0, Aipa25770_comp0_c0, Aipa17052_comp0_c0, Adur31635_comp0_c0, Adur12025_comp0_c0, Aipa25221_comp0_c0, Adur37059_comp1_c0, Adur50532_comp0_c0, Adur24404_comp0_c0, Adur45303_comp1_c0, Adur43486_comp1_c0, Adur32914_comp0_c0, Aipa17742_comp0_c0, Adur25949_comp0_c0, Aipa119_comp0_c0, Ai…	C
GO:0010529	negative regulation of transposition	1	Aipa30024_comp0_c0	Adur33362_comp0_c0, Adur23224_comp0_c0, Aipa3688_comp1_c0	P
GO:0031167	rRNA methylation	1	Aipa30024_comp1_c0	Aipa32887_comp0_c0, Adur18662_comp0_c0, Adur6771_comp0_c0, Aipa25164_comp0_c0, Adur45815_comp1_c0, Adur32930_comp0_c0, Adur27868_comp0_c0, Aipa22215_comp1_c0, Aipa34862_comp0_c0, Aipa18672_comp1_c0, Adur44125_comp1_c0	P
GO:0035197	siRNA binding	1	Aipa30024_comp0_c0	Aipa8589_comp0_c0, Adur18229_comp0_c0, Adur36326_comp0_c0, Aipa28989_comp1_c0, Adur33362_comp0_c0, Adur21074_comp1_c0, Adur36326_comp1_c0, Adur23224_comp0_c0, Aipa12912_comp0_c0, Adur33528_comp1_c0, Aipa28467_comp0_c0, Aipa29230_comp0_c0, Adur18227_comp0_c0, Aipa3688_comp1_c0, Adur23584_comp0_c0	F
GO:0005719	nuclear euchromatin	1	Aipa30024_comp0_c0	Aipa29941_comp0_c0, Adur14289_comp0_c0, Adur96_comp0_c1, Adur96_comp0_c0, Aipa29938_comp0_c0, Aipa28571_comp0_c0, Adur33362_comp0_c0, Aipa29939_comp0_c0, Adur21074_comp1_c0, Adur23224_comp0_c0, Adur14640_comp0_c0, Aipa12912_comp0_c0, Aipa28568_comp0_c0, Aipa28571_comp1_c0, Aipa29230_comp0_c0, Aipa3688_comp1_c0	C
GO:0015030	Cajal body	1	Aipa30024_comp0_c0	Adur8450_comp1_c0, Aipa12777_comp0_c0, Aipa34630_comp0_c0, Adur7777_comp0_c0, Aipa39521_comp1_c0, Adur20708_comp0_c0, Adur27075_comp0_c0, Adur47855_comp0_c0, Adur48994_comp0_c0, Aipa29761_comp1_c0, Adur33362_comp0_c0, Adur21074_comp1_c0, Adur34310_comp2_c0, Aipa10165_comp1_c0, Adur23224_comp0_c0, Aipa11551_comp0_c0, Aipa12912_comp0_c0, Aipa29841_comp1_c0, Adur36884_comp1_c0, Adur13302_comp0_c0, A…	C
GO:0051567	histone H3-K9 methylation	1	Aipa30024_comp0_c0	Adur27328_comp0_c1, Adur39747_comp0_c1, Aipa38048_comp4_c0, Adur8877_comp0_c0, Adur15825_comp0_c0, Aipa44926_comp0_c0, Adur1288_comp4_c0, Aipa30966_comp0_c0, Adur33362_comp0_c0, Adur29007_comp0_c0, Adur39726_comp0_c0, Adur21074_comp1_c0, Adur39747_comp1_c0, Aipa880_comp2_c0, Adur15253_comp2_c0, Adur23224_comp0_c0, Aipa32797_comp0_c0, Aipa12912_comp0_c0, Aipa30966_comp1_c0, Aipa693_comp2_c0, Aipa2…	P
GO:0008649	rRNA methyltransferase activity	1	Aipa30024_comp1_c0	Adur25450_comp1_c0, Aipa27927_comp0_c0, Aipa32887_comp0_c0, Adur18662_comp0_c0, Adur2178_comp0_c0, Aipa17591_comp0_c0, Aipa5740_comp1_c0, Aipa29795_comp2_c0, Adur6771_comp0_c0, Aipa25164_comp0_c0, Adur45815_comp1_c0, Adur21918_comp0_c0, Aipa3986_comp1_c1, Adur32930_comp0_c0, Adur27868_comp0_c0, Adur15761_comp0_c0, Aipa22215_comp1_c0, Aipa3305_comp1_c0, Adur4051_comp0_c0, Aipa16421_comp0_c0, Aipa3…	F
GO:0030422	production of siRNA involved in RNA interference	1	Aipa30024_comp0_c0	Aipa10376_comp0_c0, Adur39918_comp0_c0, Adur44196_comp0_c0, Aipa6674_comp3_c0, Adur44188_comp0_c0, Adur5635_comp0_c0, Adur8254_comp1_c0, Adur10430_comp0_c0, Aipa33978_comp0_c0, Adur50093_comp2_c0, Aipa32992_comp1_c0, Adur1627_comp2_c0, Aipa3895_comp0_c0, Aipa27326_comp0_c0, Aipa23775_comp0_c0, Aipa10376_comp1_c0, Adur44196_comp1_c0, Adur33362_comp0_c0, Aipa43752_comp1_c0, Adur21074_comp1_c0, Adur…	P
GO:0006306	DNA methylation	1	Aipa30024_comp0_c0	Adur10212_comp4_c0, Aipa26915_comp0_c0, Aipa13516_comp0_c0, Adur39747_comp0_c1, Adur4578_comp3_c0, Adur21673_comp2_c0, Adur9565_comp1_c0, Aipa31518_comp0_c0, Aipa9839_comp1_c0, Adur15825_comp0_c0, Aipa10496_comp0_c0, Adur715_comp2_c0, Adur50093_comp2_c0, Adur22371_comp0_c0, Aipa44926_comp0_c0, Aipa23650_comp0_c0, Aipa22288_comp1_c0, Aipa26100_comp1_c1, Aipa26100_comp1_c0, Adur33362_comp0_c0, Aipa…	P
GO:0004523	RNA-DNA hybrid ribonuclease activity	1	Aipa27796_comp9_c0	Adur39246_comp2_c0, Adur47807_comp3_c0, Aipa43984_comp1_c0, Aipa13_comp2_c0, Adur15432_comp0_c0, Adur3473_comp0_c1, Adur3473_comp0_c0, Aipa11619_comp0_c0, Aipa9132_comp4_c0, Aipa18187_comp1_c0, Aipa29687_comp1_c0, Aipa34152_comp0_c0, Aipa1107_comp0_c0, Aipa20251_comp1_c0, Adur15189_comp0_c0, Adur24473_comp0_c0, Aipa1626_comp1_c0, Aipa15624_comp0_c0, Adur3584_comp0_c0, Adur33199_comp0_c0, Adur4544…	F
GO:0006342	chromatin silencing	1	Aipa30024_comp0_c0	Aipa28031_comp0_c0, Adur10212_comp4_c0, Adur21423_comp0_c0, Adur27328_comp0_c1, Adur35310_comp0_c0, Adur39747_comp0_c1, Adur29061_comp0_c0, Adur10430_comp0_c0, Adur2301_comp0_c0, Adur9565_comp1_c0, Aipa17109_comp2_c0, Aipa9839_comp1_c0, Adur15825_comp0_c0, Aipa5470_comp1_c0, Aipa44926_comp0_c0, Aipa32992_comp1_c0, Adur30718_comp0_c0, Adur30989_comp0_c0, Aipa23650_comp0_c0, Aipa28352_comp1_c0, Aip…	P
GO:0006885	regulation of pH	1	Adur40385_comp0_c0	Adur24039_comp0_c0, Aipa33943_comp1_c0, Adur48865_comp0_c0, Aipa16503_comp1_c0, Adur23743_comp2_c0, Aipa26699_comp0_c0, Aipa1549_comp0_c0, Aipa36579_comp0_c0, Adur16241_comp0_c0, Aipa26682_comp1_c0, Aipa28423_comp0_c0, Adur23742_comp0_c0, Adur2923_comp0_c0, Aipa23968_comp0_c0, Aipa22561_comp0_c0, Aipa15549_comp0_c0, Aipa16960_comp1_c1, Aipa28424_comp0_c0, Aipa45927_comp1_c0, Adur2924_comp0_c0, Ad…	P
GO:0048481	ovule development	1	Aipa30024_comp0_c0	Adur5557_comp2_c0, Adur18567_comp1_c0, Aipa20151_comp0_c0, Adur6498_comp1_c0, Aipa31153_comp0_c1, Adur34285_comp0_c0, Adur49284_comp2_c0, Aipa11554_comp0_c0, Aipa8685_comp0_c0, Adur13305_comp0_c0, Aipa17052_comp3_c0, Adur133_comp0_c0, Adur2527_comp0_c0, Aipa11563_comp0_c0, Aipa41434_comp0_c0, Adur28906_comp0_c0, Aipa21733_comp0_c0, Adur16051_comp1_c0, Adur43182_comp0_c0, Aipa36005_comp0_c0, Aipa3…	P
GO:0009816	defense response to bacterium, incompatible interaction	1	Aipa30024_comp0_c0	Aipa28477_comp0_c0, Adur6007_comp0_c0, Adur32692_comp0_c0, Aipa22877_comp0_c0, Aipa15193_comp1_c0, Aipa15305_comp0_c0, Aipa15999_comp0_c0, Adur20195_comp0_c0, Adur40191_comp0_c0, Aipa32985_comp0_c0, Aipa26721_comp1_c0, Aipa39358_comp0_c0, Adur11704_comp0_c0, Aipa6479_comp0_c0, Aipa6189_comp0_c0, Adur6135_comp1_c0, Adur23605_comp0_c0, Adur11995_comp0_c0, Aipa26694_comp0_c0, Aipa40414_comp0_c0, Adu…	P
GO:0006813	potassium ion transport	1	Adur40385_comp0_c0	Adur24039_comp0_c0, Aipa37153_comp0_c0, Adur47685_comp1_c0, Adur48865_comp0_c0, Aipa16503_comp1_c0, Adur23743_comp2_c0, Aipa26699_comp0_c0, Adur29365_comp0_c0, Aipa1549_comp0_c0, Aipa36579_comp0_c0, Adur16241_comp0_c0, Aipa40262_comp2_c0, Aipa26682_comp1_c0, Adur15174_comp1_c0, Adur23742_comp0_c0, Aipa15748_comp0_c0, Aipa5314_comp0_c0, Aipa21381_comp1_c0, Aipa45804_comp0_c0, Adur19066_comp0_c0, A…	P
GO:0015299	solute:proton antiporter activity	1	Adur40385_comp0_c0	Adur24039_comp0_c0, Aipa37153_comp0_c0, Adur47685_comp1_c0, Aipa17879_comp1_c0, Adur6134_comp1_c0, Adur48865_comp0_c0, Aipa16503_comp1_c0, Adur23743_comp2_c0, Aipa26699_comp0_c0, Aipa1549_comp0_c0, Aipa36579_comp0_c0, Adur16241_comp0_c0, Aipa20405_comp0_c0, Aipa26682_comp1_c0, Adur34316_comp0_c0, Adur23742_comp0_c0, Aipa30950_comp1_c0, Aipa21381_comp1_c0, Aipa16448_comp1_c0, Aipa22561_comp0_c0, A…	F
GO:0045330	aspartyl esterase activity	1	Aipa207_comp0_c0	Aipa30623_comp1_c0, Adur4180_comp0_c0, Adur669_comp2_c0, Adur9966_comp0_c0, Aipa17880_comp0_c0, Aipa24607_comp0_c0, Adur34450_comp0_c0, Adur47002_comp0_c0, Adur30818_comp0_c0, Adur49038_comp0_c1, Adur49038_comp0_c0, Aipa45464_comp1_c0, Aipa45828_comp2_c0, Adur18665_comp0_c0, Adur30511_comp1_c0, Adur44601_comp1_c0, Aipa17397_comp0_c0, Adur21897_comp0_c0, Aipa45496_comp2_c0, Aipa13029_comp0_c0, Adu…	F

## Sheet: H3vs53_3
GO-ID	Term	FDR	TestSeqs	RefSeqs	Category
GO:0000186	activation of MAPKK activity	1	Aipa5200_comp0_c0	Adur24805_comp0_c0, Adur18496_comp3_c1, Adur45201_comp0_c0, Adur18097_comp0_c0, Aipa43158_comp0_c0	P
GO:0000380	alternative mRNA splicing, via spliceosome	1	Adur46699_comp0_c0	Aipa45103_comp0_c0, Adur34252_comp0_c0, Adur19711_comp0_c0, Adur37215_comp0_c0, Aipa25601_comp0_c0, Adur30153_comp0_c0, Aipa11547_comp0_c0, Adur30153_comp1_c0	P
GO:0003993	acid phosphatase activity	1	Aipa23565_comp0_c0, Aipa40379_comp0_c0	Aipa6950_comp0_c0, Aipa16040_comp0_c0, Aipa30524_comp0_c0, Adur42665_comp0_c0, Adur12868_comp0_c0, Adur23419_comp0_c0, Aipa41759_comp2_c0, Aipa30091_comp0_c0, Adur38543_comp0_c0, Aipa8071_comp1_c0, Aipa1586_comp0_c0, Adur39809_comp0_c0, Aipa33603_comp1_c0, Aipa25828_comp4_c0, Aipa10100_comp0_c0, Aipa37228_comp0_c0, Adur49547_comp2_c1, Adur49547_comp2_c0, Adur40179_comp0_c0, Adur19444_comp0_c0, Ad…	F
GO:0004097	catechol oxidase activity	1	Adur31797_comp0_c0	Adur31796_comp0_c0, Aipa44266_comp0_c0, Adur34147_comp0_c2, Aipa2160_comp0_c0, Adur9305_comp0_c0, Adur9306_comp0_c0, Aipa35496_comp0_c0, Aipa26628_comp0_c0, Aipa2139_comp0_c0, Adur13330_comp0_c0, Adur31795_comp0_c0, Adur13331_comp0_c0, Aipa26624_comp0_c0, Aipa35512_comp0_c0	F
GO:0004185	serine-type carboxypeptidase activity	1	Aipa26343_comp0_c1, Adur21579_comp0_c0	Adur12025_comp0_c0, Adur33323_comp0_c0, Adur9386_comp0_c0, Aipa42115_comp0_c0, Adur44666_comp0_c0, Aipa29600_comp0_c0, Adur17422_comp1_c0, Aipa6884_comp1_c0, Aipa2719_comp1_c0, Aipa3870_comp0_c0, Adur5156_comp0_c0, Adur23377_comp1_c0, Aipa12916_comp2_c0, Aipa40129_comp0_c1, Aipa28469_comp0_c0, Adur30891_comp0_c1, Aipa13897_comp1_c0, Adur44275_comp0_c0, Aipa12915_comp0_c0, Adur25696_comp0_c0, Adur…	F
GO:0004338	glucan exo-1,3-beta-glucosidase activity	1	Aipa2530_comp0_c0	Adur30600_comp0_c0, Adur10763_comp2_c0, Aipa27457_comp0_c0, Aipa2335_comp0_c0, Adur31329_comp0_c0, Aipa4122_comp0_c0, Adur46251_comp1_c0, Adur46244_comp2_c0, Adur31332_comp0_c0, Aipa1102_comp1_c0, Adur7785_comp2_c0, Adur10763_comp3_c0, Aipa1109_comp0_c0, Adur28074_comp0_c0, Adur2335_comp0_c0, Adur19295_comp1_c0, Adur3862_comp0_c0, Adur27016_comp1_c0, Aipa16999_comp1_c0, Aipa44943_comp0_c0, Adur49…	F
GO:0004345	glucose-6-phosphate dehydrogenase activity	1	Adur49530_comp1_c0	Adur19662_comp0_c0, Aipa18735_comp0_c0, Adur49530_comp0_c0, Aipa24648_comp0_c0, Adur25434_comp3_c0, Aipa3982_comp0_c0, Aipa40930_comp0_c0, Adur7942_comp0_c0, Adur26435_comp0_c0, Aipa8007_comp0_c0, Adur19906_comp0_c0, Aipa44485_comp1_c0, Adur5828_comp0_c0, Adur21809_comp1_c0	F
GO:0004364	glutathione transferase activity	1	Adur34174_comp0_c0, Aipa44291_comp0_c0	Adur47099_comp0_c0, Adur24095_comp0_c0, Aipa42096_comp0_c0, Aipa44294_comp0_c0, Adur8918_comp0_c0, Adur9530_comp2_c0, Aipa15212_comp0_c0, Aipa18653_comp0_c1, Aipa29945_comp0_c0, Aipa22604_comp1_c0, Aipa43477_comp0_c0, Aipa43483_comp1_c0, Aipa37965_comp0_c1, Adur49950_comp0_c0, Adur42000_comp0_c0, Adur9411_comp0_c0, Aipa3438_comp0_c0, Aipa40566_comp0_c0, Adur24096_comp0_c0, Aipa27181_comp0_c0, Adu…	F
GO:0004366	glycerol-3-phosphate O-acyltransferase activity	1	Aipa21205_comp0_c0	Adur19139_comp0_c0, Aipa37435_comp0_c0, Aipa13486_comp2_c0, Adur30702_comp0_c0, Adur18787_comp0_c0, Aipa14315_comp1_c0, Aipa33431_comp0_c0, Adur41458_comp0_c2, Aipa43680_comp0_c0, Adur23478_comp2_c0, Aipa24806_comp0_c1, Adur32207_comp0_c0, Aipa14355_comp0_c0, Adur30702_comp1_c0, Adur6086_comp0_c0, Adur41163_comp0_c0, Adur23478_comp0_c0, Adur22390_comp1_c0, Aipa31165_comp0_c0, Adur4133_comp0_c0, A…	F
GO:0005506	iron ion binding	3.84392e-06	Adur48543_comp0_c0, Aipa32342_comp1_c0, Aipa20373_comp0_c0, Adur28569_comp0_c0, Aipa20128_comp0_c0, Aipa32754_comp0_c0, Adur39049_comp0_c0, Adur42200_comp2_c0, Adur47829_comp0_c0, Aipa22166_comp2_c0, Adur20723_comp0_c0, Aipa17068_comp0_c0, Aipa39952_comp0_c0, Aipa21414_comp0_c0, Aipa40449_comp0_c0	Aipa34951_comp0_c0, Aipa36952_comp0_c0, Adur21124_comp0_c0, Adur2909_comp0_c0, Aipa45130_comp0_c0, Adur120_comp0_c0, Adur31872_comp1_c0, Adur13065_comp0_c0, Adur8503_comp0_c0, Adur15914_comp1_c0, Aipa27830_comp0_c0, Aipa11129_comp0_c0, Aipa11098_comp0_c0, Adur15838_comp0_c0, Adur230_comp0_c0, Aipa22200_comp1_c0, Adur34074_comp1_c0, Aipa4263_comp1_c0, Aipa2500_comp0_c0, Aipa2633_comp0_c0, Adur2875…	F
GO:0006754	ATP biosynthetic process	1	Aipa35646_comp4_c0, Adur34562_comp0_c0, Adur34564_comp0_c0	Aipa17267_comp0_c0, Aipa41729_comp0_c0, Adur23286_comp0_c0, Adur25631_comp2_c0, Adur34868_comp0_c0, Adur45047_comp0_c0, Adur20927_comp1_c0, Aipa2092_comp4_c0, Adur10926_comp1_c0, Adur9183_comp0_c0, Adur24681_comp1_c0, Adur7732_comp2_c0, Aipa18897_comp2_c0, Adur18527_comp0_c0, Aipa12951_comp0_c0, Adur37162_comp0_c0, Adur45590_comp0_c1, Adur45590_comp0_c0, Adur11769_comp0_c0, Adur33048_comp0_c0, Ad…	P
GO:0008271	secondary active sulfate transmembrane transporter activity	1	Adur23075_comp0_c0, Aipa27059_comp0_c0	Aipa42958_comp0_c0, Aipa9089_comp0_c0, Adur39258_comp1_c0, Adur37448_comp0_c0, Adur31465_comp1_c0, Adur4812_comp0_c0, Aipa2782_comp2_c0, Adur49749_comp0_c0, Adur37451_comp1_c0, Aipa8188_comp0_c0, Adur14543_comp0_c1, Adur3516_comp3_c0, Adur23078_comp1_c0, Aipa27070_comp1_c0, Adur19881_comp0_c0, Aipa42966_comp1_c0, Adur14547_comp0_c0, Aipa113_comp1_c1, Aipa113_comp1_c0, Aipa42977_comp0_c0, Aipa2782…	F
GO:0008272	sulfate transport	1	Adur23075_comp0_c0, Aipa27059_comp0_c0	Aipa42022_comp0_c0, Aipa9144_comp0_c0, Aipa42958_comp0_c0, Aipa14939_comp0_c1, Aipa31788_comp0_c0, Aipa12363_comp0_c0, Adur17512_comp0_c0, Aipa9089_comp0_c0, Adur48038_comp0_c0, Adur39258_comp1_c0, Adur37448_comp0_c0, Adur37135_comp0_c0, Adur31465_comp1_c0, Adur29715_comp0_c0, Adur4812_comp0_c0, Aipa2782_comp2_c0, Adur49749_comp0_c0, Adur37451_comp1_c0, Aipa8188_comp0_c0, Aipa29329_comp3_c0, Adur…	P
GO:0008553	hydrogen-exporting ATPase activity, phosphorylative mechanism	0.208683	Aipa35646_comp4_c0, Adur34562_comp0_c0, Adur34564_comp0_c0	Aipa41729_comp0_c0, Adur34868_comp0_c0, Adur45047_comp0_c0, Adur20927_comp1_c0, Aipa2092_comp4_c0, Adur7732_comp2_c0, Aipa34791_comp0_c0, Aipa39135_comp0_c0, Adur1140_comp1_c0, Aipa4533_comp0_c0, Adur22393_comp0_c1, Aipa37202_comp1_c0, Adur8602_comp0_c0, Adur44210_comp1_c0, Adur16307_comp0_c0, Adur44441_comp0_c0, Adur35550_comp0_c0, Adur19092_comp1_c0, Adur21511_comp1_c0, Aipa16960_comp1_c1, Aipa…	F
GO:0008935	1,4-dihydroxy-2-naphthoyl-CoA synthase activity	1	Aipa29809_comp1_c0	Adur34280_comp0_c0	F
GO:0009055	electron carrier activity	3.84392e-06	Adur48543_comp0_c0, Aipa32342_comp1_c0, Aipa20373_comp0_c0, Adur28569_comp0_c0, Aipa20128_comp0_c0, Aipa32754_comp0_c0, Adur39049_comp0_c0, Adur42200_comp2_c0, Adur47829_comp0_c0, Aipa22166_comp2_c0, Adur20723_comp0_c0, Aipa17068_comp0_c0, Aipa39952_comp0_c0, Aipa21414_comp0_c0, Aipa40449_comp0_c0	Aipa34951_comp0_c0, Aipa36952_comp0_c0, Adur21124_comp0_c0, Adur2909_comp0_c0, Aipa33219_comp0_c0, Aipa45130_comp0_c0, Adur120_comp0_c0, Adur12923_comp0_c0, Adur13065_comp0_c0, Adur15914_comp1_c0, Aipa27830_comp0_c0, Aipa11129_comp0_c0, Adur16873_comp2_c0, Aipa11098_comp0_c0, Adur15838_comp0_c0, Aipa18574_comp0_c0, Aipa12326_comp0_c0, Aipa22200_comp1_c0, Aipa13524_comp1_c0, Aipa20389_comp0_c0, Ai…	F
GO:0009234	menaquinone biosynthetic process	1	Aipa29809_comp1_c0	Adur34280_comp0_c0, Adur19750_comp2_c0, Adur19750_comp3_c1, Adur19750_comp3_c0	P
GO:0009407	toxin catabolic process	0.790243	Adur34174_comp0_c0, Aipa44291_comp0_c0	Aipa44294_comp0_c0, Adur9530_comp2_c0, Aipa15212_comp0_c0, Aipa29945_comp0_c0, Adur24096_comp0_c0, Aipa27181_comp0_c0, Adur6112_comp1_c0, Aipa201_comp0_c0, Adur19401_comp0_c0, Adur34878_comp0_c0, Aipa29951_comp0_c0, Aipa3438_comp3_c0, Aipa5932_comp0_c0, Aipa33220_comp0_c0, Adur21155_comp0_c0, Adur41997_comp0_c0, Adur24106_comp0_c0, Adur9540_comp0_c0, Adur24103_comp0_c0, Adur34173_comp1_c0, Adur95…	P
GO:0009704	de-etiolation	1	Aipa44291_comp0_c0	Aipa44294_comp0_c0, Aipa15185_comp0_c0, Aipa6548_comp0_c0, Adur27276_comp4_c0, Adur35761_comp1_c0, Adur4350_comp2_c0, Aipa34535_comp0_c0, Adur22286_comp0_c0, Adur42269_comp0_c0, Aipa22424_comp1_c0, Aipa12817_comp0_c0, Adur34176_comp0_c0, Aipa24752_comp0_c0, Aipa24721_comp0_c1, Aipa44293_comp0_c0, Adur35761_comp2_c0, Adur23148_comp0_c1	P
GO:0009809	lignin biosynthetic process	0.853119	Adur33641_comp0_c0, Adur32107_comp0_c0, Aipa43195_comp0_c0	Adur21124_comp0_c0, Adur49921_comp0_c0, Adur43775_comp0_c0, Adur23999_comp0_c0, Aipa30077_comp0_c0, Aipa34904_comp1_c0, Aipa7769_comp0_c0, Aipa42340_comp0_c0, Adur17594_comp0_c0, Aipa12248_comp5_c0, Adur38974_comp0_c0, Aipa9254_comp0_c0, Adur31557_comp0_c0, Aipa38830_comp1_c0, Aipa45770_comp0_c0, Aipa26983_comp0_c0, Adur3014_comp0_c0, Aipa3282_comp0_c0, Adur28345_comp0_c0, Adur1731_comp0_c1, Adur…	P
GO:0009813	flavonoid biosynthetic process	1	Adur33641_comp0_c0, Aipa31950_comp0_c1, Aipa31950_comp0_c0	Adur21124_comp0_c0, Aipa17052_comp0_c0, Aipa9991_comp0_c0, Adur42293_comp0_c0, Adur28255_comp1_c0, Adur22600_comp0_c0, Aipa45638_comp0_c0, Aipa40832_comp0_c0, Adur3276_comp0_c0, Adur6134_comp1_c0, Aipa17983_comp2_c0, Adur8327_comp1_c0, Adur13232_comp2_c0, Aipa34386_comp0_c0, Adur30505_comp0_c0, Adur20231_comp1_c0, Adur41217_comp0_c0, Adur5294_comp0_c0, Adur18352_comp0_c0, Aipa20301_comp1_c0, Aipa…	P
GO:0010116	positive regulation of abscisic acid biosynthetic process	1	Aipa3505_comp0_c0	Adur10712_comp0_c0, Adur16584_comp0_c0, Aipa34589_comp1_c0, Adur42014_comp0_c1, Adur42014_comp0_c0, Aipa3496_comp0_c0, Adur10709_comp0_c0, Aipa26435_comp0_c0, Adur10709_comp1_c0	P
GO:0010345	suberin biosynthetic process	0.0025275	Aipa20373_comp0_c0, Adur28569_comp0_c0, Aipa21205_comp0_c0, Aipa39952_comp0_c0	Adur24937_comp0_c0, Aipa27708_comp1_c0, Aipa37435_comp0_c0, Aipa46087_comp0_c0, Adur30702_comp0_c0, Aipa933_comp0_c0, Adur13066_comp0_c0, Aipa18234_comp0_c0, Adur18787_comp0_c0, Adur1971_comp0_c0, Aipa38088_comp0_c0, Adur48593_comp0_c0, Adur33328_comp0_c0, Aipa934_comp0_c0, Aipa34727_comp3_c0, Aipa27624_comp0_c0, Adur16953_comp0_c0, Aipa14355_comp0_c0, Adur49316_comp0_c0, Adur30702_comp1_c0, Adur…	P
GO:0010440	stomatal lineage progression	1	Adur41262_comp0_c0	Adur49274_comp0_c1, Aipa30289_comp0_c0, Aipa36838_comp0_c0, Adur48404_comp6_c1, Adur27060_comp0_c0, Aipa34609_comp2_c0, Adur43786_comp0_c1, Aipa9555_comp0_c0, Adur13214_comp0_c0, Aipa17566_comp0_c0, Adur4322_comp0_c0, Aipa2168_comp0_c0, Adur27047_comp2_c0	P
GO:0015822	ornithine transport	1	Adur19845_comp0_c0	Aipa31081_comp0_c0, Adur41212_comp0_c0	P
GO:0016021	integral component of membrane	0.304455	Adur48543_comp0_c0, Aipa32342_comp1_c0, Aipa20373_comp0_c0, Aipa42092_comp0_c0, Adur45594_comp0_c0, Aipa42352_comp0_c0, Aipa35646_comp4_c0, Adur28569_comp0_c0, Adur23075_comp0_c0, Adur28718_comp0_c0, Aipa20128_comp0_c0, Adur34353_comp0_c1, Adur19089_comp0_c0, Aipa24994_comp0_c0, Adur39244_comp3_c0, Adur39049_comp0_c0, Adur10700_comp1_c0, Aipa21205_comp0_c0, Aipa27059_comp0_c0, Adur6251_comp1_c1, …	Adur25706_comp0_c0, Aipa12975_comp2_c0, Adur31680_comp1_c0, Aipa19848_comp0_c0, Adur29291_comp0_c0, Adur34307_comp0_c0, Adur47350_comp3_c0, Adur48560_comp0_c0, Aipa36952_comp0_c0, Aipa3848_comp0_c0, Aipa41566_comp1_c0, Aipa17557_comp0_c0, Adur21124_comp0_c0, Adur42735_comp0_c0, Aipa7041_comp0_c0, Adur20900_comp0_c0, Adur42868_comp0_c0, Adur48316_comp1_c0, Aipa30599_comp1_c0, Aipa44053_comp3_c0, A…	C
GO:0016210	naringenin-chalcone synthase activity	0.231328	Aipa31950_comp0_c1, Aipa31950_comp0_c0	Aipa34386_comp0_c0, Adur18352_comp0_c0, Adur50141_comp0_c0, Adur47904_comp0_c0, Aipa34657_comp0_c0, Adur20737_comp0_c0, Aipa34771_comp1_c0, Adur17154_comp0_c0, Adur20737_comp1_c0, Adur17156_comp0_c0, Adur50137_comp0_c0, Adur27782_comp0_c0, Aipa34487_comp0_c0	F
GO:0016760	cellulose synthase (UDP-forming) activity	0.714126	Adur28718_comp0_c0, Aipa17774_comp2_c0, Aipa3505_comp0_c0	Aipa31176_comp0_c0, Aipa37981_comp0_c0, Aipa29130_comp0_c0, Adur17183_comp1_c0, Adur11603_comp2_c0, Aipa22197_comp7_c0, Adur41158_comp0_c0, Adur1205_comp1_c0, Aipa38830_comp1_c0, Adur9952_comp0_c0, Adur20751_comp3_c0, Aipa28909_comp1_c0, Adur44472_comp0_c0, Aipa5221_comp0_c0, Aipa9443_comp0_c0, Adur25798_comp0_c0, Aipa31177_comp0_c0, Aipa37982_comp0_c0, Adur41159_comp0_c0, Adur298_comp1_c0, Aipa2…	F
GO:0018685	alkane 1-monooxygenase activity	0.000588413	Aipa20373_comp0_c0, Adur28569_comp0_c0, Aipa39952_comp0_c0	Adur13065_comp0_c0, Aipa3784_comp0_c0, Adur34832_comp0_c0, Adur33395_comp0_c0, Adur13068_comp0_c0	F
GO:0020037	heme binding	1.95453e-06	Adur48543_comp0_c0, Aipa32342_comp1_c0, Aipa20373_comp0_c0, Adur28569_comp0_c0, Aipa20128_comp0_c0, Aipa32754_comp0_c0, Adur39049_comp0_c0, Adur42200_comp2_c0, Adur47829_comp0_c0, Aipa22166_comp2_c0, Adur20723_comp0_c0, Aipa17068_comp0_c0, Aipa39952_comp0_c0, Aipa21414_comp0_c0, Aipa40449_comp0_c0	Aipa34951_comp0_c0, Aipa36952_comp0_c0, Adur21124_comp0_c0, Adur2909_comp0_c0, Aipa45130_comp0_c0, Adur120_comp0_c0, Adur13065_comp0_c0, Adur15914_comp1_c0, Aipa27830_comp0_c0, Aipa11129_comp0_c0, Aipa8481_comp0_c0, Aipa11098_comp0_c0, Adur15838_comp0_c0, Aipa37710_comp0_c0, Adur32734_comp0_c0, Aipa22200_comp1_c0, Adur34074_comp1_c0, Aipa31779_comp0_c0, Aipa4263_comp1_c0, Adur32778_comp2_c0, Aipa…	F
GO:0030244	cellulose biosynthetic process	1	Adur28718_comp0_c0, Aipa17774_comp2_c0, Aipa3505_comp0_c0	Aipa21234_comp1_c0, Aipa30077_comp0_c0, Aipa31176_comp0_c0, Aipa37981_comp0_c0, Aipa29130_comp0_c0, Adur17183_comp1_c0, Adur11603_comp2_c0, Aipa22197_comp7_c0, Adur41158_comp0_c0, Aipa36000_comp0_c0, Adur1205_comp1_c0, Aipa38830_comp1_c0, Adur9952_comp0_c0, Adur20751_comp3_c0, Aipa28909_comp1_c0, Adur44472_comp0_c0, Aipa5221_comp0_c0, Aipa37467_comp0_c1, Aipa37467_comp0_c0, Aipa9443_comp0_c0, Adu…	P
GO:0030744	luteolin O-methyltransferase activity	1	Adur33641_comp0_c0	Aipa3282_comp0_c0, Aipa19454_comp7_c0, Adur42586_comp0_c0, Adur19217_comp2_c0, Adur24195_comp0_c0, Aipa4978_comp0_c0	F
GO:0030755	quercetin 3-O-methyltransferase activity	1	Adur33641_comp0_c0	Aipa19454_comp7_c0, Adur42586_comp0_c0, Adur19217_comp2_c0, Aipa4978_comp0_c0	F
GO:0033799	myricetin 3'-O-methyltransferase activity	1	Adur33641_comp0_c0	Aipa3282_comp0_c0, Aipa19454_comp7_c0, Adur42586_comp0_c0, Adur19217_comp2_c0, Adur24195_comp0_c0, Aipa4978_comp0_c0	F
GO:0033907	beta-D-fucosidase activity	1	Aipa2530_comp0_c0	Adur10763_comp2_c0, Adur31329_comp0_c0, Aipa4122_comp0_c0, Adur46251_comp1_c0, Adur46244_comp2_c0, Adur31332_comp0_c0, Aipa1102_comp1_c0, Adur7785_comp2_c0, Adur10763_comp3_c0, Aipa1109_comp0_c0, Adur2335_comp0_c0, Adur19295_comp1_c0, Aipa16999_comp1_c0, Adur4940_comp0_c0	F
GO:0042372	phylloquinone biosynthetic process	1	Aipa29809_comp1_c0	Adur7323_comp0_c0, Aipa45140_comp0_c0, Adur34280_comp0_c0, Adur26794_comp1_c0, Aipa43864_comp0_c0, Aipa23767_comp0_c0, Adur23753_comp0_c0, Adur19750_comp2_c0, Adur23706_comp1_c0, Aipa35234_comp0_c0, Adur26794_comp2_c0, Adur32411_comp0_c0, Aipa16489_comp1_c0, Adur23753_comp1_c0, Adur19750_comp3_c1, Adur19750_comp3_c0, Adur7537_comp1_c0, Aipa43181_comp2_c0, Aipa35234_comp1_c2	P
GO:0045111	intermediate filament cytoskeleton	1	Adur46699_comp0_c0	Adur30917_comp1_c0, Adur1216_comp0_c0, Adur40445_comp5_c0, Aipa45103_comp0_c0, Adur43711_comp0_c1, Aipa15620_comp2_c0, Adur23490_comp0_c0, Aipa20968_comp0_c0, Aipa16345_comp1_c0, Aipa3159_comp0_c0, Adur49382_comp0_c0, Aipa26236_comp1_c0, Aipa37967_comp0_c0	C
GO:0046274	lignin catabolic process	1	Adur32107_comp0_c0, Aipa43195_comp0_c0	Aipa39183_comp1_c1, Adur46371_comp5_c0, Adur28348_comp0_c0, Adur18735_comp0_c0, Aipa42340_comp0_c0, Adur5891_comp1_c0, Adur38974_comp0_c0, Aipa39813_comp0_c0, Aipa32824_comp0_c0, Adur28345_comp0_c0, Aipa42795_comp0_c0, Aipa40602_comp0_c0, Adur40274_comp1_c0, Adur46371_comp3_c0, Aipa40645_comp0_c0, Adur47215_comp0_c0, Aipa20556_comp0_c0, Adur40249_comp0_c0, Adur28589_comp0_c0, Adur5896_comp1_c0, A…	P
GO:0047202	sinapoylglucose-choline O-sinapoyltransferase activity	1	Aipa26343_comp0_c1	Adur39527_comp0_c0, Adur23242_comp1_c0, Aipa26336_comp0_c0, Aipa35228_comp1_c0, Aipa40595_comp0_c0, Adur39530_comp2_c0, Aipa35227_comp0_c0	F
GO:0047526	2'-hydroxyisoflavone reductase activity	0.0103424	Adur5878_comp0_c0, Adur5878_comp1_c0	Aipa32851_comp0_c0	F
GO:0047701	beta-L-arabinosidase activity	1	Aipa2530_comp0_c0	Adur10763_comp2_c0, Adur31329_comp0_c0, Aipa4122_comp0_c0, Adur46251_comp1_c0, Adur46244_comp2_c0, Adur31332_comp0_c0, Aipa1102_comp1_c0, Adur7785_comp2_c0, Adur10763_comp3_c0, Aipa1109_comp0_c0, Adur2335_comp0_c0, Adur19295_comp1_c0, Aipa16999_comp1_c0, Adur4940_comp0_c0	F
GO:0047763	caffeate O-methyltransferase activity	1	Adur33641_comp0_c0	Adur49921_comp0_c0, Adur43775_comp0_c0, Aipa12248_comp5_c0, Aipa3282_comp0_c0, Adur22601_comp0_c0, Adur49914_comp0_c1, Aipa4978_comp1_c0, Aipa19454_comp7_c0, Adur24212_comp0_c0, Adur42586_comp0_c0, Aipa23287_comp1_c0, Adur42587_comp0_c0, Aipa25640_comp2_c0, Adur19217_comp2_c0, Aipa29450_comp1_c0, Adur49920_comp0_c0, Aipa19456_comp0_c1, Aipa4978_comp0_c0, Aipa19461_comp0_c0	F
GO:0048527	lateral root development	1	Adur41262_comp0_c0, Aipa44291_comp0_c0	Adur43995_comp0_c0, Adur28418_comp0_c0, Aipa37638_comp0_c0, Aipa16745_comp0_c0, Aipa44294_comp0_c0, Adur47093_comp0_c0, Adur16582_comp0_c0, Aipa30289_comp0_c0, Aipa41366_comp0_c0, Aipa28984_comp0_c0, Adur46358_comp0_c0, Adur35043_comp0_c0, Aipa40063_comp3_c0, Adur29994_comp1_c0, Adur3524_comp0_c0, Adur23492_comp0_c0, Aipa4909_comp1_c0, Adur48404_comp6_c1, Aipa26547_comp0_c0, Aipa26234_comp0_c0, A…	P
GO:0048578	positive regulation of long-day photoperiodism, flowering	1	Adur41262_comp0_c0	Aipa30289_comp0_c0, Adur48404_comp6_c1, Aipa42292_comp1_c1, Aipa42292_comp1_c0, Adur3902_comp0_c0, Adur5147_comp1_c0, Adur13214_comp0_c0, Aipa12375_comp0_c0, Adur3902_comp1_c0, Adur25771_comp1_c0, Adur29728_comp0_c0	P
GO:0052716	hydroquinone:oxygen oxidoreductase activity	1	Adur32107_comp0_c0, Aipa43195_comp0_c0	Aipa39183_comp1_c1, Adur46371_comp5_c0, Adur28348_comp0_c0, Adur18735_comp0_c0, Aipa42340_comp0_c0, Adur5891_comp1_c0, Adur38974_comp0_c0, Aipa39813_comp0_c0, Aipa32824_comp0_c0, Adur28345_comp0_c0, Aipa42795_comp0_c0, Aipa40602_comp0_c0, Adur40274_comp1_c0, Adur46371_comp3_c0, Aipa40645_comp0_c0, Adur47215_comp0_c0, Aipa20556_comp0_c0, Adur40249_comp0_c0, Adur28589_comp0_c0, Adur5896_comp1_c0, A…	F
GO:0055072	iron ion homeostasis	1	Adur27669_comp0_c0, Aipa45276_comp0_c0	Adur31420_comp0_c0, Aipa31908_comp0_c0, Aipa27093_comp0_c0, Adur42160_comp0_c1, Adur42160_comp0_c0, Adur3456_comp0_c0, Adur21372_comp0_c0, Adur2785_comp0_c0, Adur35595_comp0_c0, Adur47425_comp0_c0, Adur46210_comp0_c0, Aipa26966_comp0_c0, Adur31534_comp0_c0, Aipa37162_comp0_c0, Adur31990_comp0_c0, Adur15244_comp0_c1, Aipa44102_comp0_c0, Aipa19682_comp0_c0, Adur46445_comp0_c0, Aipa18055_comp2_c0, A…	P
GO:0060416	response to growth hormone	1	Aipa44291_comp0_c0	Aipa44294_comp0_c0, Aipa12817_comp0_c0, Adur34176_comp0_c0, Aipa8212_comp1_c0, Aipa44293_comp0_c0, Adur51017_comp4_c0, Adur23148_comp0_c1	P
GO:0080083	beta-gentiobiose beta-glucosidase activity	1	Aipa2530_comp0_c0	Adur10763_comp2_c0, Adur31329_comp0_c0, Aipa4122_comp0_c0, Adur46251_comp1_c0, Aipa9007_comp0_c1, Aipa9007_comp0_c0, Adur46244_comp2_c0, Adur31332_comp0_c0, Aipa1102_comp1_c0, Adur7785_comp2_c0, Adur10763_comp3_c0, Aipa1109_comp0_c0, Adur2335_comp0_c0, Adur19295_comp1_c0, Adur16167_comp0_c0, Aipa16999_comp1_c0, Adur4940_comp0_c0	F
GO:0090447	glycerol-3-phosphate 2-O-acyltransferase activity	1	Aipa21205_comp0_c0	Adur19139_comp0_c0, Adur41628_comp0_c0, Aipa37435_comp0_c0, Adur30702_comp0_c0, Aipa40771_comp1_c0, Adur18787_comp0_c0, Adur21608_comp1_c0, Aipa14315_comp1_c0, Adur41458_comp0_c2, Aipa14355_comp0_c0, Adur30702_comp1_c0, Adur6086_comp0_c0, Adur36208_comp1_c0, Aipa43118_comp1_c0, Aipa15245_comp0_c1	F

## Sheet: H3vs53_4
GO-ID	Term	FDR	TestSeqs	RefSeqs	Category
GO:0003885	D-arabinono-1,4-lactone oxidase activity	0.863754	Aipa45699_comp0_c0	Aipa45695_comp1_c0, Aipa17608_comp0_c0, Adur29893_comp0_c0	F
GO:0004144	diacylglycerol O-acyltransferase activity	1	Aipa35760_comp0_c0	Adur33503_comp0_c0, Adur40421_comp0_c0, Aipa34578_comp1_c0, Adur27068_comp4_c0, Aipa26138_comp0_c0, Aipa16427_comp0_c0, Aipa1816_comp0_c0, Aipa35728_comp1_c0, Adur19536_comp0_c0, Aipa17626_comp1_c0, Adur15198_comp1_c0, Aipa26137_comp1_c0, Adur48204_comp0_c0, Aipa34594_comp2_c2, Adur19554_comp0_c0, Aipa45822_comp0_c0, Aipa34594_comp5_c0, Adur31173_comp0_c0, Adur31188_comp0_c0, Adur38090_comp1_c0, …	F
GO:0004568	chitinase activity	1	Adur19602_comp0_c0	Aipa18963_comp1_c0, Aipa28018_comp0_c0, Adur19626_comp0_c0, Adur19603_comp0_c0, Adur39940_comp0_c0, Adur46166_comp0_c0, Adur44193_comp0_c0, Aipa38085_comp1_c0, Aipa28768_comp0_c0, Aipa28773_comp0_c0, Aipa3350_comp0_c0, Aipa3239_comp1_c0, Adur20928_comp0_c0, Adur19604_comp0_c0, Adur49722_comp4_c0, Aipa42199_comp0_c0, Adur19619_comp0_c0, Aipa26199_comp0_c0, Adur6254_comp1_c0, Aipa41325_comp0_c0, Ad…	F
GO:0005506	iron ion binding	0.444061	Adur123_comp1_c0, Aipa34392_comp0_c0, Aipa27852_comp0_c0, Aipa28620_comp1_c0, Aipa31925_comp0_c0	Aipa34951_comp0_c0, Aipa36952_comp0_c0, Adur21124_comp0_c0, Adur2909_comp0_c0, Aipa45130_comp0_c0, Adur120_comp0_c0, Adur31872_comp1_c0, Adur13065_comp0_c0, Adur8503_comp0_c0, Adur15914_comp1_c0, Aipa27830_comp0_c0, Aipa11129_comp0_c0, Aipa11098_comp0_c0, Adur15838_comp0_c0, Adur230_comp0_c0, Aipa22200_comp1_c0, Adur34074_comp1_c0, Aipa4263_comp1_c0, Aipa2500_comp0_c0, Aipa2633_comp0_c0, Adur2875…	F
GO:0005507	copper ion binding	0.863754	Adur50255_comp0_c0, Aipa20365_comp0_c0, Adur8411_comp0_c0	Aipa41729_comp0_c0, Aipa38455_comp0_c0, Adur18540_comp0_c0, Adur24804_comp0_c1, Aipa20830_comp1_c0, Aipa29466_comp0_c0, Aipa39183_comp1_c1, Aipa12326_comp0_c0, Aipa5565_comp1_c0, Aipa20754_comp0_c0, Adur46371_comp5_c0, Adur40506_comp0_c0, Adur28348_comp0_c0, Adur18735_comp0_c0, Aipa9398_comp0_c0, Aipa43195_comp0_c0, Aipa30058_comp1_c0, Aipa42340_comp0_c0, Aipa16450_comp2_c0, Adur5891_comp1_c0, Ad…	F
GO:0005789	endoplasmic reticulum membrane	1	Adur123_comp1_c0, Aipa45699_comp0_c0, Aipa28620_comp1_c0, Aipa35760_comp0_c0	Aipa9540_comp0_c0, Aipa41937_comp0_c0, Aipa908_comp1_c0, Adur33503_comp0_c0, Adur41300_comp0_c0, Adur120_comp0_c0, Adur13198_comp0_c0, Adur12974_comp0_c0, Adur44928_comp0_c0, Aipa12321_comp2_c0, Adur9960_comp1_c0, Adur40421_comp0_c0, Aipa27830_comp0_c0, Aipa11129_comp0_c0, Aipa37680_comp1_c0, Adur30534_comp2_c0, Aipa11098_comp0_c0, Aipa33805_comp1_c0, Adur48826_comp1_c0, Aipa22094_comp1_c0, Aipa1…	C
GO:0006032	chitin catabolic process	1	Adur19602_comp0_c0	Aipa18963_comp1_c0, Aipa28018_comp0_c0, Adur19626_comp0_c0, Adur19603_comp0_c0, Adur39940_comp0_c0, Adur46166_comp0_c0, Adur44193_comp0_c0, Aipa38085_comp1_c0, Aipa28768_comp0_c0, Aipa28773_comp0_c0, Aipa3350_comp0_c0, Aipa3239_comp1_c0, Adur20928_comp0_c0, Adur19604_comp0_c0, Adur49722_comp4_c0, Aipa42199_comp0_c0, Adur19619_comp0_c0, Aipa26199_comp0_c0, Adur6254_comp1_c0, Adur44198_comp0_c0, Ai…	P
GO:0009055	electron carrier activity	1	Adur123_comp1_c0, Aipa34392_comp0_c0, Aipa27852_comp0_c0, Aipa28620_comp1_c0	Aipa34951_comp0_c0, Aipa36952_comp0_c0, Adur21124_comp0_c0, Adur2909_comp0_c0, Aipa33219_comp0_c0, Aipa45130_comp0_c0, Adur120_comp0_c0, Adur12923_comp0_c0, Adur13065_comp0_c0, Adur15914_comp1_c0, Aipa27830_comp0_c0, Aipa11129_comp0_c0, Adur16873_comp2_c0, Aipa11098_comp0_c0, Adur15838_comp0_c0, Aipa18574_comp0_c0, Aipa12326_comp0_c0, Aipa22200_comp1_c0, Aipa13524_comp1_c0, Aipa20389_comp0_c0, Ai…	F
GO:0009089	lysine biosynthetic process via diaminopimelate	1	Aipa27057_comp0_c0	Adur31460_comp0_c0, Aipa11092_comp0_c0, Aipa25385_comp4_c0, Aipa21870_comp0_c0, Aipa19319_comp0_c1, Aipa11630_comp1_c0, Adur27070_comp3_c0, Adur4435_comp0_c0, Adur26960_comp3_c0, Adur30340_comp0_c0, Adur35575_comp1_c0, Adur30541_comp1_c0, Adur6952_comp0_c0, Adur47667_comp0_c0, Aipa26329_comp0_c0, Aipa14539_comp0_c0, Adur3586_comp0_c0, Aipa28686_comp1_c0, Aipa36750_comp1_c0, Adur29495_comp0_c0, Ai…	P
GO:0009705	plant-type vacuole membrane	1	Aipa22902_comp0_c0, Adur33134_comp1_c0	Adur15357_comp1_c1, Aipa1248_comp6_c0, Aipa15213_comp2_c0, Adur25444_comp4_c0, Adur1077_comp3_c0, Adur6134_comp1_c0, Adur44624_comp1_c0, Adur8093_comp1_c0, Aipa20405_comp0_c0, Adur34316_comp0_c0, Adur33273_comp0_c0, Adur24464_comp0_c0, Aipa30950_comp1_c0, Aipa4666_comp0_c0, Aipa16448_comp1_c0, Aipa4643_comp0_c0, Adur26164_comp0_c0, Aipa11253_comp0_c0, Adur6357_comp0_c0, Aipa4723_comp2_c0, Aipa306…	C
GO:0009717	isoflavonoid biosynthetic process	1	Aipa36016_comp0_c0	Aipa35916_comp1_c0, Aipa35927_comp0_c0, Adur20127_comp0_c0, Aipa18724_comp1_c0, Adur25802_comp0_c1, Aipa35930_comp1_c0, Adur19942_comp1_c0, Adur20207_comp0_c0, Aipa36033_comp0_c0, Aipa35923_comp0_c0, Aipa36527_comp0_c0, Aipa35920_comp0_c0, Adur25808_comp0_c0, Adur20263_comp2_c0, Aipa35894_comp1_c0, Aipa35924_comp0_c0, Aipa18715_comp0_c0, Adur20124_comp0_c0, Aipa33428_comp0_c0, Adur13361_comp0_c0,…	P
GO:0009809	lignin biosynthetic process	1	Aipa27852_comp0_c0, Aipa20365_comp0_c0	Adur21124_comp0_c0, Adur49921_comp0_c0, Adur43775_comp0_c0, Adur23999_comp0_c0, Aipa30077_comp0_c0, Adur33641_comp0_c0, Aipa34904_comp1_c0, Aipa7769_comp0_c0, Aipa43195_comp0_c0, Aipa42340_comp0_c0, Adur17594_comp0_c0, Aipa12248_comp5_c0, Adur38974_comp0_c0, Aipa9254_comp0_c0, Adur31557_comp0_c0, Aipa38830_comp1_c0, Aipa45770_comp0_c0, Aipa26983_comp0_c0, Adur3014_comp0_c0, Aipa3282_comp0_c0, Adu…	P
GO:0009813	flavonoid biosynthetic process	1	Aipa22902_comp0_c0, Adur33134_comp1_c0	Adur21124_comp0_c0, Aipa17052_comp0_c0, Aipa9991_comp0_c0, Adur33641_comp0_c0, Adur42293_comp0_c0, Adur28255_comp1_c0, Adur22600_comp0_c0, Aipa45638_comp0_c0, Aipa40832_comp0_c0, Adur3276_comp0_c0, Adur6134_comp1_c0, Aipa17983_comp2_c0, Adur8327_comp1_c0, Adur13232_comp2_c0, Aipa34386_comp0_c0, Adur30505_comp0_c0, Adur20231_comp1_c0, Adur41217_comp0_c0, Adur5294_comp0_c0, Adur18352_comp0_c0, Aipa…	P
GO:0009835	fruit ripening	0.863754	Adur123_comp1_c0, Aipa28620_comp1_c0	Adur120_comp0_c0, Adur25560_comp1_c0, Aipa28592_comp0_c0, Aipa14449_comp0_c0, Aipa9406_comp0_c0, Adur41420_comp2_c0, Adur38100_comp0_c0, Aipa28626_comp0_c0, Aipa19029_comp0_c0, Adur21897_comp0_c0, Aipa37793_comp0_c0, Adur24174_comp0_c1, Adur37526_comp0_c0, Adur5460_comp0_c0, Adur39392_comp0_c0, Aipa37821_comp0_c0, Adur4788_comp1_c0, Adur23456_comp0_c0, Aipa16371_comp0_c0, Aipa28593_comp0_c0, Adur…	P
GO:0009862	systemic acquired resistance, salicylic acid mediated signaling pathway	1	Aipa27057_comp0_c0	Adur31460_comp0_c0, Adur44550_comp0_c0, Aipa19319_comp0_c1, Adur21382_comp2_c0, Aipa1115_comp0_c0, Aipa11630_comp1_c0, Aipa30730_comp0_c0, Adur42105_comp0_c0, Aipa44099_comp1_c0, Aipa25724_comp0_c0, Adur26960_comp3_c0, Adur2593_comp2_c0, Adur13111_comp0_c0, Adur44558_comp0_c0, Adur24330_comp0_c0, Adur23454_comp0_c0, Aipa28540_comp0_c0, Adur47667_comp0_c0, Aipa26329_comp0_c0, Adur30811_comp0_c0, A…	P
GO:0009922	fatty acid elongase activity	1	Adur29332_comp0_c0	Aipa18234_comp0_c0, Aipa15852_comp0_c0, Aipa17226_comp1_c1, Adur33328_comp0_c0, Adur39830_comp3_c0, Aipa10011_comp1_c0, Aipa23271_comp1_c0, Adur21090_comp0_c0, Adur33328_comp1_c0, Aipa3867_comp1_c0, Adur42283_comp0_c0, Aipa29206_comp1_c0	F
GO:0010023	proanthocyanidin biosynthetic process	0.48055	Aipa22902_comp0_c0, Adur33134_comp1_c0	Adur6134_comp1_c0, Adur8327_comp1_c0, Aipa42340_comp0_c0, Adur34316_comp0_c0, Aipa30950_comp1_c0, Aipa16448_comp1_c0, Adur6357_comp0_c0, Aipa12716_comp1_c0, Adur50370_comp1_c0, Adur805_comp3_c0, Adur29002_comp0_c0, Adur17908_comp0_c0, Aipa22695_comp0_c0, Adur37614_comp0_c0, Adur39799_comp0_c0, Aipa11282_comp0_c0, Adur6127_comp0_c0, Aipa30960_comp1_c0, Adur41318_comp1_c0, Aipa15178_comp0_c0, Aipa1…	P
GO:0010025	wax biosynthetic process	0.484565	Aipa35760_comp0_c0, Adur29332_comp0_c0	Adur33503_comp0_c0, Aipa41439_comp0_c0, Adur35429_comp0_c0, Adur24931_comp1_c0, Aipa28530_comp1_c0, Adur1114_comp0_c0, Aipa16427_comp0_c0, Aipa7723_comp0_c0, Aipa35728_comp1_c0, Aipa28533_comp0_c0, Aipa36357_comp1_c0, Adur44309_comp0_c0, Adur23549_comp0_c0, Adur33614_comp0_c0, Aipa15852_comp0_c0, Adur42965_comp1_c0, Adur4150_comp0_c1, Adur15198_comp1_c0, Adur39830_comp3_c0, Aipa10011_comp1_c0, Ad…	P
GO:0010152	pollen maturation	1	Aipa22388_comp0_c0	Adur45835_comp0_c0, Aipa36765_comp2_c0, Adur37793_comp0_c0, Adur16582_comp0_c0, Adur29994_comp1_c0, Adur121_comp0_c0, Adur3029_comp0_c0, Adur28703_comp0_c0, Aipa36765_comp0_c0, Adur7088_comp0_c0, Adur21075_comp0_c0, Adur6053_comp0_c0, Adur2866_comp1_c0, Adur8482_comp0_c0, Aipa41634_comp0_c0, Aipa42331_comp1_c0, Aipa11388_comp1_c0, Adur45835_comp1_c0, Aipa39427_comp0_c1, Adur26079_comp0_c0, Adur13…	P
GO:0010231	maintenance of seed dormancy	0.382138	Aipa22902_comp0_c0, Adur33134_comp1_c0	Adur6134_comp1_c0, Adur34316_comp0_c0, Aipa30950_comp1_c0, Aipa16448_comp1_c0, Adur6357_comp0_c0, Aipa12716_comp1_c0, Aipa4785_comp1_c0, Adur805_comp3_c0, Adur29002_comp0_c0, Aipa38187_comp1_c0, Adur43543_comp1_c1, Adur17908_comp0_c0, Adur37614_comp0_c0, Adur6127_comp0_c0, Aipa7913_comp0_c0, Aipa30960_comp1_c0, Adur41318_comp1_c0, Aipa15178_comp0_c0, Aipa16446_comp0_c0, Aipa18106_comp0_c0, Adur11…	P
GO:0010285	L,L-diaminopimelate aminotransferase activity	1	Aipa27057_comp0_c0	Adur31460_comp0_c0, Aipa19319_comp0_c1, Aipa11630_comp1_c0, Adur26960_comp3_c0, Adur47667_comp0_c0, Aipa26329_comp0_c0, Aipa26354_comp0_c0	F
GO:0015238	drug transmembrane transporter activity	1	Aipa22902_comp0_c0, Adur33134_comp1_c0	Adur42735_comp0_c0, Aipa44053_comp3_c0, Aipa11413_comp1_c0, Adur22315_comp3_c0, Adur42183_comp0_c0, Adur38008_comp0_c0, Aipa23015_comp0_c0, Adur45951_comp1_c1, Adur45951_comp1_c0, Adur6134_comp1_c0, Aipa9515_comp4_c0, Adur12035_comp2_c0, Adur44016_comp1_c0, Aipa721_comp0_c0, Adur47332_comp0_c0, Adur30028_comp2_c1, Adur30028_comp2_c0, Adur18642_comp0_c0, Aipa26312_comp0_c0, Adur8605_comp0_c0, Aipa…	F
GO:0015299	solute:proton antiporter activity	1	Aipa22902_comp0_c0, Adur33134_comp1_c0	Adur24039_comp0_c0, Aipa37153_comp0_c0, Adur47685_comp1_c0, Aipa17879_comp1_c0, Adur6134_comp1_c0, Adur48865_comp0_c0, Aipa16503_comp1_c0, Adur23743_comp2_c0, Aipa26699_comp0_c0, Aipa1549_comp0_c0, Aipa36579_comp0_c0, Adur16241_comp0_c0, Aipa20405_comp0_c0, Aipa26682_comp1_c0, Adur34316_comp0_c0, Adur23742_comp0_c0, Aipa30950_comp1_c0, Aipa21381_comp1_c0, Aipa16448_comp1_c0, Aipa22561_comp0_c0, A…	F
GO:0019853	L-ascorbic acid biosynthetic process	1	Aipa45699_comp0_c0	Aipa21234_comp1_c0, Aipa5779_comp0_c0, Aipa739_comp0_c0, Aipa45695_comp1_c0, Adur9147_comp0_c0, Aipa759_comp0_c0, Adur44750_comp0_c0, Aipa15574_comp1_c0, Aipa37467_comp0_c1, Aipa37467_comp0_c0, Adur40630_comp0_c0, Aipa30455_comp0_c0, Adur24055_comp2_c0, Adur2913_comp1_c0, Aipa749_comp0_c0, Adur30718_comp0_c0, Aipa15389_comp0_c0, Adur9149_comp0_c0, Aipa21349_comp0_c0, Adur9147_comp1_c0, Aipa759_co…	P
GO:0020037	heme binding	1	Adur123_comp1_c0, Aipa34392_comp0_c0, Aipa27852_comp0_c0, Aipa28620_comp1_c0	Aipa34951_comp0_c0, Aipa36952_comp0_c0, Adur21124_comp0_c0, Adur2909_comp0_c0, Aipa45130_comp0_c0, Adur120_comp0_c0, Adur13065_comp0_c0, Adur15914_comp1_c0, Aipa27830_comp0_c0, Aipa11129_comp0_c0, Aipa8481_comp0_c0, Aipa11098_comp0_c0, Adur15838_comp0_c0, Aipa37710_comp0_c0, Adur32734_comp0_c0, Aipa22200_comp1_c0, Adur34074_comp1_c0, Aipa31779_comp0_c0, Aipa4263_comp1_c0, Adur32778_comp2_c0, Aipa…	F
GO:0031012	extracellular matrix	1	Adur569_comp0_c0	Aipa17742_comp0_c0, Adur13732_comp0_c0, Aipa7318_comp0_c0, Adur42119_comp0_c0, Aipa24268_comp2_c0, Aipa17287_comp0_c0, Adur14272_comp1_c0, Adur14643_comp0_c0, Adur32538_comp0_c0, Adur32358_comp0_c0, Aipa24284_comp0_c0, Adur32363_comp0_c0, Aipa13483_comp1_c0, Adur36081_comp0_c0, Adur14197_comp0_c0, Adur41240_comp0_c0, Aipa43988_comp0_c0, Adur2200_comp0_c0, Aipa31068_comp0_c1, Adur44198_comp0_c0, A…	C
GO:0033773	isoflavone 2'-hydroxylase activity	1	Aipa34392_comp0_c0	Aipa14229_comp0_c0, Aipa13425_comp0_c0, Aipa32588_comp0_c0, Adur47453_comp0_c0, Adur28925_comp0_c0, Aipa43651_comp0_c0, Adur42161_comp0_c0, Aipa13404_comp1_c0, Adur47454_comp0_c0, Adur45030_comp0_c0, Adur17097_comp0_c0, Aipa25034_comp0_c0, Aipa32587_comp1_c0, Aipa43647_comp0_c0, Aipa32575_comp0_c0, Aipa43652_comp0_c0, Adur45026_comp0_c0, Aipa43661_comp0_c0, Adur20723_comp0_c0, Adur45027_comp0_c0,…	F
GO:0033800	isoflavone 7-O-methyltransferase activity	1	Aipa36016_comp0_c0	Aipa35916_comp1_c0, Aipa35927_comp0_c0, Adur20127_comp0_c0, Aipa18724_comp1_c0, Aipa35930_comp1_c0, Adur19942_comp1_c0, Adur20128_comp0_c0, Adur20207_comp0_c0, Aipa36033_comp0_c0, Aipa36014_comp0_c0, Aipa35923_comp0_c0, Adur20123_comp0_c0, Aipa36527_comp0_c0, Aipa35920_comp0_c0, Adur20263_comp2_c0, Aipa35894_comp1_c0, Aipa35924_comp0_c0, Aipa18715_comp0_c0, Adur20124_comp0_c0, Aipa33428_comp0_c0,…	F
GO:0033807	icosanoyl-CoA synthase activity	1	Adur29332_comp0_c0	Aipa15852_comp0_c0, Adur24293_comp0_c0, Adur39830_comp3_c0, Aipa10011_comp1_c0, Aipa18235_comp0_c0, Adur35887_comp0_c0, Aipa23271_comp1_c0, Aipa26914_comp2_c0, Aipa43534_comp0_c0, Adur45165_comp1_c0, Adur42284_comp0_c0	F
GO:0045543	gibberellin 2-beta-dioxygenase activity	1	Aipa31925_comp0_c0	Aipa20441_comp0_c0, Adur24163_comp1_c0, Adur4159_comp0_c0, Adur21130_comp0_c0, Aipa31914_comp0_c0, Aipa33707_comp0_c0, Adur20548_comp0_c0, Adur21884_comp1_c0, Adur18030_comp1_c0, Aipa41037_comp0_c0, Aipa41575_comp0_c0, Adur27371_comp1_c0, Aipa27709_comp0_c0, Adur12487_comp1_c0, Aipa19898_comp0_c0, Aipa16361_comp0_c0, Aipa20002_comp1_c0	F
GO:0046274	lignin catabolic process	0.0278296	Adur50255_comp0_c0, Aipa20365_comp0_c0, Adur8411_comp0_c0	Aipa39183_comp1_c1, Adur46371_comp5_c0, Adur28348_comp0_c0, Adur18735_comp0_c0, Aipa43195_comp0_c0, Aipa42340_comp0_c0, Adur5891_comp1_c0, Adur38974_comp0_c0, Aipa39813_comp0_c0, Aipa32824_comp0_c0, Adur28345_comp0_c0, Aipa42795_comp0_c0, Aipa40602_comp0_c0, Adur40274_comp1_c0, Adur46371_comp3_c0, Aipa40645_comp0_c0, Adur47215_comp0_c0, Aipa20556_comp0_c0, Adur40249_comp0_c0, Adur28589_comp0_c0, …	P
GO:0047196	long-chain-alcohol O-fatty-acyltransferase activity	1	Aipa35760_comp0_c0	Adur33503_comp0_c0, Aipa16427_comp0_c0, Aipa35728_comp1_c0, Aipa22109_comp1_c0, Adur15198_comp1_c0, Adur48204_comp0_c0, Aipa45822_comp0_c0, Adur33734_comp0_c0, Adur31173_comp0_c0, Adur31188_comp0_c0, Adur38090_comp1_c0, Aipa33927_comp1_c0, Adur32802_comp0_c0, Adur4889_comp0_c0, Adur28816_comp0_c0, Aipa45810_comp0_c0, Aipa29410_comp0_c0, Aipa45830_comp0_c0, Adur15198_comp0_c0, Aipa3712_comp1_c0, A…	F
GO:0048046	apoplast	1	Adur50255_comp0_c0, Aipa20365_comp0_c0, Adur8411_comp0_c0	Aipa24283_comp0_c0, Aipa11807_comp0_c0, Aipa17052_comp0_c0, Adur43486_comp1_c0, Adur32914_comp0_c0, Aipa17742_comp0_c0, Aipa12008_comp0_c0, Adur6130_comp0_c0, Adur42183_comp0_c0, Aipa39183_comp1_c1, Aipa12326_comp0_c0, Adur45337_comp0_c0, Aipa5565_comp1_c0, Aipa33306_comp0_c0, Adur8241_comp0_c1, Adur8241_comp0_c0, Adur12030_comp0_c1, Aipa45239_comp1_c0, Aipa10480_comp1_c0, Adur183_comp0_c0, Adur3…	C
GO:0050105	L-gulonolactone oxidase activity	0.548545	Aipa45699_comp0_c0	Aipa45695_comp1_c0	F
GO:0052716	hydroquinone:oxygen oxidoreductase activity	0.0278296	Adur50255_comp0_c0, Aipa20365_comp0_c0, Adur8411_comp0_c0	Aipa39183_comp1_c1, Adur46371_comp5_c0, Adur28348_comp0_c0, Adur18735_comp0_c0, Aipa43195_comp0_c0, Aipa42340_comp0_c0, Adur5891_comp1_c0, Adur38974_comp0_c0, Aipa39813_comp0_c0, Aipa32824_comp0_c0, Adur28345_comp0_c0, Aipa42795_comp0_c0, Aipa40602_comp0_c0, Adur40274_comp1_c0, Adur46371_comp3_c0, Aipa40645_comp0_c0, Adur47215_comp0_c0, Aipa20556_comp0_c0, Adur40249_comp0_c0, Adur28589_comp0_c0, …	F

[truncated: 3 more sheets: H4vs53_2, H4vs53_3, H4vs53_4]
