# Supplementary material for: Deep transcriptomic study reveals the role of cell wall biosynthesis and organization networks in the developing shell of peanut pod
Source: BMC Plant Biol. 2021 Nov 3;21:509. doi: 10.1186/s12870-021-03290-1 (PMC8565004; doi:10.1186/s12870-021-03290-1)
Supplement: Supplementary file 4 — Additional file 4: Supplementary File 3: Differentially expressed TF between genotypes present in H-2:53–1 cluster matrix. [file 12870_2021_3290_MOESM4_ESM.xlsx]

## Sheet: Title
Title: Deep transcriptomic study reveals the role of cell wall biosynthesis and organization networks in the developing shell of peanut pod
Kapil Guptaa# *, Shubhra Guptaa, Adi Faigenboim-Dorona, Abhinandan Surgonda Patila$, Yael Levya, Scott Cohen Carrusa, Ran Hovava *
a Department of Field Crops, Plant Sciences Institute, ARO, Bet-Dagan, Israel.
# Current Address: CSIR-Central Institute of Medicinal and Aromatic Plants, Lucknow, UP, India.
$ Current Address: Plant Breeding Strategic Innovation Platform, International Rice Research Institute, Los Banos, Laguna, Phillipines.
* Communicating Author
E-mail address: ranh@volcani.agri.gov.il (Ran Hovav)
kapilgupta190184@gmail.com (Kapil Gupta)

## Sheet: Sheet1
TFs	Id	H R4	H R5	H R6	H R7	53 R4	53 R5	53 R6	53 R7
ZAT10	Adur2691_comp0_c0	4.44451	3.2814	3.36723	3.32183	6.17687	6.42475	6.62373	6.71091
AtHB13	Aipa17678_com0_c0	4.13389	3.95227	4.7924	3.8845	5.16465	5.8577	6.02184	5.77214
AtHB13	Adur39110_comp0_c1	4.38504	4.20474	4.84584	4.1425	4.97087	5.72615	6.04385	5.71499
AtHB13	Adur39110_comp_c0	4.07966	4.49931	4.76194	3.71017	4.93733	5.29848	5.64895	5.33752
WRKY30	Aipa9904_comp0_c0	6.20671	6.30236	4.24952	3.85033	6.89257	6.80901	6.82442	7.20668
