# Supplementary material for: Deep transcriptomic study reveals the role of cell wall biosynthesis and organization networks in the developing shell of peanut pod
Source: BMC Plant Biol. 2021 Nov 3;21:509. doi: 10.1186/s12870-021-03290-1 (PMC8565004; doi:10.1186/s12870-021-03290-1)
Supplement: Supplementary file 5 — Additional file 5: Supplementary File 4: Details and sequence of total of 155 genes of the cellulose synthase superfamily. [file 12870_2021_3290_MOESM5_ESM.xlsx]

## Sheet: Sheet1
gene	Gene Id	Sequence
CESA1	Adur1205_comp0_c0	GCAAACAAGTAACTCAATAAAGAGAATGAGAAAGATGGGACATTGAGTGTGGCCGAAGCTTCTTCATTCTCTTTTTGGCGTCGTCTTTCTTTTCGTGTCACTGTCTCAAAATCTCATTAATATCGTTTTAAGAGTTTTTAAGGCATTGAAATCTGTGCCAATACAAAACAAGCAAAAACCATGGAAGCAACTGCAGGAATGGTTGCTGGCTCGCATAAGAGGAACGAGCTTGTTCGAATTCGCCACGATTCCGAAACCGCCCCTAAACCCCTGAAGAATTTGAATGGACAAATCTGTCAAATTTGTGGTGAAACTGTTGGATTAACAGATAGTGGCGATGTCTTTGTTGCTTGCAATGAGTGTGCATTTCCAGTTTGTCGTCCTTGTTATGAATACGAG…
CESA1	Adur1205_comp1_c0	GAAGAGAGAATATGAAGAATTTAAAATACGGATCAATGCCCTTGTCGCCAAAGCTCAAAAGACACCAGAAGAAGGATGGACAATGCAGGATGGAACTTCTTGGCCTGGAAATAATCCTAGGGATCATCCTGGAATGATTCAGGTCTTCTTGGGTCATAGTGGAGGTCTTGATACAGATGGAAATGAGCTACCAAGACTTGTTTATGTTTCTCGTGAAAAGCGACCAGGCTTCCAACATCACAAGAAAGCCGGAGCTATGAATGCTCTGATTCGAGTTTCTGCTGTCTTGACAAATGGCGCATATCTATTGAACGTCGATTGTGATCATTACTTCAATAACAGCAAAGCTCTAAAAGAAGCCATGTGTTTCATGATGGATCCAGCTCTTGGAAAGAAGAC…
CESA1	Adur1205_comp3_c0	GTCCTTCAAGTAATCAATCTTCTGTGCAAAATAAAACTCTGGGGCTCTTGGCTCAATATTGTGCTTCTTGCAAAAGGGAACCCACTTCTTTGCAAATTCAGCTGTTTCTGAAAGGGCTTCAAAGGTCAACATAGCCGAACCATCATCTGATACATAGCAAGAAACCTTGTCGACAGGATAATCGACAGCAAGTATAGACAGAACAGTGTTTGCTGTTATGAGAGGAGGCTCTTTGAGAGGATCCACTGTACTAACAAACACATCCACCGGGGCCAATTGCGACGGTTCTCCATCACGGT
CESA1	Adur28972_comp2_c0	GCGAAGCAAACAACACTACAACAGCAACAAGTAACAACAATTCAAGGGAGGGAGTGACTGTTGAGTTGGCTGAACAGTTTGGGAAAAAAATAAAAGAATGGATCAAAGTGGTGGAATTGCGACTGGGCCGCGCGATGTCCTAGGAGTTAGGAGCGGTTCCGACATTGGGTGTAAACCCTTGAAGAATTTGAATGGTAAAATCTGTCAGATATGTGGCGATACTGTTGGATTAACAGCCACCGGTGATGTTTTTGTTGCTTGCCAAGAATGTTCCTTCCCACTTTGTCACCGTTGCTATGAATGTGAGTGCGAGAATGGGAACCAATCTTGCCCCCAGTGCAAGACCAGATACAATAGTCACAAAGATAGTTCCCATTTGGAGGTAGATGAGGATGATTA…
CESA1	Adur298_comp1_c0	GATCATAACCATACAGAGCCTGCCTATTGAAACAGCAACCAGTTCCGACATAGACTGGGCCTTGAATACCATCCAGACCCTTCAAGTTGATATCAAAGAACACAATATTGCGATTGGCATATCGATCGTGCAAGTCAATGCCATCGAACCTCTGAGGAAATTGTACATAGCATGTTTTCTTTCCAAAAGCAGGATCCATCATGAAGCACATGGCTTCCTTAAGAGCTTTGCTATTATTGAAGTAGTGATCACAATCGACATTCAGAAGATATGCACCATTGGTCAACACAGCAGAAACTCGAATCAAGGCATTCATAGCTCCGGCCTTTTTGTGATGCTGGAAGCCAGGTCGCTTCTCACGAGAAACATATACAAGTCTAGGTAGCTCATTTCCATCTG…
CESA1	Adur303_comp0_c0	GTGCTCTTCCGATCTTGCAATAAAAACTGGAGACTGACCAAATCGTTTCTCTAAGCTCTTTTGCGACATAAGAAGTGACCTCTCATCATCATACCCTTCAACACCCTCTTCTATGTCTTCCATATTAAAGATGGGAACAGTGGATTCAGTTCTTTTAACACCCCTCTTCTTGTCATTGAATCTTTTGTGGCCACCCGATCCCTTCTTCCTAGAACCCCAAC
CESA1	Adur303_comp1_c0	AAATTACTTGACATAAATATAATTTATATTGTGTGTTCAAAGTACATGACACGAGTACATCTTAACATAACCTATTCTTACAAGGACCAAATAAGGTTTAAAAAAATAAACGAACGATACATGAAGGGGACAACCCTCCAAGACAACCTTAAATGGACTTATGTTCTTGCAATATATACAAACACTTGGAACTCTAGAGTTTCTCCAAACACGAGGAGATCAAAAGGGGGTGAAACCTTAATACATTATACAAAAAATAATCCCCAAAATTTAACCTTAACAGTCTATGCCACATTGACCAGAGGATGATTTGTTGGAGCCATTGGTGAAAGGATCAATTCTGACCCAAAGCAACGAGAATATAGAAGCAAGAAGAATAGACCAAACAATAACAATGGT…
CESA1	Aipa21292_comp0_c0	GCTCAACTATCTTGGTATATACCAGAAAAAGGAATACGTATCAATAAATAAAATAAACAAATAATACAACACAACACAAAGGGTTAAGTCTTCTACGTTTAAATCTTTATCAAGAACCCTTCTTCACTTGTTTCCTCCATAAGAACCTTGAGAGAATGAATTAGGTGTATGTTATCTGTACTTATCTCGTCTTGTCAAGTAGAATAAGTACATAAAACATTTCTCAATGAATTCGGTATATACACTATGGCAACCTTGTGTGTCTCCGAATAATGAAACAATAGAGGATGGTGAGTTTAACAAGTGTATCTCTAGCAGTTGATACCACATTGACCATTAGCATTTTTTGAGGCTTCAGTGGTGAAAGGGTCAATCCTAACCCACAACAAGGAGAATATG…
CESA1	Aipa36467_comp3_c0	AGAGGGAGAGAGAGAGAAAGGTGGAAAATGGCGTATTGAATGAGCTAAAATTTTAAGGTTCTGATTTCCCTTCTCTTCACCACAACCGTGTGATCTTTTCTCCACTGATCTGAAATAAGAAGAAGAAGAAGATGGAGGCAACCGCTGGAATGGTTGCTGGATCACACAAACGGAACGAGCTTGTTCGGATTCGCCACGATTCTACCGATAGTGGGTCTAAGCCTTTGAAGAATTTAAATGGCCAAATCTGTCAAATATGTGGTGATACTGTTGGCCTAACTGCCACTGGTGATGTCTTTGTTGCCTGCAATGAGTGTGCCTTCCCGGTTTGTCGTCCGTGTTACGAGTATGAAAGGAAGGATGGGAACCAGTCTTGTCCCCAGTGCAAGACAAGATACA…
CESA1	Aipa37981_comp0_c0	AGAAGTGAATGAATATGATGTTGATAGCTGGAAATGAAAGCAAGCAAACAAGTAACTCAATAAAGAGAATGAGAAAGATGGGACATTGAGTGTGGCCGAAGCTTCTTCATTCTCTTTTTGGCGTCGTCTTTCTTTTCGTGTCACTGTCTCAAAATCTCATTAATATCGTTTTAAGAGTTTTTAAGGCATTGAAATCTGTGCCAATACAAAACAAGCAAAAACCATGGAAGCAACTGCTGGAATGGTTGCTGGCTCGCATAAGAGGAACGAGCTTGTTCGAATTCGCCACGATTCTGAAACCGCCCCTAAACCCCTGAAGAATTTGAATGGACAAATCTGTCAAATTTGTGGTGAAACTGTTGGATTAACAGACAGCGGCGATGTCTTTGTTGCTTGCAA…
CESA1	Aipa37982_comp0_c0	GAGAGAATATGAAGAATTTAAAATACGGATCAATGCCCTTGTCGCAAAAGCTCAAAAGACACCAGAAGAAGGATGGACAATGCAGGATGGAACTTCTTGGCCTGGAAATAATCCTAGGGATCATCCAGGAATGATTCAGGTCTTCTTGGGTCATAGTGGAGGTCTTGATACAGATGGAAATGAGCTACCAAGACTTGTTTATGTTTCTCGTGAAAAGCGACCAGGCTTCCAACATCACAAGAAAGCCGGAGCTATGAATGCTCTGATTCGAGTTTCTGCTGTCTTGACAAATGGCGCATATCTATTGAACGTCGATTGTGATCATTACTTCAATAACAGCAAAGCTCTAAAAGAAGCCATGTGTTTCATGATGGATCCAGCTCTTGGAAAGAAGACATG…
CESA2	Adur3969_comp0_c0	TCATGTTTTATTCACTTGGTGCAAAAGCTAGAACAAAATCACATTTGGTTACAAATATGAGATGCCTTATTCAGAAAGAAACTATAAATTACAACCTCCTCACCTCATCTATGGGAATTTAAACTAACCTTGAATCCAAGCAAGCACATGTATAAAAAAAGAATAATGAAACTCTAAATTGTTTTATGCACAGCCCTTTTGTATATCTACAAACATCCACCACAATGAACCCTTTCTGTAGCAGTGTCTCTCACCAAGAGATTCTTCTGCATCTACTGATGTTATTTGACAAAAAACTTTATGCAAATTTTGCTTATGTTTGTTTATGTGCCTTAGTCATCAATCACACTTCAATCCACAAAGTTCCAAAACAATGTCATTTTTGGCCAAAAAGGGGTT…
CESA3	Adur42909_comp0_c0	ACTAAATTTTACTTCAATGTCTTCTATTGATCTTGCGAGAATATCGAGGGAAATTTATATATTAAAAAAGTTTTTTGAAATTGTCTTTGGTGAGTCAAAGTGGATCTTTGCCGTAGTCACATATTATGAACATTCCACAGTTTAAAATCTGATCCTGATTTCAACATCAAGTTGCCTTAGTTTTAAGAGATCTAGAGCTTATATGGAAATGCTTGTTGGGATCTAGCAACCAGTTCTTACATAGATCCAATCTTCAATTTCTACAGAAAAAACAAAAAGAGCTGCTTCTGAAGTGAAGGTAGCTTTCAAGTGATGTGTGTATTTTGCTGATATTGTACTGCCATCGATTAGATCTCTTACTGGCATCTGGATAGAGCTAAGTAGGAGCCTGTGATGGCG…
CESA3	Adur7810_comp1_c0	TGCATTATTAGTTCTTTATTGTTTCTCTCTCTTCTTCTTTTTTTTTTCTTTGAAAAGTGTTTTTGTTCCTCATTTGTTTGTGTGTTTCTGTTCAGTTCTGATTCTGACATTTATGTTTTTCATTTTTCTCGCTGTTGATGGTTCCTGATTTTGTGCCGTTCTCTTTCTCTTTCCTCTTTTGTGAACTGTTGAGTGGGGTTTTTGTGTTTTGTGGTTTATTTGGGTTTAATTGTACAAGAAATTCGTCTAGGTTTTGTTCAAATTCTGGGTGATCTACCCCTGTTTTCAGTGGAAACTCGTGGAAGAAGAAGAGTGCTTTTATTTGATTTTTTATGAAAAAAAGGAGCATATTCTGCTGTAGCAGTGGATCAAAAGAGAGGAATATTTACAATTGATCTT…
CESA3	Aipa3853_comp0_c1	TCATGAAGCACATGGCTTCTCTTATAGCCTTGCTATTGTTAATGTAATTATCATAGTCCAAGTTCAGCACAAAAGGGGCATTGGAAAGCACTGCAGACACTCTCACCAGTGAATTAAGTGCACCAGCTTTTCTATGATGATTGAAAGTAGGTCGCTTTTCTCTTGAAACATATACCAAACGTGGTAGTTCATTACCATCCTTGTCATGTCCCCCGCTTTTTCCTAGAAAAACCTGTATCATTCCGGGGTGATCACGAATAGTATTGCCAGGCCATGGGGTTCCATCTTGCATTGTCCAACCTTCTTCAGGAACCTTCCCAGCTTTTGCAACCAGACAATTCATTCGAACTCTAAACTCCTCGTATTCTCTCTTCATTGCTCTTCTCTCTTTGACAAATG…
CESA3	Aipa38830_comp1_c0	GGAGGAGGGGGGTGGGGGGGATAAACTAGTAAGGTACCAGAGATGCATACAATGTGTGATCTTTGTAAATAGTTTAATAGTGATACATAGTTTTCCCAGAAAAAAAATGGAATGAATGTTCAAAGTATTACAATAAATTACAAAAAAATGATATCCTTAAACAATTGATCTCTAATTTGATTTCTTCTTTGTGGACTATGAACTGCACATAATTTAGACATGCGTAAACAGATTACAAAATGTTACAAACAAAAGAATTGCAAGCAAATCAAAACATTCCAACCAGACCTGTTTTCATGTTCTAGCAGTTGATTCCACACTGCTGAACATCAGGACCGGTGACTTTGGTAGTGAACGGGTCGATTCGGACCCATAACAGAGAGAAAATGGAAGCAAGCA…
CESA3	Aipa46696_comp1_c0	GTGCTTTTATTTGATTTTTTATGGTAAGTTTTCTCATAACGGATTTTGCAATTTCAGTGTGAGAAAGGTGAGAAATGTGTAATTGTTTTCTGTTCCTAAATCCTAAGTTTCTAACAAAAACCAAGGTTGAGATTTCTGTTAACTGTTGATCATTCTTGTTTATCAAGGGAAAAAGAAAAACCATTATTTATTTATTAATTTTTTGTTTGTGCGGAAAGTTCTTTGATATCTCATTCATACACAGGGAAGATTCCACTTTTTAAAGAGAGGGGAAAAAACGTAGAAAGAAGAAGAAAAAACGAAACACAGAATTTAAGAGCCAAAAGTTTCTTTTTCTCACTTTATAAACTGTTGAAAGTATTTTATATGAATACTTTTTTGGAGCTAGCTTTTTTCTAT…
CESA3	Aipa46704_comp0_c0	GGGCAATGTAGCTTGGAAAGAAAGAGTTGATGGCTGGAAGATGAAGCAAGAAAAGAATGTTGTTCCAATGAGCACAGGCCAAGCTGCTTCTGAAAGAGGAGCCGGAGATATTGATGCTAGTACTGATGTGCTTGTTGATGATTCCTTGTTGTAAGTGTTTCATTTATAATTTTTTGAGGGCCAAATGGTAGTTCACTCTAAGAATTTCATATTTTAATATGCAGTATGACAATTAACATAAGGATGGTTTGGTAATCAACTGATATGTAATTATCTGTGCCATTCAATCTTGTCTATTGTATGTGAGATAAATTTTCTTTGTTATGAAGGAATGATGAAGCTCGGCAACCACTTTCAAGGAAGGTTTCGATTCCGTCGTCTAGGATTAATCCATATCGT…
CESA4	Adur26780_comp2_c0	AAATAATAATAGAAGATAAGTGATAATCATATACAGCATAATATATTGCACAGATACCACAAGTACAGAACTAATATTCTTTTTATCTTTTGAGACCACATAACTATAGGTGTTCTCTTAAGAAGGGTGTGTAAGTGTGTTTATGAGTTGAGATTTTGAAGAGAAAGGATAGGAAGTGAATGAATTGTTCAGTAAAGTGAAACTCTTCAAGCCTTTCCATTCCCTTCCGTTTCCTTCAAAACCAGAACTCACAAAGACTCCTGAAAGCAGTATTCTCCAGCAAAAAAAGAATAAGGAAATGGGAAGAAATAGAACATAACCCTGATTTTATCTCCACCATTACCTTAGCATTCTAACCCACACTGTACTAGAACTGGACCTGTTTTCTTGGGCAAGAAC…
CESA4	Adur26780_comp4_c0	ATTGGTGGTTCTTTAAAAGGGTCCGCAGTTGTCACAAAAACATCAACAGGGGCTAGTTTGTTTTGCCTGCCTTCTTGCTCGAAGCGCAAGGACAAGCGCTCGAGGCTGGTTTCGCGTGTGATGGGGAACCATTTTGGTAGCTGATCAACTAGCCAGGACAATGCTAGCCATATTTCACAAATTACTGAGACCAACCAGAGTGGAAATGCATCATGGACTGGATTCAGGATCCGGAAGCGAAAAAAGAATGCCAGCACGACGAGGCGCATGACAATGACTATCCGGTATGGATTGATTAGGCTTGAAGGTACCGGTACTTTTCGCCACAATGGTTGCCTTGCTTCAGCCAAAATGTAATCTTCATCTTCTTGATCATTGCTTATTAGTCCTTTCTTTTCT…
CESA4	Adur44472_comp0_c0	CAGAACCTTGGAGTTAAGAGATTATGTTGAGTTGTATATAGTGCACAAGATTGAGGAGGAAGACGTATTTCCTACTTCTGGCTACATTGATGTTAGGGGGATCATAGGATGGATGATGAGGGACAACAGCTGGTTGTGTATGGAGGAGAACATGCTGGTTTAAAACATGCTAAACCAGCTGCTGATATCTTTGGGGCAGAGAATAGTAAGAGTGGTGATGATGTTAATCTGGAAACTGATATGGGTAACTATAGTGATAGTGACAGCGTTGATTCATAGTATAAACCATCTGAGGAAGAGGAGGAGACTAAAGAAGATTTGAACTTTACCAACAGTGAAGATGAGCTTGATCCTGATGTTAGTGGATTTCAAGATGTTAATGTGGTGAATGAAAAAAGT…
CESA4	Adur44473_comp1_c0	GTGTTACGATTTACAATACCAACTTTCAAGTTCCTGTTGATTTAGGTTTTTCCTTTGATCATATGTTACTGCTTAGATATTACAAGTTTCACTCGATCTAGAAAAATCCCTCTGTATCATAGGACTATACACTATAACTAGAGGCAAGCAAGGAGTAAATTTGGCTACTTGTGAAAGAACTCTACAAAAGTTATAAGAAAATTTTCACTTCCAAGATCTAAGGCTTCCAATGAAGCATTTTACAGATTTACCTGATGAATTGGCAGATGAGAT
CESA4	Adur45031_comp0_c1	TCATATTCTCTCTTCATGGCCCTGCGTTCCTTGACAAACATAGGATGTACCTTGTCTTTCAAGTAATCGATTTTCTGAGAGAAATAGAACTCAGGAGCTCTTGGCTCAATATTATGCTTCTTGCAAAATGGAACCCATCTTCTTGCAAACTCAGAGGTTTCAGAGAGTGTGTCAAAGAGAAGCATAGAAGCACCATCATCTGATACATAGCAGGAAACCTTTTCGACCGGGTAATCGACGGAGAGGATGGAAAGGACGGTGTTGGCTGTTATGATTGGAGGTTCCTTCAAAGGGTCCACAGTACTGACAAAGACATCAACAGGGGAAAGCTTGTTTGGTTCCCCTTCGCGCTCGAACCTTATGGACAAGCGGTCCAAGTAAGTCTCGCGCGTGATGGGG…
CESA4	Adur45032_comp0_c0	AGCATTATTTGTTGGCTATACAGTAGAGAAGTACCCATAATTGACGATGAAATGTGACCAACAAATTAAATAAAAACCAAGCTGGCAACAAGAACAAGCTAAGGGATTAGTTTATGTAGTAGCTTAAATAGTACTTGTTCAGTATGTTTTAAACTTTTAAGATACTATATATTTAGACATAATTTTTAAGAGAGAAAGAGAGGCAAAGTACATGTATCTGGTTGGGTGTATGGTCCATTCAAAGTTTCCAAGTATAGCCACATTTGCATTTTAAGCCTATACGTATACTCTTGATAAACTCTTCTGAGAGAGGCAAATTAAAGCCTCAATTAACTATATAATAATAAGAAAACAAAAAGATACATTTGCATCATATCAAATGAATAGATGAACCCCTGC…
CESA4	Aipa13418_comp0_c0	GTCCTTCAAGTAATCAATCTTCTCAGAGAAATAGAACTCAGGAGCCCTTGGCTCGATCTTATACTTTTTGCAGAATGGAACCCATCTTCTTGCAAACTCGGCAGTTTCGGCCAACGAATCAAAGAGGAGCATGGAAGCACCATCGTCCGAGACATAGCAGCACACCTTCTCAACAGGATAGTCAACAGAGAGGATTGAAAGAACAGTGTTTGCTGTTATGATTGGTGGCTCCTTCAGAGGATCCACAGTACTCACAAACACATCAACAGGGCACAGTTGGTTTGGCTCCCCTTCACGCTCGAACCTTATGGACAACCGGTCCAAGTAAGTCTCGCGTGTGATGGGGAACCACTTTGGGAACTGATCAAGGATCCATGACATTGCAAACCATATCTCACA…
CESA4	Aipa13419_comp0_c0	TATTAAGTACCCCAAAAAATCTTCAGTTTTTTCCATATCAGTGACAATCTCTGAAACAACAGATTCAATTGTACATATTCCAACCATGCATAACCCTATACAGTAGTATATACACAGATAACACTTCCCAGAATTTCAAATACAAAAAATATCAGTAACAAAATAGAAACATTATTATTACAAAAAGTTCCATGCATTACTCATCAAATGGCTTTTGGAAGCACAAGTAAAAGAAAACACATGCAGCCTTATTATTAGCATTCTACACCACATTGTTTGAGTATTGGACCTGTTTGCTTTGGCAAGAAAGGATCAATCCTAACCCAAATCAATGAGAAAATAGAAGCCAAAAGAATTGACCAAAGAACCACAATAGTAGGAGTTCTGTTTTGTTTCCCC…
CESA4	Aipa13419_comp1_c0	AAGTGTTGTCCATTTGAACATATACAGCTCTCCGAATTCTGTATCGTCTGCTGCTTTTGCTGTGACAGTGAAGTTGGTGTCTACTCCGGCAAGGACTTTCAGAAGTCCTTGGAATACGGCGAAAAGGTGGGCCGATACGCCTCCGATCACCCAGAATTGCTCGTTTCGCCACCAGTCTTCTATGGTAACGCCACTCCACCGGAGCTCGAGGACACCGGTTAAGATGATGGAGATAAATAGGGCCATGAACCATACACTAGCAAGGTTGGTCAGAGTGGGGATGATGAATTTCCCGGTCAAGAGACAAACAGCTGGTATTGTGCAATATGCAAGCAAAGGAATGGAAGTGAATGGATAAACAATGGTGTTAGTGTAAGCCAACCTCTCTAAGTACTTCAA…
CESA4	Aipa16262_comp0_c0	CCCTTTCAATTTTCATCAACCCTTATTTTACCCCTGAATTCACCTCGCATACTTCAACCCTCCTTCTCCATCGCCGCCGCGCCGCCGTCGCTCCGCTGCTGCCGTCGCTTCGTCTCTCTGCGCCGTTGTTGTTGCTGCTCAATCAAAATTAAGGAGCTTCGGACATTGATTCCTAAAGGCTTTGAAGTAATTGGAGCATTTGCTTACGGAGCCGGCGCCGACGCTCAAGCGGCAGTTCATGCTACTCGCAGACTGAGGAAGCTTTTATATGGTGAAGAGGAAGGGGATAATGGACCGGTGATCGGAGCAGTCGCCGCCGGTTCTGGCGTGCTAAAATTTTTCATGTCGGAGAGTGGAAAATCGAATAGCCTCGAAGAGGATGATTCAGTTGTTGAAGAA…
CESA4	Aipa27210_comp0_c0	AAAGGGTCTGCAGTTGTCACAAAAACATCAACAGGGGATAGTTTGTTTTGCCTGCCTTCTTGCTCGAAGCGCAAGGACAAGCGCTCGAGGCTGGTTTTGCGTGTGATGGGGAACCATTTTGGTAGCTGATCAACTAGCCAGGACAATGCTAGCCATATTTCACAAATTACTGAGACCAACCAGAGTGGAAATGCATCATGGACTGGATTTAGGATCCGGAAGCGAAAAAAGAATGCCAGCACGACGAGGCGCATGACAATGACTATCCGGTATGGATTGATTAGGCTTGAAGGTACCGGCACTTTTCGCCACAATGGTTGCCTGGCTTCAGCCAAAATGTAATCTTCATCTTCTTGATCATTGCTTATTAGTCCTTTCTTTTCTTTTCTTTCTATGTGT…
CESA4	Aipa43665_comp1_c0	AGACAAGAAGGAACAGCAGTGGCATCCCAATGCTCAAGCTTTTTCTTCAGCAGGAAGTGTTACCGGTAAAGACATTGAAGGGGACAAAGAATTCTACAGCAATGCAGAGTGGGAAGAAAGGGTAGAGAAATGGAAAGCCAGACAAGAAAAGAAAGGCCTCCTAAACAAAGAAGAAGGGAAAGACGATCAAGATGAAGAAGAAGATGAGTACCTGTAAGTGTTCATTCTCTTACCCTTGAAATTGCATTCTTATGAAAACGTGATATGCATCAAATGAGACAAAATTACATCACAGTTTGGCTGAAGCTAGACAACCATTGTGGCGTAAAGTTCCAATATCTTCAAGCCTGATCAACCCATACCGGATAGTGATTGTGATGAGGCTGGTGATTCTGGCTT…
CESA4	Aipa43665_comp2_c0	GTTTGTAATAGTTTCACGAAGTACATGTATCTGGTTTGGTGTATGGTCCATTCAAAGTTTCCAAGTATAGCCACATTTGCATTTTAAGCCTATACATATACTCTTGATAAACTCTTCTGAGAGAGACAAATTAAAGCCTCAATTAACTATATAATAATAAGAAAACAAAAAAGATACATTTGCATCATATCAAATGAATAGATGAACCCCTGCAGCCAGTGGTGCAGTTGCTTAATTAGCATTCAACTCCACACTGCTTGAGTATTGGACCAGTTTGCTTAGGCAAGAATGGATCGATCCTCACCCAAATCAATGAGAAAATGGATGCTAGCAGAATTGACCATAAAACCACAATGGTTGGAGTCCTGTTTTGCTTTCCCATGAGACCCTTTAGGAAAG…
CESA4	Aipa48638_comp0_c0	GGGTGGAAATCAGTGTACTGCATGCCAAAGAGAGATGCTTTTAAAGGATCTGCTCCTATAAATCTATCTGATAGATTACACCAAGTTCTGAAATGGGCTCTTGGTTCAACTGAGATTTTCTTTAGTGGCTATTGCCCATTGTGGTATGGTTATACTGGTAAACTAAAATTGCTACAGAGGTTGGCTTACACTAATACTATTGTTTATCCTTTCACTTCCATCCCTCTCTTGGTGTACTGCACGATTCCAGCCGTCTGTCTTCTGACTGGAAAATTCATTGTTCCAGCGTTAACAAATGTTGCTAGCATTTGGCTAATGGCTCTGTTCACCTCCATGATCTTAACGTGCGTGCTAGAGCTCCGGTGGAGTGGGGTAAACATTCAGGACTGGTGGCGCAAC…
CESA5	Adur33343_comp0_c0	ATAGCAAGGCTATAAGAGAAGCCAAGTGCTTCATGATGGATCCATTGTTAGGTCAAAGGGTTTGCTTTGTTCAATTCTCTCACAGGTTTACTAATAATCATGCTAATGATGATGACTCATATCACAACCAAACAGCTGCTTTTACTGATGTTAAGATGAAAGGTTTGGATGGTATTCAAGGGCCTACATGCATTGGGGTAGGATGTGTGTTGAGAAGGCAAGCATTGTATGGTTATGATGCTCCAAGAAGAAAGAAGGGTCCAAGAAGAACATGCAACTGCTGGTCAAAGTGTTGTTGCTGCTGCGGATGGTGTTGCATGGGAAAGAAGAAGAAGAAGTGCAACAAAGAGAGCAGCCATAGAAAAGTACATTCTGAAGCATCTATTCATCACAGTGCTC…
CESA5	Adur33343_comp1_c0	GAAAAAGCGGGGGACATGACAAGGATGGTAACGAACTACCACGTTTGGTATATGTTTCAAGAGAAAAGCGACCTACTTTCAATCATCACACAAAAGCTGGTGCACTTAATTCATTGGTGAGAGTGTCTGCAGTGCTTTCCAATGCCCCTTTTGTGCTGAACTTGGACTATGATAATTACATTAACAATAGCAAGGCTATAAGAGAAGCCATGTGCTTCATGATGGA
CESA5	Adur33343_comp2_c0	GTAAGGAGCAAAAATGGAAAGAAACTTGGGCTTAGTTGCAGGTTCTCACAACAGCAATGAATTCATTATCATACGTCAAGATGGTGATTTTCTTAGGGATGAGTGGGAAGGGTTGTGTGGTGAAGTGTGCCAGCTATGTGGAGAAGAAATAGGAGTTACTGAAGATGGTGATCTCTTTGTGGCTTGCAACGAGTGTGCCTTTCCCGTTTGCAGAAACTGTTATCACTATGAACGCAGGGAAGGAACCCAACTCTGCCCACAATGCAAAACCAGATATAAGCGTCTCAAGGGATGTGCGAGAGTCGAAGGTGACGAAGAAGAGGATGACATTGATGATTTAGAGAATGAATTCGAACAAGAGATGCATGTTACTATGCCTCCTGAGGATGATGAAACATC…
CESA5	Aipa52425_comp0_c0	CCTATCTCTCTCTTCTCGACGGTCCTTTTCCTTTTCTCCCTTTTCTTTCTCTACACTCCTCTCTTATAAACGTGTTTTGCTGCAACTTTGTGTGTGTCTCTGAGAGAAAAAAGGGAGAGACTAGTTAAGTTTAGTACTACTAAATTAGTAGTAACATGGCAAATATGTTACAAAACTGGATTCTGCAAGAAAAGAATCGTTTTAACAACTTTCTTTAGTTGTTAACAACCAACTCCTTTTGTTTTTCTATATTTGCACAAGCTGTGTTTGTTATATTGTGTGTGAGAGCTGAGAGGTGTTAATGGATACCAAGGGAAGACTCATTGCAGGGTCTCATAACAGGAATGAGTTTGTTCTTATCAATGCTGATGACACTGCAAGAGTGAATGCTGTTACAGA…
CESA6	Adur14795_comp0_c0	GTGAGTGTCTCTCTCTATCTGTATGTAAATGTAAATGAATTGAATTGAATTGTCCTTCTCTCTTACGCGTCTTTATTTCCACACACACAACACTTTTTTCTCTTTCTCTATCTATCTCTCTCTGTTCTTGTTGTGTTGTGTGTGTGCGTTGTATTCTACTCTCTCTCTCTTCACTTTCTCTCTCTAAAAATACGTTGCCATAGATTTGGAGCAGCCGTCGGTGCTCAATTTTTCATTCTTATACTCTCTTCTTGTTATCAGTTATCAATTGCAGAACAAAAAAGAAAAAGAGTGGGATATTTTGGATCGGTTATTGATTTTTCATGTGACGGTTGTTGGTAATGGTGATGGTGGTGGTTGGAGGCAATGCGAAAGTGGATCTCGTGACAGACTTGCTTT…
CESA6	Adur3974_comp0_c0	TCTTCCGATCTCAGCTATGAACACAGCAGATTGCCCAAATTTTTTCTCAAATTTCAGTTGAGACATCAATAGTGACTTCTCACTCTCAACTCCTTCAATTCCCTCTTCTATGTTTTCTAGTGTATGTATGTGCTTTGTATCATCCTTATTCTTTAACATTTTCATACTTGGCTTCCCTTTGTTCTTCTTCTTCTGAGATCCACAACAGAGGCAGCAACACCATTTAGGCCAACAGTTACACGTCCTCCGTGGTGGTTTCTTGGAAGAGGGGGCATCATATCCATAAAGTGCATGCCTCCTGAAGACACACCCAGTTCCCACATATATTGGTCCTTGGATTCCATCTAAACCTTTCATATTGATATCAAAGAACACAACATTGCGATTTGAGTATCTATC…
CESA6	Adur3974_comp0_c1	AGATAGTCAACTTTTTGTGCAAAGTACCATTCAGGAGCTCTTGGTTCAATGCTGAACTTCTTGCAGAATGGAACCCACTTCCTTGCAAACTCAGATGTCTCTGAAAGTGCTTCGAATGTAAGCATGGCAGCACCATCATCTGAGACATAGCATGCAACTTTCTCCACTGGATAATCCACAGCAAGGATTGAAAGAACAGTGTTTGCAGTGATAAGTGGAGGCTCCTTCATAGGATCAACAGTACTAACAAATACATCTACACAAGCTAATTCTGATGGCTTCCCTTCCTTCTCATACCTTAAAGATAAACGATCAAGGTATGTTTCTCTTTCAATTGGACACCATTTTGGGAACTGATCAAGAATCCATGAAGCAGCAAACCAGATTTCACATATGACT…
CESA6	Adur5177_comp0_c1	GGGTTGAGCTGGTATAGATGAATCAGGAAAAGGCATAGGATGAATCCGTCTACCACGATGCATGCATGGAGGAACAATGAGAGCATGCTTCTCAGCAGAAATCCCAACATCCTCATGACCATAAGTCAGGAGAGGGATATCAGCAGCTACAGAAGCTGCATCTAACTCTGATGGTGTGGTGATTCCAGAAGCATTCAACTGTGAATTCCGGGCAGTGTTAAAGCGAGCCGCAAGCATTGCCTCAGCAATGTGACAAGAATCATGCTTGATATTGCTTCCAATGTCAAACTCATTCTCCAAGTCATCAATACCATCCTCTTCTTCATCACCTTCAACTCTAGGACTACCCTTGCTTCGTTTGTATCTGGTTTTGCACTGAGGGCAAGCTTGGTTACCCTC…
CESA6	Adur7631_comp1_c0	ATAATGAAAGAATAGATGGAAAAAAAAATAAAAGAAAAAACCACTATTACATTTAGCAATGTGTTCAGCCCTACCTCCTTTCTTCTTTATGTACCCCAAAAATACAAAACAGTCCAAAACTTTTGTGCAACCATTGCAGAGCGCGTCATATCCATTGAAATTGCTTCTTCCATGATGCAAGCAACCCAAGTATAGATGGAAAAAAACTCCTCCAGGCTCACGAGTCATCACACCTCAATCCACAAATTTCCAAAACAGGACCATCTCTGTTCACAAATGGGTTGATCCTAACCCACATGAGTGTCAATATGGAAGCCAAAAGGATTGACCAAACCAAAACAATGGTTGGCATTCTATCTTGTTTCCCAAGTAACCCTTTGAGGAATGGGTAGAGATGGA…
CESA6	Aipa17298_comp0_c0	TTTTCCATCTCTAGTACAATAGGGTTTATGAAACCATTTCTTTCCTCCAATCTTTTCATCTTTACTCCGCTGCAGAAACTACCCCTCTTTGTTGTTCTTGGTTTCTTCATTGTCGGTGGTTGACTTGTTCATACTACAGCTGTCGCTTGGTCCTACTTTTTCAATTTTTCTTTTTTTTTTCGCCCTGTATTAATCTTTTAGATTGGAGATTCTGCTCTATAAAAATTGGAGTTGGATATTTGTTTTGTGTTTGGGAATATGCTTCAGATTTGATTGATTGAGCTTCTATATGACCATTCTTGGAGTAATCATCGACAATGCTTACAGATTCTTGTGATATTAGTTAGAACAATAGTTTGACTTGTGAGGGTTAGGAGCAGATTGCCAATCATTTTGTCA…
CESA6	Aipa3853_comp0_c0	ACTTAGTTAAAAAAATATAAGAACCTAATTGAAAATTCGGTGAAATTATAGAGGCCTTCTGTTAACTGCAATCCAATCCACATTCCTCTAAAATTGGACCATTTGACTTGGGTAAGAATGGATCTATCTTCACCCACAGAACAGAGAAGAATGATGCAAGCAAGATTGACCATACAAGAACAATGGTGGGAGTTCTATTATTATTGTGCATCATACCTCTCAGCAATGGATACAAGTGGAGAATTACCCACAATGAAAACAAGAGCTTTCCAAATAGAAGACCCCAAGATTCAAAGCCATTGTTTATTGCATGTGAGACTCCAGCCACAATGGCAATTATGTTCAACATCAACAATGTTGTTGGAACAATGAGAAATGTTGTCCACTTTATTGCAAACA…
CESA6	Aipa42275_comp1_c0	GATAAAAATGACATCAAATTAATAATTCAATAGTGAGAACGATACCACACTGTTGATCCCATTTCTTTTCCCTTTTAAGGAGGGATTCAAAACAAATGGAAAAATATTACAAATTTGAGATCCCTTATTCAGAAGGAAACTATATAATTACAATAACATTAGCTCCTCTACCATAATCACTCAACTCATCTCACATTCAATCTTCTAAACTCATAGAATGAACAAGTGTGAAAAAATTTAAAAAAAATAAAATAAAACTCAATCAAATGTTTTATGTGCTAAACCATAGCTTTTTGTATCTACTTACACCCTCCACGTTTATATCCAAGAGTAGACTCTAATGCATGAAGGAATGTATTTGCCCAAAACTTTATGCATATTGTAGACAGTTTCATTACA…
CESA6	Aipa5063_comp0_c0	ACATCTCAGAAAAAGAATATCCATGATCATTGGTATTACAGAAAAGGAACTAACATGCTCATGTTCCTAAGGTCCAAAGACACGACAGCTACTTCTTGACACTCTGATGATGATCCCTCATTTTGTGTAGGGAAGAATTTCATCATTCAATGCTCTTTTCTTATATCAACACATAACGAAAAGAATAACACTAAAATTCACAGAAATGTAATAATGAAAGAATAGATGGAAAAAAAATAAAAGAAAAAACCACTATTACATTTAAAAATGTGTTCAGCCCTACCTCCTTTCTTCTTTATCTACACACCCCAAAAATACAAAACAGTCCAAAACTTTTGTGCAACCATTGCAGAGCGCGTCATATCCATTGAAATTGCTTCTTCCATGATGCAAGCAACC…
CESA6	Aipa52423_comp0_c0	TGATGTTATTTGACAAAAAAGTTTATGCAAATTTTGATTTTGTTTATGTGCCTTAGTCATCAATCACACTTCAATCCACAAAGTTCCAAAACAATGTCATTTTTGGCCAAAAAGGGGTTGATTCTCACCCAAAGAAGTGTCAAGATTGAAGCAAGGAGAATAGCCCAAACCAAAATGATTGTAGGAACACCTTCTTGTTTTCCCATAACACCCTTGAGGAAGGGGTAAAGATGGACAATGACCCAAAGTGCAAAGAACAGCTTCCCAAAGAGAGGACCCCAAGAATCATAGCCATTGTTTATGGCATCAGAGACACCAACAATAACTCCAATGATGTTTATTATGAGCAATGTCAATGGAGGAATCAACAATGATGTCCACTTGAATATGTAGAGTTCA…
CESA7	Adur11603_comp2_c0	GTCAACTGGGTAATCTAGCGCCAAGATTGAAAGAACAGTATTGGCTGTAACTAGAGGAGGTTCCTTCGTTGGATCCACTGTAGTGACAAATATATCTATTGGAGAAAGCATATTCGGCTTGTCCTCCGGTTCAAATCTGATTGAGAGACGATCAATATACGTCTGGCGATCAATGGGAAACCATTTAGGAAGTTGGTCAACCAGCCATGACAATGCTAGCCAAATTTCACACACCACAGATGTGAACCAGAGTCCAATTGCTTCAGGTACTGGGTGGAAGATTCTGTATTGAAAGAATAGCAAGAGAATCACAAGCCTCGCTGCAACCATCATCCTGTAAGGGCTGAGTCTTCCGGATGGTATCGCCACCTTTCTTGAGAGTGGCTGTCTACTTTCATC…
CESA7	Adur26780_comp1_c0	AGAACCACCAATCATAACAGCAAACACTGTCTTATCAGTACTTTCTGTTGATTATCCAGTAGAAAAGGTTAACTGCTATGTCTCGGACGACAGTGCTTCAATGCTTCTCTATGATACTTTGTATGAAACTTCAGAGTTTGCAAGAATTTGGATCCCTTTTGTGAATAAGTACAGCATTGAGCCAAGAGCACCTGAATTCTATTTCTCTCAGAAGGTTGATTACTTGAAAGACAAGGTTCATCCTACATTTGTAAGGGACCGCAGGGCGATGAAGAGAGAGTATGAAGAGTTTAAGGTGAGAATCAATGTGTTGATTTCAAAGGCTCAGAAGAAACCAGAAGAGGGTTGGGTGATGAAAGATGGAACACCTTGGCCTGGGAACAACACTGAAGATCATCC…
CESA7	Adur44265_comp0_c0	GCCCACTTGTTACGTTTGCAATGTATGATTTCTGAACAACCAAACAATAGAGTCAGTCGTTGGAAAATGACTCAGAAAAATGGTAGTTGAAAGAAAAAAAGGAAGAAGCTTAACTTCAAGGCAATGGGGACCCTGCAACCAATTAGCACCATCTCTTATGTGGACACATTAGGTGTCTCATGTGTGTGTGTGTGTAAAGAGTTTAGTTTCCCTTCATAAAATCTCACCACTACATTCTTGTTTTTCTTCCATTGTGTCACCCTGCATTGTCTCCTTCACTATAGTCACTACCAAATCGATATGGAAGCCAGCGCCGGACTTGTCGCTGGCTCTCATAACCGCAATGAGCTTGTTGTCATTCATGGCCATGAAGAGCACAAGCCTTTGAAGAACTTGGAT…
CESA7	Adur44473_comp0_c0	ATGTTAATGCCTTACATGCCAATGTTAATACCTCCGAAAAAGTGGAAGGGTTATGAAAAGGGTGGGCACTTGTTCTTGCCATCTTATATCATGCGTACTCATGGATCAAAGAAGCAGCAAGACACATTGAAGAATGTTAAAAGGACACAAATGCAGAAGGTTTTTGAGGCATTGGATGTACTTGGCAGCACCAAATGGCGAATAAATAGAAGAATACTTGCTGTTGTGGAGGCTGTCTGGGCTGGAGGAGGCAACACTGCAGGCCTGATTGATCGGAAAGATGTTCCTATACCAGCAAGGCCACCTGTAGATGATCCAAAACAAATTCAGGAGTGGAAATGGAATGTAATGAAAGCAAAGAAAATTAATGCAGAGAGGCACTCTCTGAGATGTGACACT…
CESA7	Adur44474_comp0_c0	ACGGATCACATTCTATAATGCCATAATTCTTCAAAATCTTTTCCCCTGGATTCTTTGAAATGGCTTTAAATCTATGCCTGAATGCCGGTCGAAAATCTGGAGGAGTATCAGCAGACTGGCTAACTGGAATGTGTACATATGCTGTCCCAATTAACATATCGATTAATCGACTTCCCAGCTTGGCCTGGGTATCACGACCCCAGGGGACAAAATCTTCTTTCTTCAACAGCTTCTGCACTGACCTCAATCTTCTTTTTTTAATCAAACCATTTATATGTTTCATTAGTTTTGGTTTATCATCATTCATATCATCTTTGGTATCAGCCTCCGTTTTCTTGCGCTGGTGACTTCTGGTTTTTTCCATGAACTTTTGGACCCTAACCTCTTGTTCTATAGCCA…
CESA7	Adur45031_comp0_c0	AGAGAATATGAAGAATTTAAAGTGAAGATTAATTCTTTGGTGGCAAAGGCTCAGAAGAAACCAGAGGAAGGTTGGGTGATGCAGGATGGAACACCATGGCCTGGGAATAACACTCGTGATCATCCAGGAATGATTCAGGTGTATTTGGGAAGTGCTGGTGCACTTGACGTGGAAGGCAAGGAACTGCCGCGACTTGTGTATATTTCGCGTGAAAAACGTCCTGGCTATCAACACCACAAAAAAGCTGGTGCCATGAATGCTTTGGTTCGAGTTTCTGCTGTGCTTACAAATGCACCTTTCATGTTGAATTTGGATTGTGACCACTACATCAACAATAGCAAGGCTATAAGAGAAGCTATGTGCTTCTTAATGGATCCTCAGCTTGGGAAGAAGCTCTGC…
CESA7	Aipa21337_comp0_c0	TATTCTTCATATTCTCTCTTCATAGTACGACGTTCTTTTACATATGTTGTCTGAAGCTTATCCTTTATGTAATCTATCTTCTCAGAGAAGTACTTCTCTGGTGATCGAGGTTCAGCAGAGTATTTTCTGCAGAACGGTACCCATTTTCTTGCGAATTCAGCAGTTTCTTGAAGAGCCTCAAAGGTGAGCATGGAAGCTCCATCATCAGAAACGTAACATGAGATTTTGTCAGCTGGGTAATCCAGAGCCAAGATTGAAAGAACAGTATTGGCTGTAACTAGAGGAGGTTCCTTCGTCGGATCCACTGTAGTGACAAATATATCTATTGGAGAAAGCATATTCGGCTTGTCCGCCGGTTCAAATCTGATTGAAAGACGATCAATATACGTCTGGCGATCA…
CESA7	Aipa27211_comp1_c0	GTTATCGATGCCATCGAACCTTCTTGGAAATTGGACAAAACAAATCCTCTTTCCAAGCTGAGGATCCATTAAGAAGCACATAGCCTCCCTTATAGTCTTGCTATTATTGATATACTGGTCACAATCCAAGTTCAACACAAAAGGAGCATTGCTAAGAACAGCAGAAACTCGAACCAAAGCATTCATAGCACCAGCTTTCTCGTGGTGTCGATAGCCGGGGCGCTTCTCCCTCGAAACATACACAAGCCGTGGCAGTTGTTTGCCATCCATGTCCAGTGTACCAGCACTTCCCAAACACACCTGAATCATCCCTGGATGATCTTCAGTGTTGTTCCCAGGCCAAGGTGTTCCATCTTTCATCACCCAACCCTCTTCTGGTTTCTTCTGAGCCTTTGAAAT…
CESA7	Aipa43665_comp1_c1	GCAATGCGTATCTTGTTGATGCATCATATGATATCAGAGTAAGACAACTAGAAATGAAATGTGGTCTCCTTTGAGACCAAGCAATAACAGAAAAACAAACACCCAAACTAACAAACATGGACCTTCACTTACGTTACGTCTCTTAGACTCAAACGAATCCAATGACTTCCCAACTCACAGTTTGGTAGACTACTACTCACTCTTGTATTCATTCATGTCTTCTACTATGATGTCTTAACTACCCCATTTCTTTCTTATTTATATCACTACACAACCCTTCATCTCATTACACCATGGCTTCCTTCACAATTGGTCCTCATCATCGCCATTTGTCACATGACTCTGATGAGGTTCGCCCTCCTACTCGACAATCTGCTTCATCGAAAGTACAATGCCGAG…
CESA7	Aipa48638_comp1_c0	AGTACACTGATTTCCACCCTCTACAATGCATGTTAAATCCTGTTAAGATATCTTCTGTCACTGAGCCATAAAGCCACCCAATCTCTTTGCCCCATTCAGTTTTCTCTTCATAACCACAGCTAATAACATGAATTGCTTCCTTAATCAGCAACTGTGTATTGGTCACTTTTGGAAGTCCACCATCTTCCATCAAAACAGAAGCAATCAAAACTGGTGACATTCCATATTGCTTCTCAAAGTTTTTCATTGAAATGAAAGATGTTTCCTCTTTCTCTTCAAACCCTTCAAGTCCTTCATCAATCTCTTCAAGATCAAACGTGGACCCAGAATCATCACCAGAACAGCAGCAGCAGCAGCATGAAGACTGGCTTGTCTTCGGCTTTTTATCAGATGGCGGTT…
CESA7	Aipa49534_comp0_c0	GCAATGGCTCCCTCCTACTTCTTGCCCACTTGTTACGTTTGCAATGTATGATTTCTGAACAACCAAACAATAGAGTCAGTCGTTGGAAAATGACTCAGAAAAATGGTAGTTGAAAGAAAAAAGGAAGAAGCTTAACTTCAAGGCAATGGGGACCCTGCAACCAATTAGCACCATCTCTTATGTGGACACATTAGGTGTGTCATGTGTGTGTGTGTGTGTAAAGAGTTTAGTTTCCCTTCATAAAATCTCACCACTACATTCTTGTTTTTCTTCCATTGTGTCACCCCACATTGTCTCCTTCACTATAGTCACTACCAAATCGATATGGAAGCCAGCGCCGGACTTGTCGCTGGCTCTCATAACCGCAATGAGCTTGTTGTCATTCATGGCCATGAAGAG…
CESA8	Adur10709_comp0_c0	TGGCCTTAATGGCATGCAGTAAATTGATCTCCATCCTCTACAGTGCATCTTGAATCCAGTTAAGATATCCTCTGTCACTGATCCATAAATCCAACCAATCTCTTTTCCCCATTCAGTCTTCTCTTCATATCCACAGCCAATTACATGAATGGCCTCCTTGATCAGCATTGAGGGATCTGCAGAATCAGGAACACCTCCATTCTCCATCAATGTGGACTCAATGAAAACAGTGGACAAGCCAAATGTTTTCTCAAAGCTCATCTGTGAAATCAGCATTGACCTCTCATACTCATCATAATTTTCAATCTCCCTAAGATTAAAAATAGCAGCATCAAGTTCTTCCCTCTTTGCATCTTTATAAAGCTCAGAGACATCTTTTTTGGCCTTCTTTGAGGGGCA…
CESA8	Adur10709_comp1_c0	ATGAGACCTTTGAGGAATGGATACAGATGAAAAATAACCCAAAATGCAAAGAAAACTTTGCCAAATAAAGGTCCCCAAGACTCATAGCCTCCATTGAGTGCATCAGAGAAACCAGCAACAACACCAACCATGTTAACTATGATCAGAGTTGTTGGAGGGATCAAGAGTGTGGTCCATTTTATGATGTAGAGTTCACCAAACTCTGTGTCATCTGCAGCTTTTGCTGTGACTGTGAAGTTTGTGTCAATGCCTGCTAACATCTTCAGGAAACCTTGGAAGACGGCGAAGAGATGGGCCGAGACGCCTCCTATGACCCAGAACTGCTCGTTTCGCCATATTGCTTCGATGGTCACGCCACTCCATCGAAGCTCCAAGATGCTGGTGGTTATGATGGACAGA…
CESA8	Adur10712_comp0_c0	ACCCACTTTCTTGCAAAATCAGCTGTCTCCACAAGGGATTCAAATGTAAGCATTGCAGCACCATCATCAGACACATAACAGGATACTTTATCCACAGGGTAGTCCACAGCAAGAATAGAAAGCACTGTGTTAGCCGTGATCAGCGGCGGTTCCTTCAATGGATCCACTGTACTGACAAAGAAATCCACAGCAGCAAGCTGAGATGGTTCACCTTCTCTTTCAAACCTGGCAGAAAGCCTGTCAATGAAAGTGTGCCTGTTGATGGGATACCATTTAGGGAACTGATCTAACACCCATGAAAATGCAAACCAGATCTCACAGATGATAGATGTCAACCACAAAGCAAAAGCACTGTCAACAGGATTTGTGACTCGGTAATGGAAGAAGAGACCTAAGATT…
CESA8	Adur42014_comp0_c0	ACTGCACATAACACACGTCTCTACCAACTTCTGGGTCCATGAGAAAACACATTGCTTCCCGAACTGCTTTGCTGTTGTTAACATAGTGATCACAGTCAAGATTGAGAATGAAAGGAGCATTTGTGAGAACTGCAGATACTCTCACCAGTGCATTTTCAGCACCAGCTTTCTTGTGGTGTTGATAACCAGGTCTTTTCTCTCTGGAAACATAAACTAGCCTAGGAAGTTCATTTCCTTCAGTGTCATGAGCACCGCTGCGTCCAAGGAAAACCTGAATCATGCCAGGATGATCACGAGAGTTATTTCCCGGCCAAGGCGTTCCATCTTGCATAGTCCACCCTTCTTCGGGCATTTTCTGAGCCTTTGCTACCATAGCATTGACCCGTACTTTATACTCTT…
CESA8	Adur42014_comp0_c1	GCGATCCATCAAATTTAATACAGCACATCATATCATTGTATCAACAGTTAAACCAAGTCTAAGTTGAGATTATTGTGCAACTAACATTACACTTTTGAATCTGTGTTTCAAACCTTTTAGCTATTAGTAAACATAGACTACATGTTGCTTATATAATTTTGAGGGCCCAAACCACCCAAAAAGCATAGTATAATGATAACAATTCTTGCTTACACACAAAACTTGTAGTGGCTTGTTAACAATCAATAGCAACACAGGTATCAGCTAAGGTAGCATCGTCAATTTTGTTGACAAATGGATTGATCTTAACCCAAATTAGAGAGAAGACAGAGGCCAGCAAGACTGACCAGAGCACAACAATGGTTGGAGTGCGGTTTTGGCGACCCATGAGACCCTTTA…
CESA8	Adur7810_comp3_c0	CATGAATAGAGGATATCTTCCTGTGTTTCTATACAAATAACTAATAAATGGCTAATTTCTTATGTGCATTTTGGAAAATTTTTGAATGAAACAAAGATCTCTGTGATAGAATTGTAAGTGCTCATATGCAAGTAATTTTCTCTCTAGTTCTCTCAACTCATTGGCCATTTTTGAACTGCGTGCACCCATTCTTACCCTTAAAACAAACCCCGCTCCCTCTTGAATTCACTGTACATGAGATTGAGCGGAAAATTTTTTAAAAACTATCATATCTGAATACCTTTATATATATGCTTCTCCAGAAAAGAGGTGAGTAGGTTACTATTACAAGCAAAATAACAACCTTCCCCAGCTTAGTACTAACTCGGATTTCTTACATATAGATATAAACTGCACAAA…
CESA8	Aipa26435_comp0_c0	ACTTCAGTGAGAGAATGTGCCTTTGTTTGTGAGTTAAACAATGATATGAACCCTTCAACATATGAAAATGAACCCACCACCATCATCACTACCCTTTTCCACCATACACATTCAAAGGGTTGGTTTATGCTTCTGCCATACGATTATAAAAACATTGCAACATAGCACTCTCATTTGAACCTTGAGGGGTATGACCAAGACCATAACCAAGAAAACAAGAACAGAATGATGGAATCTAGTGTTCAGTTGTGCAATTCTTGTGGGGAACAAATTGGAGTTGATGCTAATGGAGAGGTGTTTGTGGCTTGTCATGAGTGCTATTTTCCAATCTGCAAAGCTTGTTTTGATTATGAAATGAATGAGGGTCGCAAAGCTTGTCTGAGATGTGCTACTCCCTAT…
CESA8	Aipa29130_comp0_c0	TAACATTGCAAGTTTATGGTTTATTTCTCTCTTCCTTTCCATCTTTGCAACCGGAATTCTCGAGATGAGGTGGAGTGGAGTAGGAATCGACGAGTGGTGGAGGAACGAACAATTTTGGGTCATCGGTGGTGTTTCATCTCATCTTTTTGCTGTGCTCCAAGGCTTACTCAAAGTGCTGGCTGGTATTGACCCCAACTTCACCGTTACCTCCAAGGCATCAGACGACGACGGGGACTTCGCTGAACTCTACATGTTCAAATGGACAACACTTCTCATTCCGCCGACAACGCTTCTCATAGTGAACTTGGTTGGCGTCGTAGCTGGCATCTCCTACGCCATCAACAGTGGTTACCAATCATGGGGTCCCCTCTTTGGTAAACTCTTCTTTGCATTCTGGGT…
CESA8	Aipa3496_comp0_c0	ACTGCACATAACACACGTCTCTACCAACTTCTGGGTCCATGAGAAAACACATTGCTTCCCGAACTGCTTTGCTGTTGTTAACATAGTGATCACAGTCAAGATTGAGAATGAAAGGAGCATTTGTGAGAACTGCAGATACTCTCACCAGTGCATTTTCAGCACCAGCTTTCTTGTGGTGTTGATAACCTGGTCTTTTCTCTCTGGAAACATAAACTAGCCTAGGAAGTTCATTTCCTTCAGTGTCATGAGCACCGCTGCGTCCAAGGAAAACCTGAATCATGCCAGGATGATCACGAGAGTTATTTCCCGGCCAAGGTGTTCCATCTTGCATAGTCCACCCTTCTTCGGGGATTTTCTGAGCCTTTGCTACCATAGCATTGACCCGTACTTTATACTCTT…
CESA8	Aipa3505_comp0_c0	ATGATATAAATCTAAACTTTATCGCTAGAGCTTGATTATTTTAGTATAGTGATCCATCAAATTCAATACAGCACATCATATCATTGTATCAACAGTTAAACCAAGTCTAAGTTGAGATTATTGTGCAACTAACTTTACACTTTTGAATCTGTGTTTCAAACCTTTTAGCTATTAGTAAGCATGGACTAATTTTGAGGGCCCAAACCACCCAAAAAGCATAGTATAATGATAACAATTCTTGCTTGTAGTGGCTTGTTAACAATCAATAGCAACACAGGTATCAGCTAAGGTAGCATCGTCAATTTTGTTGACAAATGGATTGATCTTAACCCAAATTAGAGAGAAGACAGAGGCCAGCAAGACTGACCAGAGCACAACAATGGTTGGAGTGCGGTTTTG…
CESA9	Adur11603_comp0_c0	GAGTCATCTGCAAATAAGAGAATATGAAGAATTTAAGGTGAGGATTAATGCACTTGTGGCCAAGTCCATGAGAGTTCCAGCAGAAGGGTGGACAATGAAAGATGAGACACCGTGGCCGGGAAACAACACCAACGATCATCCAAGTATGATACAAGTCCTTATTGCTCGAGGCGGAGGCCACCACCCCGACCAACTTCCCTGTCTTGTATACATATCTCGTGAGAAAAGGCCGGCATTCCAACACCACAACAAAGCTGGTGCCATAAATGCCTTGCTTCGAGTATCAGCAGTGCTAAGCAATGCTCCCTTCGTGCTGAACTTGGATTGCAATCATTATGTTAATAACAGCAAAGTCGTGCGTGAGGCCATGTGTTTCTTTATGGACATCCAACTTGGGAA…
CESA9	Adur5177_comp0_c2	CAGTTTATGGATATGGAAGTGTTGCATGGAAGGAACGGATGGAGGAGTGGAAGAAAAAACAGAATGAAAAAATCGAGGTGGTTCAGCACGAAATGGTTGATGATGATGGTGGGAAAAATGGTGATGAGTTTGATCATCCAGATTTGCCTAAAATGGATGAAGGTAGACAGCCACTCTGGAGGAAGTTGCCAATTAGTCCAAGCAAGATAAATCCATATCGAATTATCATAATACTCCGAATCGCTGTTCTAGGCCTATTTTTTCATTACAGAATTCTCCATCCTGTTAATGATGCATATGCATTATGGATGACATCAGTAATATGTGAAATCTGGTTTGCTGTGTCATGGATTTTGGATCAGTTTCCAAAATGGTGCCCAATCGAGCGCGAAACATACC…
CSLA1	Adur26028_comp3_c0	TGATATTGAACATACAGTAGAGTAATTTATGCTTTATATTACTGGTGCATATTACATGCACTTTTTCTGGTTGGTATGCATAAGTATAAAGTGCCTCTTGTACAATGAGAATTGGTTCTACTTGGTAGGTAATGACAGCTACTCTCATAAGTTCTATGCTTATGGATGACATGACGTCACTAGTTTGAAAACTATAATACTGATTGATGCTCTGGTGGTTTAATATCTTTATTCCTAGCTTTAGTTGCGGACAAATTTTTCCACTTGCCCAAATCCCATTGTTAAAGAAAGCCCCTGCCTGCAACAGCAAATATACGAAGAAATGATCATGTCCAAATAGCAGGTCATAGATTGCACAGTGAAGCATATACATCCCCATTATGATCGCCAGTGGGTTGA…
CSLA1	Aipa21519_comp4_c0	GGAGATAAAATATATATATATATCCCTTGGTGGAAAAAATGAAGATAAATAGCAGTAATGCATAAATGCATCAATATGAGGTACTACTTCAAAATCTCGGGAAATGCAGGAATCAGTTTGTAGCTTTTCAGACATTGGTACTACTTCATGAACTTGGGAAATTTCAAACTTAAGAATACTTCTATAGATTCACATTACATAGTGGAACTACGCACCAATGATCAAGCACTACCCAATTGGTCGGGGTTGGACCAATAAAGTAAATTTGAGCAGGATCATTTAGAGCGCCAGGAGATTAACGCATGGAAGTCTGTTAAATTTTGCTTGTGGTTAATCTGTTTGAGACAAATCTGCAAAGAATCAAATTAACTAAGTTTTATGTGACTAATTATACTCCTG…
CSLA2	Adur23557_comp0_c0	ATGAATGGGTTGTCACTGAAAAACTTGGAGATTCTGTCAACAACAACAAGAACAAAACAGCAGGAGATGCTGCTAAGAAGACTAATGCCAAATCCCCCAAAAGAACTAGATCCAAATTTGTCGAAAGACTTAATACATTGGAGCTGGGATTTGCAGCATTCCTCTTCATATGTGGATGCTATGATTTTGTGCATGGCAAAAACAATTACTTCATATACCTCTTCCTTCAGACCATAACATTCTCCATTGTAGGATTTGGCTATGTTGGCACCATTGTGTAAAAAATGTACACTGTTGTGTCCACATCTCTGTTAGTTACTTAGTTTTGCTCCTTAAAAAGAATTGCATAAAGCGAGGGTTGATTTAAAACAAAGAGGCGTACCAGAGCTGGAGCTAGTT…
CSLA2	Adur23569_comp0_c0	CAAGCTCTTCTGGAAGAAACCAGAGCAGCGTTACAAGTATGAACCCATCCAAGATGATCTTGAACTTGGAAGCTCCAATTTCCCTGTAGTTCTCATTCAGATTCCAATGTTCAATGAGAAAGAGGTCTTCTTAATTTGCTTGCATTTGCTTATCTCTATTCTCTGTTTTCCTCTGCCTCCTCTGTTTTATTTCTGTGAAATTTGGTTGGTTTTTTGAGTTCTTTTTCTGTGTGTATATATAGGTATACAAGGTGTCAATTGGTGCAGCTTGTAATCTTTCATGGCCTGCTGATCGTCTTGTCATCCAAGTTCTTGATGATTCTACTGACCCTGCAATCAAGCAAATGGTGGAGATGGAATGCCAGAGATGGGGAAGTAAAGGCATAAACATAACATACC…
CSLA2	Adur23569_comp1_c0	AAAGAAGGTTTAAAGCGTAGCTATGTCAAACACTGTGAATACGTTGCAATATTCGATGCTGATTTCAGGCCTGAACCTGATTTCTTGAGAAGAGCCATTCCCTTCTTGGTTGGCAATCCTGACATAGCTCTTGTTCAAGCTCGTTGGAGATTTGTGAATGCGGACGAGTGTTTGTTGACAAGAATGCAAGAGATGTCGTTGGATTACCATTTCACGGTGGAGCAAGAAGTTGGGTCAGCAACACATGCTTTCTTTGGTTTCAATGG
CSLA2	Adur23569_comp2_c0	AGGGTGAGGGAATTGAAGCACAGAGGTGTGCACTCTGCAGCATAAACGTAGCTTTAAGAATGGGTGAGTTTGATTTGCAGCCGAAGTTCATGATCCCAGAGAGAATCCAGGGGGTGAGTTATGACATAGCTGGGCAGATAAAGATGATATGGGAAGTGATGAAAGCGCCATTGATAGTGCCAATGCTGAAGCTTGGAGTGTACATTTGCCTTGCAATGTCGCTGATGCTGTTCATGGAGAGACTATACATGGGAATCGTCATCATCTTGGGCAAGCTCTTCTGGAAG
CSLA2	Adur24988_comp1_c0	ACTACAAAGATATTGACACTGACACGGATGAAACTTTAAGTAACTGGAGACATTGGCTTAGACAATGGTACCAACGTAGCCAAATCCAACAATTGAGAAGGTTATGGTCTGAAGGAATAGGTACACAAAGTAGTTGTTCTTTCCATGCACAAAGTCATAGCATCCACAGAAGAAGAGGAATGCAGCAAATCCAAGCTCCAACGTGTTAAGTCTTTCGAAAAACTTGGATCTTGGTTTCTTGACTGGTGCTTTGATGGCATTATTATTGGCTTTGTTCTTGGAAGCATCTTTGTTCTTGTTATTGACAGAATCACCAAGTTTCTCAGTAACAACCCACTCATTGGCTCTCCCAGCTTCTAACAGACCTATGAATGTTGCTTTTGTTCGATGCAATGACAT…
CSLA2	Aipa28507_comp0_c0	GCTCTTCTGGAAGAAACCAGAGCAGCGTTACAAGTATGAACCCATCCAAGATGATCTTGAACTTGGAAGCTCCAATTTCCCTGTGGTTCTCATCCAGATTCCAATGTTCAATGAGAAAGAGGTCTTCTTAATTTGCTTCCATTTGCTTATCTCTATTCTCTGTTTTCCTCTGCCTCCTCTGTTTTATTTCTGTGAAATTTGGTTGGTTTTTTGAGTTCTTTTTCTGTGTGTATATATAGGTATACAAGGTGTCAATTGGTGCAGCTTGTAATCTTTCATGGCCTGCTGATCGTCTTGTCATCCAAGTTCTTGATGATTCTACTGACCCTGCAATCAAGCAAATGGTGGAGATGGAATGCCAGAGATGGGGAAGTAAAGGCATAAACATAACATACCAAA…
CSLA2	Aipa28507_comp1_c0	CTTCATTTATTGCCCTTCTTCACAAATCACAACCCCCTCCTTTTTTCTCACTCTCTCTGTCTCAGAGTGAATGCCTCTGTTTTTCTCTGTTTCAACAAAGAGAATGGCATTTATTCATCTGCACCAATTCTGAAAAAAAGTTACTCCAATTCACACACCACATTACAAAGAAAGAGGAAGAACCAAAATCATTTTCTTCTTTCCATATATAGATTTAGACACCAGAGAGAGAGAGAGAGAGGGGTCTGCACTCTGCAGCATAAAAGTAGCTTTAAGAATGGGTGAGTTTGATTCGCAGCCGAAGTTCATTATCCCAGAGAGAATCCAGGGGGTGAGTTATGACATAGCAGGGCAGATAAAGATGATATGGGAAGTGATGAAAGCGCCATTGATAGTGCC…
CSLA2	Aipa28507_comp2_c0	ACAATAAAATTTCATTTCTTAGGGAATCAGCAATGACAAATAGAGAATAACAAGTGCAACCCCTCTTTTTTTTTCCCTATTAGATTATTAACCTCAATCAAACTAAGGAAAATTTTAAAAAAGAGGATCCCTCTTCAACTATGTAATAACTGTAAAATTTCACAAAACAACCTATGCAATGAAAATCACACTATCTATTTCTTGTCTAATACTAAGACTATTAATTTAAGAGCTTTTTGACTAAACTTCTTGTCTTTCCTCAAGACACTCTAATGCAAATTCTACTAATCACATCACTTTTCCCTGTGATTTCTCTGGATCTTCTTTGACAGTGAAATCATGGGAAGAATTTGTCTTTTACAAAGTGAAAAATGACTTTCCTCTAGAAGTTTAAATCAA…
CSLA2	Aipa28507_comp2_c1	GATGGTGATGATGGAAGGAATATAAACAGCACCCCAAATTGGAACACGAACCTCAGGGACCAGAATTGTCAGGGGAAGCACCACACAGTAGAAGAAGAATGTCACCATGTGAGCTATGATCTTACGTACAAAGAAGAAGCTGTATATCACGTACACTTTCTTCCAAAACTTCACTCTCTTGTTTCTTACTATCTCCATGACCATTTTGCGGAAGAGATTAGCAGGACCACAAGACCAACGGTGCTGCTGGAATCTGAAGGCTCTCAAAGTACTTGGAAGCTCACTTTTGG
CSLA2	Aipa4230_comp0_c0	GAGTAAACCAATTTAAAAAGTGGTAGTTGGTATTTCTTTTGAAGTAGATGAGCCAAAAATGTCTATTTTGGAACCAAATTGCTCTTGTCTAAGCGTCCACATACTCCCAATAAGAATATCCTATCGGTCAAAAAGTTGGAAAATTTTTTTGATATTATTTGGATTTTTTTCAATTGGATAGGGTAAGTACTTTTAATATCAGAATTGTTGAATGAGTTGTGTTGGTGGAGTCTTTGGGATCTTTGTAGTATTTTACCAAGATTGAATCTGAATCCACTAGTATAAATTTATAAAATTGTCTAGTTTTATTTGTGGTTGTTGGTCTAAACTAAAATCCTTGGAAAAAAGCCTTAGAGATTACCTTAAAAGGTGATTTTTCCAAGAATTCTGCTTCCATCA…
CSLA2	Aipa50417_comp0_c0	TATACATGGGAATTGTCATCATCTTGGTCAAGCTCTTCTGGAAGAAACCAGAGCAGCATTACAAGTATGAACCCATCTAGGATGATCTTGAACTTGGAAGCTCCAATTTCCCTGTGGTTCTCATCTAGATTCCAATGTTCAATGAGAAAGAGGTATACAAGGTGTCAATTGGTGCAGCTTGTAATCTTTCGTGGCCTACTGATTTTCTTGTCATCCAAGTTCTTGATGATTCTACTGAGCCTGCAATCAAGCAAATGGTAGAGATGGAATGCCAGAGATGGGAAAGTAAAGGTATAAACATAACATACCAAATAAGAGAGCACAGAACAGGATACAAAGCAGGTGCACTTAAAGAAGGTTTAAAGCGTAGCTACGTCAAACACTGAATATGTTGCAATA…
CSLA2	Aipa6004_comp2_c0	GCTCTTCACCTCGGAAGAGGCTACACCAGTTTCAGTTCAGGCAGCAAATACATTGATTAGCTACATTAGATTCAAATCAACTAATCAGACAAAAGAAAAATGCAAAAAAGAAACTTACCTTCAGGAGTAGTTGGAGCTAGACTGTCATAACTTATAAGGCACAACAACTTCATCTGTAGGCATCTGGATCTTGCTCCATTCAAACTAGAGAGCCGCATTGACCAAATCTCCAACGAGCTTGAACAAGAGCCATGTCAGGATTGCCAATCAAGAAGGGAATGGCTCTTCTCAAGAAATCAGGTTCAGGCCGAAAATCAGCATCGAATATTGCAACATATTCAGTGTTTGACATAGCTACGCTTTAAACCTTCTTTAAGTGCACCTGTTTTGTATCCTGTT…
CSLA9	Adur21676_comp0_c0	GTTCCATAATCCGTTGCTATTCCATAGAAACAATTCAAACCGTGACAAATGACTTTTCATTTTTGTATAAGAATATATGATACTAAACAAATTGAATGTGTGCTGACATAAGAAGAATCTGCATCTTTGTCCTCCTTTCAGAGAATATGTTGTCCAATGAAGACACTTGTACAGTTGTAGTGATTCTGAAGCAAAAAATTCCTCTCAAGAATTGGGCACAAAGATGCCAACATAGCCGATCCCCACAATGAAGAAGGCAATAGATTGCAGGAAAAGATATATGAAGTAGTGGTTCTTCCCAAACGTGAGATCATAGCATCCACAGAAAAAGAGGTAGGCCCCCACAAGAAGTTCCCAGAAATGAAGTCTTCCAGCAATCCTGATGCGAGGTTTCTTAAG…
CSLA9	Adur50938_comp0_c0	GAGATTTGACTTCTCTCACAATCAATTGTTTGGTCTCTACTTATCCTCGTGAAAAGAACCAACCAAAAAAAGAGTGTTTCTATATTGAGATCTCATCTAGCTAGCTACCTACACATATAGTACATAGTGTCACTGACATTATTCCAGCTCCGTCGATTCATCCATTGTTTTGCGTGACCCAGAAGAAAATTACACTAACAACACACGCACCAAAAAGTGAAATACAAATAAATAAATAAATATTCCTGCTTCTTTAACAAAGATTGTTATTAGCTTGTTCTTATTATAAACCTCTCTTCCACTACTGTCTCTTGTGTGTGTGTGTTTTGTCTCTTGAAAATGGATGGGGTTTCGTTTGAAGGCGCAAAGGATGACATAACAATGCAGTTTGCAATGGTG…
CSLA9	Adur5172_comp0_c0	GTTTCATTACAAAAAAATATCAAACCATCTATGCCTTCATTTAATCATCACAATTCAACCCACAAAGTTCCAATACAATGTCACTTTTTGACAAAAATGGGTTGATCCTTACCCAAAGTAGTGAGAAGATTGAAGCAAGAAGAATAGCCCATACCAGAATGATGGTAGGAACACCTTCATGTTTTCCCATAACTCCCTTGAGGAATGGATAGAGATGGAGAATGACCCATAGAGCAAAAAATAGTTTACCAAAAAGGGGACCCCATGAATCATATCCATTGTTTATTGCATCTGAGACACCTACAATGACTCCTATTATGTTCATGATGAGCAAGGTCAAAGGAGGGATCAACAATGATGTCCACTTGAAGATGTAAAGTTCGGCGAATTCTCCGTCGT…
CSLA9	Aipa18380_comp0_c0	CGATCTCGATAACAAACAGACTTTGGTCGTTTTTATTGTTCCATAATCCGTTGCTATTCCATAGAAACAATTCAAACTGTGACAAATGACTTTTCATTTTTGTATAAGAATATATGATACTAAACAAATTGAATATGTGCTGACATAAGAAGAATCTGCATCTTTGTCCTCCTTTCAGAGAATATGTTGTCCAATGAAGACACTTGTACAGTTGTAGTGATTCTGAAGCAAAAAATTCCTCTCAAGAATTGGGAACAAAGATGCCAACATAGCCGATCCCCACAATGAAGAAGGCAATAGATTGCAGGAAAAGATATATGAAGTAGTGGTTCTTCCCAAACGTGAGATCATAGCATCCACAGAAAAAGAGGTAGGCCCCCACAAGAAGTTCCCAGAAAT…
CSLA9	Aipa9844_comp0_c0	GGAATTGGTGCAGATAGAATGCCAAAGGTGGGCAAGCAAAGGTGTGAACATAAAGTATGAAGTGAGGGACAACAGGAACGGATACAAAGCAGGGGCTCTCAAAGAAGGCATGAAACGAAGCTATGTTAAGCAATGCGATTACGTTGCCATTTTCGACGCTGATTTTCAGCCTGAGCCTGATTTCTTGTGGCGAACCATCCCATTCTTAGTGCACAATCCTGAGCTTGCTCTCGTTCAGGCTCGTTGGAAATTTGTGAATTCCGATGAATGTTTGATGACCAGGATGCAAGAGATGTCACTGGATTACCATTTCACAGTGGAACAAGAAGTGGGCTCTTCCAGTTATGCCTTCTTTGGTTTCAACGGGACTGCTGGAGTATGGAGAATTGCGGCGCTAAA…
CSLA9	Aipa9844_comp2_c0	GAGAGAGATTTGACTTCTCTTACAATCAATTGTTTGGTCTCTACTTATCCTCGTGAAAAGAACCAACTAAAAAAAAGTGTTTCTATATTGAGATCTCATCTAGCTAGCTACCTACACATAGTACATAGTGTCACTGACATTATTCCAGCTCCGTCAATTCATCCATTGTTTTGCGTGACCCAGAAGAAAATTACAAATAAATAAATAAATATTCCTGCTTCTTTAACAAAGATTGTTATTAGCTTGTTCTTATTATAAACCTCTCTTCCACTACTTTCTCTTGTGTGTGTGTGTGTGTTTTGTCTCTTGAATATGGATGGGGTTTCGTTTGAAGGCGCAAAGGATGACATAACAATGCAGTTTGCAATGGTGTGGAGCCAGATCAAAGCGCCATTGATA…
CSLAF	Aipa5370_comp2_c0	AGGTGAATCATTATGAAGCATTCATCCACTCTGGACTATTTACTGGTCCATGTTCTCACTAGTATTGCTCCATATATCAATACATATAACATCAACAAAAAATCATTCCTCAGGAGAAAGAAACAAAAATGGCAAACATCATGAATTAAATAAAGTTCATGTTTTATCCAATACATTTATTTGGCTTGAACTATGGATAAAGAAAAAAAAATAAGGAACCAAGAAAAATAAATAACTGTAAAAATCTCACAAAAACAATTCAACCTATGCAAACAAAAGAAAAAACATTATCTAACTTGCTGACTCTAAATTTAAGACCATATATAATGGTACAATCTTCTTGCTTGTCCTTAAGCCTGTTGTGATGGCAATTTCAAAAGGCACACTCTGATCTTTGCC…
CSLB3	Adur24825_comp0_c0	GTGAGAGAGAAATCACAATGGGAATCAGTGAAGAGAGTAATACTGAGCCTCTATACGAAAAAATATGGGTGAAATACACACTTTCAAGGGTAATGGATTCAATTATTCTGATCCTCCTTGTTTTGCTACTCTGCTACCGTGTATTCTCCTATGATGACATGAACCACCACTCATACCCTTGGTTCCTTGCTTTCATGTGCGAGTCATGGTTCACTTTCACTTGGTTAACCATCATCTCCACCAAATGGAACCCTTCATATACCAAATCCTACCCTCACCGTCTCTTCTCCCGGGTAGCTGAGCTTCCATCAGTGGACTTGTTTGTGACAACAGCAGATCCAGTTCTTGAACCACCAATCATAACAGTGAACACTGTTCTGTCACTTTTGGCACTTGATT…
CSLB3	Adur24826_comp0_c0	GAGAGATGTGGTGATGCATATAAAACTCTTCTATTACCTAATAAGTAAGTAACTGTGTTTGAGCAATAATAATGGCGAGTCCTCTTCCTCTGTACGAGAAAATATATGTAAAGCGCAGATTTCAGAGAGTGATGGACACTTTGATGTTACTTCTCCTCCTCTTGCTCCTCACCTACCGTTTCTTCTCTTTACGTGACAGCTTCACCGTGCCATGGTTCCTTGCTTTCTTGTGCGAGTCTTGGTTCACTTTCACTTGGATTGTGATCCTCAACTGCAAATGGAGCCCGGCATATACCATTACCCACCTTCACCGTTTCCTTCAACACTATCAGCAGCAAGATGAGCTTCCAGCAGTGGACTTGTTTGTGGCAACTGCAGATCCAGTTCTTGAGCCACCAA…
CSLB3	Aipa5221_comp0_c0	AGAAGAGACAAAGAGAGATGTGGTGATGCATATAAAACTCTTCTATTACCTAAGTAAGTAACTGTCTTTGAGCAATAATAATGGCGAGTCATCTTCCTCTGTACGAGAAAATATATATAAAGCGCAGGTTTCAGAGAGTGATGGACACTTTGATGTTACTGCTCCTCCTCTTGCTCCTCACCTACCGTTTCTTCTCTCTACTTGACAGCTTCACCGTGCCATGGTTCCTTGCTTTCTTGTGCGAGTCTTGGTTCACTTTCACTTGGATTGTCATCCTCAACTGCAAATGGAGCCCCGCATATACCGTTACCCACCTTCACCGTCTCCTTCAACACTATCAGCAGTATGCTTCCAATTTCATCACATGATTATTATTATGTATGAGCTGAGTTTAATTTG…
CSLB4	Adur24830_comp0_c0	TTTATTATGTATTTTATTGACAAAATTTAATTTTTTTTATTAATAATAATTTAACATATGCAAAATTGATACAAAATGCAGAATAAATTGAGTCACAAGGGCGGGGCGGCATTATAAATAAAGGCACGTTGATTTCCGAAAAGTGTGACTCTGCAGTCTGCAAACAGAAACAGTTACAGACTTACAGTTACAGTTTTGTTAATGGCGACCACGAAGATCACACTTCTCCCTCTCTATGAGAAAATATGGGAGAAGCACAAATTCTCAAGATTCATGGATTCCATCACTCTTCTCCTCCTTCTGATGCTTCTTTCTTACCGTCTCTGTTCCCTTTACAACTTCTTCACTCTCCCTTCCTTCCTCGCTCTCCTCTGCGAGTCATGGTTCACCTTCACTTTC…
CSLC1	Adur35118_comp0_c0	TTTATTTTATGTTAGCATCAAGCCATGAATGAAAAATTTAAAAACCAAGTGTACAGGACCACACCAACTTCTTTACAACCATCACTACATATTCGTGATACTTTTGGTCATCATTATGTTAAAAATAAATCAATTAAAAAGAAAAAAAAATAAGAAAAGACAATCAATTATTCAGATCCCACTTTCCTATGATGAATGTAGACAAAAATGAATTCAAGTAATGACTTTGCACTATTCTCTTCATGCCACAAAGATAAGGAGGATAATCTTGACTTTTTCAGTGCCAACTCAATTGAGATTCTAATCTTAAACCACAAATTTTTCTTACAAAAGAATTGATCCAACAAGAAAAGAATAAACACCATAAAATTACAAAGTGGTAAAGGTAAAAATAAAAAA…
CSLC4	Adur6962_comp0_c0	CATATGCATATCCTTCTAACATATTTAAGATCAAGTGACATTATACACTTTCCTCCCTTTACATTCCATCTTTTTCTCCCTTCTAAATCATAGTGTAAAAGAATCGAAAGACATTTGATAACAAGAAACTGGAGAGAGAAATGATTCCCATTTCACAATCTGTAAGGACAGTAGATACAGTTATGTTGAATAATATTTTCTTAGTTCTAAAGCTTTACACAAGTGAAAATCCACAAAATGCCATCACTCTATAACAAATTTGAAGTCTACCAAAAAATGGGACAAAAGAAAAAATACAATCTTTTGGTGTATGGAGCCTCAATGCTTATTATTGTTTTATAGTTTGTAATCTTTTTCTTGCTTAGTTCTTCAGATGGTTGTATATTGGATGATGAACTT…
CSLC4	Aipa25424_comp0_c0	TGCATATCCTTCTAACATATTTAAGATCAAGTGACATTATACACTTTCCTCCCTTTACATTCCATCTTTTTCTCCCTTCTGAATCATAGTGTAAAAGAATCAAAAGACATTTGATAACAAGAAACTGGAGAGAGAAATGATTCCCATTTCACAATCTGTAAGGACAGTAGATACAGTTATGTTGAATAATATTTTCTTAGTTCTAAAGCTTTACACAAGTGAAAATCCACAAAATGCCATCACTCTATAACAAATTTGAAGTCTACCAAAAAATGGGACAAAAGAAAAAATACAATCTTTTGGTGTATGGAGCCTCAATGCTTATTATTGTTTTATAGTTTGTAATCTTTTTCTTGCTTAGTTCTTCAGATGGTTGTATATTGGATGATGAACTTCAAC…
CSLC5	Adur39757_comp0_c0	ATATTTCTTTGAGTAGTTTTCTCCTATATATGTAGATAGAAGTGTGTTCTCCTTTTGTCAAGAGAGAAGTTGTAATTCTCAAAGAAAGTTATTTAATTATTTCCATATTTTATACAAATTTCTAATTTTTCATCTCTATATTTTGCTATGTCATTTGTCTGGTACCTAACAGTTGTTAGAGACTAATGGCCTTGGATTCCCTCTCTTCGGCCGCTAACAAGTCCGGCTCAGCAACCGGCCAGCCTTTTTGGTAACAATCCATTCATATGAACTTCCTAACTGGAACAAACCGGATACCATGGCGTTGAATTTGGTTACAGACATTGTATTCTCAAAGAGCAGACATTGTATCCTTCATTGCAGACTTTAGATTTCCAGCTTTGTACCCGGTTCTAAACA…
CSLC5	Adur7728_comp0_c0	AGACGTTCAGTGTTTCAGTGCTTACAGCTACAGAGATACCTTCCCTCAAAATGTGGCTTTCTCATGTTAGGATTTCTTCGCTTCCTTCACAGTACAAAACACCTTCAAATGCTGAATGAATAACAAGAGCCTTCAACATCAATGCTCCAATAACAGCTTTGGAGCTTTGTCTCTTTTTGTTTTAGATCTGATCCTTTGCTCTTTATCAAATGAATGTGTTGTTGTAGTGTACTATACAAGTGATTGATGAAGTAAGTTATTGCTTTGTGCATATAAGGTGTTTGTGTTTTGGTCTGTTTGAGAGCTCAAGTGCTTTTATAGTTATGGCTCCAAGATTGGATTTTCCCAATTGGTGGAGTAAGGACACACATGATAAAGGAACAACAACAACACCAGTGG…
CSLC5	Aipa12952_comp0_c0	TTGTATGTTTGAGTGAGTGAGTGTGAGAAATACTTTACACTTGCACGTTGTGTGCTCCTCTCTGTTTCTTGCTAGTAATTCATTCATTCATTCATACGAGAAATGCCGGACTCTTTTTCATTTTCTTTTCTTTTCTCTTAATAATGCCTCCAACCGTCCCTGTTGTGGTCACCATGGAAATTCATGGCAAGGAGAGAGCCAAAAATGCCAAGCAATTCCGATGGCTTCTTCTTCTCAGAGCTCACAGAGCCTTCGCTTCTGCTGCCTGCTTTCGAAACACGCTCTCTTCATTGCTTCCTTCTCTCAAGAAGAAACTCCTTCATCGTTCCATGGACAAGTCCTCCAAGGGCACGATTCTCTTCAGAGTCATCCTCACCTTCTTGCTCATGGCCTTGGCAT…
CSLC5	Aipa46556_comp0_c0	GACAGAATAAAAATTATTGATTACATTAGATAACAATGAATTTACAGAAAGATTTGTTGCTTTGCATACCCCTTTTACCAAGAAGGCACCTATGAATCTATGAATCAACTATTAATGAAGATGCACTCCACTAAGACATGTGGAGTGGTAAAACAAGAAAACCCAAATCATAACTCCCAATCCCAAATACAACTCAAGAACACAATGAAAAAAACTTAAGATTTTATATTGAATACTTGGAATCAATCAGTGTGAAAAAGAAAATGGATATAGTTGAACAACAAAGAAATCCTATGGTAAAAAAACAAAAAAAAACAAAAAAAAAACACAGATTGTACTTTCCCTTACTGCATTGCTCATTTTGCTGCTTGATAGCAACTTGGTCAATAAATCCGAAAC…
CSLC6	Adur17492_comp0_c0	GTGGGGGCCGGTCCCCTCCCCCCGCCACTGCAGGGTTTGGCCAATGTGTGCACATTTTTGTTCATTGTGCAGTCAGTTGATAGGATTGTGTTGATCTTGGGGTGTTTTTGGATCAAGTTCCGGCGGCTCAAGCCGGTGGCTTCGATTGAGTATGCCAGCATTGGAGAGAATAGGGAGGTGAATGTGGAAGAATATCCTATGGTGTTGATTCAGATTCCCATGTGCAATGAGAGGGAGGTTTACCAGCAATCCATTGGAGCGGTTTGTATCATGGATTGGCCAAAAGAGAAAATGCTTGTACAGGTTCTTGATGATTCGGATGACGTAGACATCCAACAACTCATCAAGGCAGAAGTGCATAAATGGCAACAGAGGGGTGTTCGCATAATATATAGACAT…
CSLC6	Adur17492_comp1_c0	AACAACTCCCACCATCCCCAGCACCTCGGCGGACCCAACCACCGGAGGGCTGAAATGCCATCCTTTAAAGTATGCTAACAATTCAAACCCTAATAAGAGGATCACCACAATTAGGAACGCCCTGATCGCCCGGTAGAGCCGCGACGAGGAATCGGACCGCGATCCGGCCGAGGAGATCCGGCGGTTGGCTGTCCGGACGAGATGAACGGCGCCGTTCGATATCCACGCAAGAAACGCGCCAACCTGCTGGAATTTCAGCCTCACAACCCATGACAGCTGGCGTGCGCTCCGTGCCCGGTCCTTCTCCACCAATGGATCGGAGGAACGAGCTTTTCCGCCGCGTCCGCCGCCTCCACCACCACCCTTGACATCGCCGCCTCCCTGGATGTCGACGGAAAG…
CSLC6	Aipa22615_comp0_c0	GCTCACTAGTAGAAGTAGCAGCAATAGTAGTCTCGCGATCTGAACAGCGACATAAAAACGTGGTTACCCTGGTCTCCCTTAATTGAACTCACATGATTCTGCCATCATTTCAGTTAACAAACACACGAGCCAAATCCAATTCAACTCCTTCTTCACCCACGCGCCCATCTACCACTTCACGCGCCACCGTCCTCCGCTCAATAATAACAGATCTCGTTGCAGCCAACACCCGCGTCGGTGCCATAAGAAAAACAATAAAACAATAAAACAAAAAATGAGCTGAAACAAGATCAAGTGGCTAAAATTTTGGTTCCACATTTTCCAAATATAGTTATACTCTTCTAGCTTTCATTCGCCCTTTGCCTTTGGAATTTGGATCACACTTCACCAAAAAGAAAA…
CSLC8	Adur23281_comp0_c0	ACAATCCATTCATATGAACTTCCTAACTGGAACAAACCGGATACCATGGCATTGAATTTCGTTACAGACATTGTATTCTCAAAGAGCAGATAAGGGACGATGAAGGGAAAGGATTTAGGCGCGGGAAGGATGTTCAAGAAGGACATGAATACAGGAATGTAGCATATAACCCAGATTGGAAGCTCTGCCTCTGGGACAAACATTGTTAAAGGAAGAATGATGCAGAATAATGTGAAGGAATAGAATGGCAGGATTAGCTTTCTCAGCAGAAAGAATAGAAATATTAGGTTTGCTTTCTTCCAAAATGCAATCTTAGAGGTTATAATGGCTGGAAGGCACAAACGAAAGAGCTGCATAGGACCAGAATGCCATCGATGCTGTTGTTTCTTGTAGGCTTCA…
CSLCA	Adur36883_comp0_c0	GGTCCTCTCCAACCAACCACCGGCATCCTCCAAGGCCTTAATTCTCCACACTCCGGCGGTGCCATTGAACCCAAAGAAATTAAGGAAGATCCCATTTACTTGCTGCTCAACCTCGAAATGGAAAGCCAAATTAATGTTCTGTAAACGTGTTAAAAGGTTCTCATCCTTGTTCACAAAAGACCATCTCGTTTGAACTAATCCCAATTCGTCGTTATCCTTAAAATGAGGAACTGTTCTTTTAAGGAAATCAGCAGTAGGCTGAAAATCAGCATCGAAAATTGCAACAAACTCGTAGTCTTTCACATAGCTACAACTCATGGCAGATTTCAAGTTACCTGCCTTGTAACCCTCTCTGATCACCCTATGCCGATACACAATGTTGGCACCCTCTTGTTGCCA…
CSLCC	Adur2751_comp1_c0	GTTTTGAACCACATGAAATTTTGTAACAAAAGAATTGATCTGGCAAGAAAGAATCCACATAAAATTACAAAAATGAATAAAAGAAATAAGGGTGAACTTACACATTGAATCAAAGGCCCTAACCGGGGTTCTAATGTACCCGTTCCCCCATCATATATTGTTTATTTCTCTCGAACGTAGCACAGTATAGTCTTGCAGTTGGTGGAATTCTTGGAGGGTGAAACATGAGCATGTGCATGATACGAAGCACTCTGGGGTCCTCCTCTCACTGCCTCCATTCCATAAAGTGTATTTTTCTTGGGTTGATTCGTACCATAGGGGGCCTCATTGTCCACCCTTGTTTTTCCGTGTATGAAATTTCATGCATGTGTCTCTCTACATAGTACAGAATCCTGTCAC…
CSLCC	Adur35109_comp0_c0	TCTTCTTCTTCCTTTCTTCCGTTGTTGCAAGCTGTAATTTGGATGCAACCTCTTTTGTTCTCATCCAAACACATTCTTCATTCAAACAAAAACCCTCTCTCACTCTCTCTCTCTCAAACTGAGTCTCACTTTCACTCTCTCTTAAATAAGCTTTTGCTCCCAATGTCACCATGTCTTCGAGACGCTTTGCTCTCCTTCCTCCTCTCCACGCGTCTCTCTCTCTCTGACACTATCACATTAAATTCCTAAACCCTCCATTTTCCTTCTTCTTCTTCTTCTTTCTTCTTCCTCATTCTTCTTCTGGGGCTAACAGCAACTACTACTACTACTAGAACTGTAGAACCCCAAAAGAGAAAAACACATTTTTTCACTATTTTCTTACTTGTTTTTGATTTTTTG…
CSLCC	Aipa48509_comp0_c0	ATAGTCTAACATACTTGGTTCAAATAGAATAAAGTTTGATTTCCGAGGTTCACAAAAGACAATAGAACAGGTTGTCAAGCAACCACAAAAGACGCAACTCCATCCTAAATCACAAAATTAAAATTAATTAGCGGAAAGAAAATAAATATACACTGATGAATTTCAGTTGTTAAGGGCTGTTACCTACTACAGCAATATTTCCGAGGGGAAGGACAATGTGACATGTCAACTAAACAGTTCAAATTCTAGAAATTCGGATTTGAATCTTACTTTAAGGTAAGTACACTGTACACTTACTTCCAGCTCATGGTTAGAAAGTGGCAAGCATTTCCAACTACAAACCTCGATGGCAAAATTAAAAGCTGAGAGCAGAGGACCACATTCAGTAACTACTTCTAT…
CSLD2	Adur41145_comp0_c0	GTTGCCTCACTCCCGGAAACTGGTTCTGTTGAGGATCAGTCATTTGCAAATGGTGGCGCCTACGATGAAGGCCTTGCTCTTATTCCCAAGAGTTTTGGCAACTCAAGTCTCCTTATTGATTCAATCAGGGTGGCCGAGTTCCAAGGTCGACCCCTCGCTGATCATTCGTCCATCAAAAATGGAAGACCACCGGGTGCTCTAACCCTTCCTCGGGATCTTCTGGATGCTGCCACTGTGGCAGAGGCTATCAATGTTATCTCCTGCTGGTATGAAGACAAGACCGAATGGGGCCTTCGAATCGGGTGGATTTATGGGTCTGTTACTGAGGATGTTGTGACAGGTTATAGAATGCACAATAGGGGATGGAGGTCCATATATTGTGTGACTAAGAGGGATGCC…
CSLD2	Adur41158_comp0_c0	AGAACTTATTTAAGAAGTTTCGCAGCCAAACTGGCCCTAAGTTTTTTAGTGACATTATATTTGCTTCTCAAAATTAAATAAACAAAAATGAAGCAAATGATTATTATTTGAACAGCAATGAATCACAGGTATATTAATGAACCAAAAAGTCAGAAACAATGTCTGAAATCTGGATTACTTACAAGTGCTAGCTGAAAAAAAGTCAGCACTAGAAACAATAGAAAAGAATGAATCAAGGGAATTGAAAAGATCCTCCAATATCAGAGCTACCTGAAGGAGGATCAATGGCAACCCAAAGAAGAGAAATGGTGATTGATATAAGCCCTGACCATACAAACACAATGGTTGGTGTTCTACCCCTTCTTCCCATGAGCCCTTTTGCAAAGGGATAGAGATGAG…
CSLD2	Aipa31176_comp0_c0	ATAAGCTGAAAAACACACCACCCAGCAAGCTGCTCCATTTTCGATCTTCGCTGTATATAGTTCTGCTAACTGCCACAGCTATTGCTATCAAGTTTACCATCATGATGGTGATTGGTGGTATCATCAGAGATGTCCATTTGATGATATAGAGGTCAGCAAATTCGTCGTTTTCGTCGTCCCCGGCTGACTTTGATGTCAAAGTGAATGAAATTTCAATGCCAGCCATCACCTTAAGTAGGCCTTGGAGAACTGCAGCAAGGTGGGCACTAGTGCCTCCTATCAGCCAGAATTGCTCATTCCTCCACCACTCTTCGAGTTCAATACCGGACCACTTAACCTCGAGGATGGCGAGTAAGACAAGGGTCACGGTGATGCCCAAGAGGTACACTAGGAATGTTA…
CSLD3	Adur17183_comp1_c0	ATGACTTGATGGAGATAATATTCATTATTTTTTTTTTGCTTACCTTTTTACATTTTCTTCCCGAACCTTTTTTTTTATGGGTCTCCTGCATAAACATGGACACATGATAGCCTAGCTTCAACTGAAACCAAGACCCTTGAAAAGCCCACCTTCGCAATTGACGGGAAAAAAAAATTGGAAGTCTTATAAATTGGAACAACCTAAGTAATTAATTTTCAGGCATTACTGACGAAATACGGAAATAGTGATCGAAAGCCATGTCAGTACCCGTAGACATTTCCTCACTTTTGGAATCAAGTTCTAAATAAAATCATAAGCACAATAGACAGCATAATTAAATTCACAAGTTCTAAAAAAGAATGTATCTAACACAAGAAAGAAAGAAAGAAAGAAAAAATT…
CSLD3	Adur20751_comp3_c0	GTCTCTGAAGTTTCATGGCCTTGATTTCTTCCCTTGCATGAAATGCATCGGACCGGCGACGAATTGAGTCAGGCAGGCCATTGATCCTAACTTTGAACTCATCATACTCGCGCTTCACACGCCTACGGTCCTTCACGAAATCCGGCCTGACTTTGTTCTTGTAAGGGTCTCTCTTCAAGTTGAAATATGATTCAGGATTTCTCGGCTCAATGTCGTGTTTCCGGCAGAAAGGAACCCATACATTAGCAAAGCTAGCAGCTTCAGCCATTGCCTCAAAAGTTAGAAGAGCTCCACCATCGTCGGAAACATAGCAAGAAAGCTTCTCAACAGGGTAAT
CSLD3	Adur41159_comp0_c0	TCTTTGACCCTTATAAATTTATTTATTTATTTTTTATTATTACTATTTATTTCAAGTTATTATTTCGTGGTTCTTCCTTACCATACAAAAAGCTGGTCACAATTTTGCAAAGCACCGAACTTGGTCATCATTCTCAAAACCACTGAAGAAAAGGGAAAAAAAAGTTTGCAACTTTCAAGTTCAGTGAACGTTTAAGGCTTCCGGGCCGGCATTGATCTTGTTGTTCTGTTCTGTCTGTGTGAGTATGTGTTGGAATTTTTAAATGGGGTGTTGTTATATTTGTTTTCTGAGTGTGTTTTGAAATATCTTTGATCTATGTTTTGGACTGAGTCTTCTTTTTCTTTGCTTTCACTTGCCAGCGTCATCCAAATTGATAAACACGCGCTTTTTTCACTCGGC…
CSLD3	Aipa16229_comp1_c0	GAGATAATATTCATTATTTATTTTTGCTTACCTTTTTACATTTTCTCCCCGAACCTTTTTTTATGGGTCTCCTGCATAAACATGGACACATGGTAGCCTAGCCTAGCTTCAACTGAAACCAAGACCCTTGAAAAGCCCACCTTCGCAATTGACGGGAAAAAAAAAATCGAGTGTCTTATAAATTGGAACAACCTAAGTAATTAATTTTCAGGCATTACTGACGAAATAGTGATCGAAGGCCTTGTCAGTACCCGTAGACATTTCCTCACTTTTGGATTCAAGTTCTAAATAAAATCATAAGCACAATAGACAGCATAATTAAATTCACAAGTTCTAAAAAAGAATGTATCTAAATAACAAAAGAAAGAAAGAAAAAATTGACAGATTCATCTGACAAAA…
CSLD3	Aipa31167_comp0_c0	AGATGGTACCCACTGGCCTGGCACTTGGACAATTCCAGCATCGGAACATTCTAGGGGCGATCATGCTAGTATCATACAGGTCATGTTAAAGCCTCCAAGTGATGAACCACTAACAGGTGTTGCATCAGATGCAAATGCTATGAATTTAACCGAAGTTGATATTCGCCTTCCCATGCTTGTCTATGTTTCTCGAGAAAAAAGACCAGGCTATGATCACAACAAGAAGGCCGGGGCGATGAATGCGCTGGTCCGAGCCTCAGCCATTATGTCAAATGGTCCTTTCATACTTAATCTGGACTGTGACCATTACATATTTAATTCCCAGGCATTGAGAGAAGGTATGTGCTTCATGATGGACCGTGGTGGCGACAGGATCTGCTATGTTCAATTCCCTCAGAG…
CSLD3	Aipa31177_comp0_c0	ATCCCTTACAAAGTCAGGGAGAACTTTGTTCTTGTAGGGATCTCTCTTCATACTAAAGTATGAGTCGGGGTTCCTCGGTTCAATGTCATGCTTTCGGCAAAAAGGAACCCACAAGTTGGCAAAACTTGCAGCCTCTGCCATGGCCTCAAAAGTTAGAAGTGCACCTCCATCGTCAGAGACATAACATGCAAGTTTCTCTACCGGATAATCGGCAGCTAGAATGGAAAGAATAGTATTTGCTGTGACAAGTGGAGGTTCTTTTTCAGGATCCGCAGTCGACACAAAAATATCTATTCCTGGGAGATCAGACTTGCCAGAAGGATTGTTGGGAGTGGGAGT
CSLD3	Aipa34377_comp0_c0	AGATGATCTTGACAGTGAGCTAGGAAGCAATGACTTCATGAATTACACAGTGCATTTGCCACCAACCCCAGATAACCAACCTATGGATCCATCAATCTCACAGAAAGTTGAGGAACAATATGTGTCGAATTCACTCTTCACAGGCGGATTCAACAGTGTGACACAAGCACATCTTATGGACAAGGTGATAGAGTCCGAAGCAAACCATCCACAGATGGCTGGTGCAAAAGGATCTTCATGTGCAATACCTGGTTGTGATGCTAAGGTGATGAGGGATGAACGCGGTGTGGATATTCTTCCATGTGAGTGTGATTTCAAGATATGTAGAGACTGCTACATAGATGCAGTGAAAATAGGTGGTGGTATATGTCCAGGGTGCAAGGAACCATACAAGAACAC…
CSLD5	Adur9952_comp0_c0	GTCGAGCATAAAACACATGCCTTCCCTGAGAGCCAGGGAGTTGTAGATGTAGTGATCACAGTCAAGATTCAGAATGAATGGTCCATTCGACATGATTGCGCTTGTTCGAACCAGTGCGTTCATCGCTCCCGCTTTCTTGTTGTGATCATATCCAGGCCTCTTCTCTCTTGACACATACACAAGCATTGGCAATCGAATGTCTACGCCTGTTGTGTCAATCAAATTTTCTGCATCTGCTTCTGATCCAAATTCTTCTTCTGCATTTGGAGGAGCTAACATTGCCTGCAGAATTCAATACCTCATGATTCAAACACTATCTAGGATAGCTAAACCGTTTCATTCAACTACAGAACACAACAATTACATGATTTAATGCCATATGACTCGAGATCG
CSLD5	Adur9952_comp1_c0	GCATGTGTTTTATGCTCGACAGAGGAGGTGATAGGATATGCTATGTTCAATTCCCTCAAAGATTTGAAGGCATTGATCCGAGTGACCGATATGCGAACCACAACACAGTGTTCTTTGATGTGAGCATGAGAGCTCTTGATGGATTACAAGGACCAATGTATGTGGGTACTGGCTGCATATTTAGAAGAACAGCACTTTATGGTTTTAGTCCTCCAAGAGCTACAGAGCATCATGGATGGTTTGGAAGGAGGAAAATTAAGCTGTTTTTGAGAAAGCCAAAGAAGTCCAAGAAGGAAGACGATGAAGTTGCTGTGGCGATCAATGATGATGATGCTGATATTGAGACATTGCTTCTTCCAAAGAGATTTGGCAACTCTACTTCTCTGGCGGCATCCATCC…
CSLD5	Adur9952_comp2_c0	GACGATGACGAGCGTGTTTCTGAGGCTGAAGATCAGGCTTTGCCTTTGCCTTCCATGGCTGAGTTCAAGCTGGACAAGAGGCTCTCTGTTGTGAAATCATTTAAGGCGCAGAATCATCCGCCGGATTTCGATCACAACCGCTGGCTATTCGAAACGAAGGGAACTTATGGCTATGGAAATGCTGTGTGGCCTAAAGATGGACATGGAGCTGGTTCAGCTTCCGAAATCCGTCCGGATTTCGGAGAGAAAGCCAGAAGGCCCTTGACACGAAAGGTTGGAGTATCTGCTGCCATTCTCAGTCCATACAGGTTGCTTATTCTGTTTCGTCTTGTTGCACTTGGATTGTTTCTAACATGGAGGATTAGACACCCGAACCGCGAAGCAATGTGGCTGTGGGGA…
CSLD5	Adur9952_comp3_c0	GTCGTCGTCCTCGTAGTCTTTGCCATCGTCATCTTCATCATCACTCACATACTTGTAAGGCTCTTTGCAACCAGGGCACTTGCCTCCTCCATTTCCAACACACTCCAAGTAACACTCTCTGCATATCTTGAACCCGCACTCGCAAGGACCACCGCTGGACCTTCCTTGAATCGCTTTCTCGTCGCAGCCTTTCATTCCACACATGGATTTAGTTTTCTTTGTTGGCTCCTCTTGCTCCATGGAACACTCAATGACATGCCCTCGGGTCACGGAGTTGAACCCTCCGGTGAAGATTGTTCCTGAGATGTAGCTTGTCTCGGGTTTTCCGGTGTTATTGCCATATTCGGGAAGGCTTGTCTGCGAGGTTGTCAATGGCTGGCGTTCAGGAGTGGCAGGAAT…
CSLE1	Adur28710_comp0_c0	AAGAGCACCGCCATAGATATCATTTTTTGTAAGATTCTCAAAGCCCTGTGGCGTTTGTACAAAAGCGATTTCATGGCCTTTTTCTTCATCAATGAGAAAGCAAAGTGCTTCCTTTAGAGATTGTGCATTGTTTGCGTACATGTCGCAATCTACATTAAGAATAATTTTCCCATTGCTAATAATTGATGACACCCTTATCAGTGAATTCATGGCTCCAGCTTTGAAGTTATGTGCAACATGGGGCCTCTTCTCGCGAGATAAATATACCAAGGTTGGCAAAACGATTCCATCTATATCCTTGGCGCTCGAGTCTTTCCCATGAAGTAAAATTTGAATAATTGCATCATGATCCCTTCGAGAAGAGAATGAATTCCACTGAGAAAATCCCTTGTGTTTGGA…
CSLE1	Adur28718_comp0_c0	GATAATATTGCTTAATATAGTTGTATAGTACTAAAAGAATTTATGTTATGATGATATATGATTGGATAGATGGGACTACTATATGGTTGTGCAGTGGAGGATGTTATAACTGGTTTAGCTATACAATGTCGAGGGTGGAAATCAGTGTACTATAATCCAAAAAGGAAAGCTTTCTTAGGAGTATCTCCAACCACATTGCCAGAAGCATTAGTTCAACATAAGAGATGGTCTGAAGGAGGATTCCAAATTCTGCTCTCTAAGTATAGTGCTGCATGGTGTGCTTATGGATTAATCAGCCCAGGACTTCAAATCACATATTGTTTTTACAATCTTTGGGTCCTTAATTGCTTGCCAACTCTTTATTACTCAATTTTCCCTTCACTTTGTCTCCTCAAAGGG…
CSLE1	Adur45820_comp0_c0	AGTTACCAGAAGTGGACATATTTGTGTGCACAGCAGATCCAGAAGTTGAGCCACCAATAATGGTGATCAACACAGTGCTGTCTCATATGGCTTATGACTATCCTTCTGAGAAGCTCAGTGTTTATCTCTCTGATGATGCTGCTTCTGATCTCACTTTCTATGCTCTTTTGGAGGCTTCTCTCTTTGCTAAGCATTGGTTACCTTTCTGCAAGAAATTCAATGTTCAACCTACGTCTCCAGCTGCTTATTTTAATAATATCCTTCTTCACCATAATCATGCTACTAAAGAATTCGCAAACATTAAGAAATTATACGATGAAATGAAAAAAAGAATTGAAGATGCAACTAAGTTGGGAAGAGTACCGAGTGAAGAAGGCTTGAAGCATCAAGGATTT
CSLE1	Adur45820_comp1_c0	AATGACAATAAGAATCCCTTCATTATGAAATTAATTCTTTTTTCTTCCAAATAAAAGACAAATGCAGACATTACAACAATTTAATCTTTCAACATGTTGAAGAGGATGCATGTGCTTAGAGCCAATACTGTTGATTTAACGGCAATAGAGCTTGGCAATCTGCCCTTATCCTTCCTTAAGAAAAGTCCTTGGTATATAGGAATATTGATAAGTACCAAGAACCCACACAACAGAATTTGCAAGGACATTTTCTTATAAGTTTCAAACCAGTCTTCACAAAGGGCTAACTCCTTCAAAATGCCAAGTAAACAGAACAAATTGAGCAATGCAATTGTTGCCAATACAGTGAACAATGGAGAAGCTGCTCCAAACTCCATAACTTGTTTCTCGTATCGTTCG…
CSLE1	Aipa17774_comp1_c0	GTGTGCTCTTCCGATCTCTCGAGTCTTTCCCATGAAGTAAAATTTGAATAATTGCATCATGATCCCTTCGAGAAGAAAATGAATCCCACTGAGAAAATCTCTTGTTTTTGGAGCGAATTTCCTCAGGTACTTCACCCGACTTGCCTGCATTTTCTATTCTACTTTCCATATCTTCATACAATTTCTTGATGATGACCAACTCTTTGGAATTTATAGAATCATCTGAGTAAGCAGTTGAGGAAATACTCTTGAAATATGCAGCCGGTGACCTTGGTTCAACATTGAACTTCTTGCAAAATGGCAACCAATGCTTGGCAAAATTAGATGCCTCTAAAAGAGCATAGAACGTAATATCCGAACCTCCATCATCGGAGAGATAGACACTAAGCTTATGAGTTG…
CSLE1	Aipa17774_comp2_c0	ACACTTGAATAAATAGCACTAGAACCAAAGTCTTGTATATCTGATTTTTTTTTTTTTTCATGACATTCAAATGACAAAGAAATCATAATTCAATTTTTTCCTATTTCCATATCTCTCTAGTCAATGTCTCAAAAACAGAACAATAAAATATTTACTTAGTAAAAAACATAATAGTCTTCTAAATTATAGTGAAGACATTCACATTTGATAGAACACAAGCACTTAGAGCCACTGCCATTGATTTAAACACAACAGAGGTTGGAAATCTTCCCTTGTCCTTCCTTAGAAAGAGGCCTTCATACAAAGGCAAATTGATGAGAACCAACACCACACTTAGTAGAACTTGCAATGGCAACACCATCAACATTCCAAGACCACCTTTGAATAAGGCACCAACAA…
CSLE1	Aipa17789_comp2_c0	AAATGTCGTACTATAAATAATTGGGTAGCAAATTGAAAGCACAATAATAACAATCAAGTTGCGCATACCAAAGAAGAAAAAATGGGAGCAGTAGGTATGGGGTACTCTCCATTGTTCGAGACAAATAAAGGAAGAGGGAGAGTGATCTATAGGCCCTTTGCAATCTCATTATTTGTGGCCATATTCTTCATTTGGGTTTATAGACTCACCCACATACCTTCAAAGGTTGAAGATGGCAACATCTGGGTATGGCTTGGTATGTTTGGTGCAGAGTTATGGTTTGGTCTTTATTGGCTTCTCACTCAAGCACTCCGATGGAACCTTGTCTTCAGGCACACTTTCAAGGACACCCTCTCTCAAAGATATGAGGACAAGTTGCCAGGAGTGGACATATATGTG…
CSLE1	Aipa17789_comp2_c1	ATATTTTTTTCATGATTAAAAATGATGACAGAATTACATCTTATTTATGCAATACCCAAAAAAGAGGACATATAAAATTACATTATTCTTTCAAATATAAGATCAGAAAATCAAATTATATTCATGCAAGGCTTCTGAAGAAGATAATCAGACTTAGAGCTAATGCTGTTGATTTAATGGCAAGAGAGCTTGGTAATCTTCCATTATCCCTTCTTAAGAAAAGTCCTTGGTATATGGGCAAATTGATAAGAACCAAAAAGCCACACAATATAGTTTGCAAAAACATTTCCTCAAATGCTTCAAGAGTGCTACCTTCCCTCAACATTGCATCCTTCAACAACCCAAGAAAACAAAACAAATTGAGCAATGCAAGTGTTGATAGTATAGTGAACATTGGAG…
CSLE1	Aipa22218_comp1_c0	AAGATGAAGATGGGAATTATTTGCCAACTCTTGTGTATTTGGCTCGTGAGAAGAGACCCCAACATCATCACAATTTCAAAGCTGGAGCCATGAACTCCTTGCTAAGGGTGTCATCAGTGATTAGCAATGCGAAGATCATTCTAAATGTAGATTGTGACATGTACTCAAACAGTTCAGAATCAGTGAAAGATGCTCTTTGCTTTTTGATGGATGAA
CSLE1	Aipa22218_comp3_c0	GTCCGGTGGAACTTAGTGTTTAGGAAAACCTTCAAAAAGAGACTCGCTCAAAGATATGAAGAAAGCAAGTTACCAAAAGTGGACATATTTGTGTGCACAGCAGATCCAGATATTGAGCCACCAATAATGGTGATCAACACAGTCTTGTCTCTTATGGCTTATGACTATCCTTCTGAGAAGCTGAGTGTTTATCTCTCTGATGATGCTGCTTCTGAGCTCACTTTCTATGCTCTTTTGGAAGCTTCTCTCTTTGCCAAGCATTGGTTACCTTTCTGCAAGAAATTCAATGTTCAACCTACGTCTCCAGCTGCTTATTTTAATAATATCCTTCTTCACCATAA
CSLE1	Aipa22222_comp2_c0	AAGACAATCAATAAAAATATATAGGAGTAGATAGTATAATAATTATAATTAATGGTGTAAATTAAATAACAGATATAAAGAAAGCAAGTTACCAAAAGTGGACATATTTGTGTGCACAGCAGATCCAGATATTGAGCCACCAATAATGGTGATCAACACAGTCTTGTCTCTTATGGCTTATGACTATCCTTCTGAGAAGCTGAGTGTTTATCTCTCTGATGATGCTGCTTCTGATCTCACTTTCTATGCTCTTTTGGAGGCTTCTCTCTTTGCCAAGCATTGGTTACCTTTCTGCAAGAAATTCAATGTTCAACCTACCTCTCCAGCTGCTTATTTTAATAATATCCTTCTTCACCATAATCATGCTAAAGAATTCGCAAACATTAAGAAATTATACGA…
CSLE1	Aipa50462_comp0_c0	TCATGACAACATTCTCCAACAAAAATCTATTTTGGACTTTTCTCAAGGAACAATAGTCCATCTTAGCAGTAAACTACATAGTACTAGTTTTGATCATCATCATCACCATGTTCTAACTTCTAAGTTCTATCATTTTTCTATGAGAAGCACATATCAGCTATGATCTGCAAAACCAGTTGAAAATTTGAAGAGCAAATACATGAATTCCAATATGGAGGAAACTACTACTCTTCCTCTGAATATCTCCGATGTCAACAAGCCTATGATCTTCACCAATAGGCTACACATGCTTCTCCACTCTATTGCTTTGTGCTTCTTATTCTATTACAGACTCTGTTACTTCTTTCAACCTAGAGCAACACCACCATTATTGTTACCCTGGATTCTTGTATTTTTATC…
CSLE2	Adur28682_comp0_c0	GGGCAAGAATGAAGAGTCTCATCCATTGTTCGAAACAAGGAGAGCCAAAGGAATATTCATTCATAGAATATTCTCCTTCTCCATGTTTTTGGGAATTTTGTTCATCTGGGTTTACAGAGTGAGTTACATGCCAAGAAAAAGTAGTGAAGATGGGAAATGGGTTTGGTTTGGAATGTTTTTATGTGAGCTATGGTTTGGTCTTTATTGGCTCATGAGGCTTTCACTCAGATGGAACCCTGTTTTCCGACAACCCTTCCCCCACACACTCTCCCAAAGGTATGATGATGATAAGTTGCCAGGAGTGGACATATTTGTGTGTACCGCAGATCCAGAAATAGAACCACCA
CSLE2	Aipa22222_comp0_c0	TTTATTTTGAGAAAAGAAAACTTGTATTATTGTTATTATTAATAATTGTTATATATATTTCGAAATACATAGAATTAAACTCATTAGAAAGATATGGTTGTAAAGAGGAGTGATGATGAAGAATCATTGTTTGAGACAACCAAATCAAGAGGGAGCTTCCTACATAGGCTCTTTTCACTGTCTTTGTTTGTTGCCATCTGCTTTGTCTATGCTTACCGGTTGACCCACATACCCACCGGAGGAGAAGACCACGGCGGCGGCGAAGATTACTACTATGGGACATGGACTTGGCTCGGGTTGCTTGCGGCGGAGCTGTGGTTCGGCCTCTACTGGGTCTTGGCTCAAGCCTTCCGGTGGAACTTAGTGTTTAGGAAAACCTTCAAAAAGAGACTCGCTCAA…
CSLE6	Adur45825_comp0_c0	ACTACTATGGGACATGGACTTGGCTCGGGTTGCTTGCGGCGGAGCTGTGGTTCGGCCTCTACTGGGTCTTGGCTCAAGCCTTCCGGTGGAACTTAGTGTTTAGGAAAACCTTCAAGAACAGACTCTCTCAAAGATATGAAGAAAGCAAGTTACCAAAAGTGGACATATTTGTGTGCACAGCAGATCCAGATATTGAGCCACCAATAATGGTGATCAACACAGTCTTGTCTCTTATGGCTTATGACTATCCTTCTGAGAAGCTGAGTGTTTATCTCTCTGATGATGCTGCTTCTGAGCTCACTTTCTATGCTCTTTTGGAAGCTTCTCTCTTTGCCAAGCATTGGTTACCTTTCTGCAAGAAATTCAATGTTCAACCTACGTCTCCAGCTGCTTATTTTA…
CSLE6	Adur45826_comp0_c0	AGAGAGAGAGAGAGAGAGAAATCAAGATGAGGGAAAAAGAAGATGATGAAATTGTTGGTGCTCCTTTATTGTTTGAGACAAAAGAAGCAAGATTCAGAGGTGCTTACAAGTTGTTTGCATCAACAATATTGGTATCCATATCTTTGATTTTGTTCTACAGAGTAAAAAACTTCCCAACAGCAACAAGAACAGAATCATGGGCATGGATTGCTATGTTGGTGTCTGAGATTTTGTTTGGATTGTATTGGATCATCACTCAATCTGTTCGTTGGAGAATAGCTTTTCAATCTCCATCCAAACATACCCTTTTACAAAGATATGATGAAGAGAAGATGCCAGCGGTGGACATATTTGTGTGCACAGCTGATCCAAAATTAGAGCCACCATTAATGGTGATTA…
CSLE6	Adur45826_comp1_c0	GGTGTAGCTCCAACAACCTTAGATGTTGCACTTGTTCAGCATAAGAGGTGGTCGGAGGGGATGTTCCAAATTTTCTTCTCAAAGTACTGTCCTTTCATTTATGGGCATGGCAAGATCAACATTGGTATTCAAATGGGTTATTGTGTCTACCTCTTATGGGCACCTTTGTCACTTCCTACTCTTTGTTATGCCATTCTTCCACCTCTTTGCTTCATTCGTGGAATACCATTGTTCCCACAGCCTACAAGCCTATGGTTCCTTCCCTTTGCATATGCATTTGTAGCCAACAATGGTTATAGCCTATGTGAGGCATTGATTTGTGGATCCACAATAAAGAGTTGGTTGAACTTGCAAAGAATGAGATTCATAAGGAGAACCACTTCCTATTTCTTTGGATTC…
CSLE6	Aipa22197_comp7_c0	GATGAGAGGAACACCTTCATCTTCATCTCATCAAAGTGTGAGTGAGAGAGTGTGTGTCTTTTCAGAGAGAGAGAGAGAGGGGAAAAAGAGAGAAATCAAGATGAGAGAAAAAGAAGATGATGAAATTATTGTTGGTGCTCCTTTATTGTTTGAGACAAAAGAAGCAAGATTCAGAGGTGCTTACAAGTTGTTTGCATCAACAATATTGGTATCCATATCTTTGATTTTGTTCTACAGAGTAACAAACTTCCCAACAGCAACAAGAACAGAATCATGGGCATGGATTGTTATGTTGGTGTCTGAGATTTTGTTTGGATTGTATTGGATCATCACTCAATCTGTTCGTTGGAGAATAGCTTTTCAATCTCCATCCAAACATACCCTTTTACAAAGATATGA…
CSLE6	Aipa46376_comp1_c0	TTTATGTTCATATCTATATGACAAATACAATTGTCTGAGAGAAATATAAATTTAAGCAAGTCATAAAAATTAGAAGTAGGACCTAATAATGACATATAAAATAACTACATAATTCTTAGTTTTCTTTGTTTTTAATTTATTTTACTGTATGAGATGTTATGCTTGATTTCTATACTTTATCGGACTCAAGTTCGAAGCACTGGTAGTACAACCATTACTGTTAAAGGAATATGGAACATATCGGTTTTTTTATATAAATAAATATTAAAAATATTTTATTTTTCAATATACGTACCGCTAGAAATAATTACCAAAATGCGCATTGCTAATTTTGGGGTAACGTCTATAAATTGGGTTTACACTCCAAAGTAAGGAGAAATGCCACAAAATGGTACTGAC…
CSLE6	Aipa9445_comp0_c0	GGCTGTTCATTTATAATCTCGATATGAGATGATCTATTCGTCACAATTTGACAATTTTTAGAGTCTGAACTGAATTTTTCAATTTTTTTTTGCATTTTTTCATATTTAGCCTTAATGTCATTGTGCTCTGTCATGAACTCGTGAGAACGAAGGAGATGGTCATCCTCCCCCATAGGAGAAAAGAAAACTTTGGGGCACCTTGACTTAATCCCATATTTTTTGCAGAACGGAAGCCAGTAAGACCGGGCAAATTCACAAGCCTCCTTAATGCCATATAGAGTTACTGGACATCCACCGTCATCGGACAGATACACTGCAAGTTTATTGCTGGGATAATCCATGGCAATAGCTGAGATCACAGTCTCCATCACCTCTACAGTTGGCTCCTTTTCAGGATCG…
CSLG1	Adur3806_comp2_c0	AAGTAAACACTAACAAAAGAGGCATACATGGCTACCTTCACGTTGCATACTGAAACTGTTCAATCATGTTTACCTCTGAGTAGACTTCACATTTTGTTTCACTTGGTGGCTGTACTACTCATCTTCTACTATCGATTTACTCGCATTTTCGAAAACAATAGTGCTACTCTACCATGGATTCTCATCACCGTAGCTGAACTAATTCTTGGTGCGTTGTGGTTCTTTAACCAGGCGTTCCGGTGGCACCCTGTGTCAAGGTCAGTGATGATAGAGAAATTGCCTAAGGATGAAAATTTGCCTGGTCTTGACATCTTTGTGTGTACGCTCGATCCTGAGAAGGAGCCAACTGTAGAGGTGATGGACACTGTGATTTCAGCTATTGCCATGGATTATCCCAGC…
CSLG1	Aipa9443_comp0_c0	AGGAGGAGCCCTCAATACATTGCTCAGAGTCTCAGGTCTAATTAGCAATGGCCCTTATGTTCTTGTAGTGGATTGTGATATGTATTGCAACGATCCGTCCTCTGCCAAACAAGCTATGTGCTTCTTTCTTGATACCGAAACTTCTAAATATACTGCATTTGTCCAGTTCCCTCAAATGTTCCACAACCTTAGCAAGAAAGACATTTATGATAACCAATCCAGGACTGCTTTTAAGACAATGTGGCAAGGCATGGATGGACTCAGGGGACCAGGTCTTTCTGGTAGCGGCAATTACTTGTACAGAAGTGCATTATTGTTTGGAAGTCCAAACCAAAAAGATGAGTATCTGCTGGATGCCGAAAGCTACTTCGGAAAATCTAGCATGTACATAGAATCGCT…
CSLG2	Adur13472_comp0_c0	ATGGAACGCACTAGCATTCGCGTCAATACACACCTTTAAGGCTTTAACTATGATATGATTTTTTTCCCTTGACTCTGACTTGTTCTGGACATAATTTTCTGCATCATGACAACATTCTCCAACAAAAATCTATTTTGGACTTTTCTGAGGGAAGAATAGTCCATCTTAACAGTAAACTACATAGTACTAGTTTTGATCATCATCATCACCATGTTCTAACTTCTAAATTGTATCATTTTTCTAGGAGAAGCACATATCAGCTATGATCTGCAAAACCAGTTGAAAATTTGAAGAGCAAATACATGAATTCCAATATGGAGGAAACTACTACTCTTCCTCTGAATATCTCCGATGTCAACAAGCCTATGATCTTCACCAATAGGCTACACATGCTTCTCC…
CSLG2	Adur25798_comp0_c0	ATATGAATCCAGTGAGATAGTCTTCCACAACACTATCGTATAAGAAACCAACCTCTTGTCCCCATTTAGTACTGATTTCATATTCACAAGAAGCCAATAAGTGAGTTTCTCCTTCTAGTAATGCATTCCCACCAGAAGCGGAATCACTTGTGTAGTTTTGAGTAAGTGATTTGATGAACTCATTGGATGAACCAAAATATTCTTTAAGTTGAGTCAGATCAGTCCCTTTGATATTGAGATTTCCACAAAGTGACACCCTTTTTATATAAAAGCCTGTACCAGACATTACTGGACCCTTAAGCCCGTCCATACCTCTCCATTGAAGCGTGAATATTGATCTCAGCTGACTATCATAGATGTCATTCTTACTGACATTGTAAAATTTCTGAGGAAACTGAA…
CSLG2	Adur25801_comp1_c0	AATCTTTTGTATTACAAATTATTTTAAATAAAACACATTTTAAATTTAACTTTAGTTTACACATATTTAATTTAATTCTACAAAACATAGCGATTTCTAATATTTATTATATACTATCATTAATTTACCGTTCCGCGCATCGAGCTGGTCTCGTTTTAGTATTTGTATATTAATTGTAGATGATATCATTACACAGAGCTTAGAAGTGTAAAACATCCCAAAAGAATCATGGTAGCAATGATAACACATATGGCTAATAACTTTGAAATGCGTCCCTTGTCCTTCCTTATTACCAACCCTTCAATTATAGGGTAGTTAACGGTAATGATGAAACCTGCAATGAAAAACTGCACAAACATCTTGTCCCAACTACCAACAAATACCGCTCTGTAGACTCCA…
CSLG2	Aipa47365_comp0_c0	AAAGACAAAGTACGTAGCACTTGCGAATTATTTAAGGAAAGATGGTTTCCTAAGACATTATATGTCAGAGTCTGTAGGGAACAGAAATGGAGGACTCTCCTCTTCACAGCAGCCATGTCCACAAGCTCTTACTTGTCACAAACAGAGTCCACATGCTTCTCCACTCCACAGCCTTATGCTTCATCTTCTACTACAGATTCTCTTTTCTTTTCCAACCGCCTCACACCACAGAAAGCCTCTTGTTTCCATGGCTCCTTGTCTTTGCTTCAGAGATCATTCTCTCCTTTATATGGATCCTCGGCCGTGCGTATCGCTGGCGTCCCGTCTCGCGCACCGTCTTTCCGGAGAGGTTGCCTGAAGATCACAAACTTCCTGCTGTTGATGTGTTCATATGCACTG…
CSLG2	Aipa47369_comp0_c0	TAAGACATTATATGTCAGAGTCTGTAGGGAACAGAAATGGAGGACTCTCCTCTTCACAGCAGCCATGTCCACAAGCTCTTACTTGTCACAAACAGAGTCCACATGCTTCTCCACTCCACAGCCTTATGCTTCATCTTCTACTACAGATTCTCTTTTCTTTTCCAACCGCCTCACACCACAGAAAGCCTCTTGTTTCCATGGCTCCTTGTCTTTGCTTCAGAGATCATTCTCTCCTTTATATGGATCCTCGGCCGTGCGTATCGCTGGCGTCCCGTCTCGCGCACCGTCTTTCCGGAGAGGTTGCCTGAAGATCACAAACTTCCTGCTGTTGATGTGTTCATATGCACTGCTGATCATACTAAGGAGCCTACTTTTGAGGTGATGAACACTGTCCTATCT…
CSLG2	Aipa50452_comp0_c0	ATGTTTTTCGCAAGGTAGCATAAATAGAATACTACACTCAGTGGCTGAGTTTGAAAAGATTTTTTGAGAACAAAAGATTTTAACATAAAGATTATATATTAATACTACACTCAGTGGCTAAATTCCGCCCCTACTACTACACTTATCTTAGGAGAGGAGAAAGTACAAAATGAATAATAGTTACCAAAAAGTTAGAAAGTATAATCACTGAAGTTGAAATGCTTCCTTTGTCTTTTCTTATCAGCCCTTCAATGATGGGATAATTCACAACAATGACATAACATGGAAGCAATAGCTGCATGAACATGCTGTTCCAATCTCCAACTGAAGCCACTCTATAGATTCCCCCAAAGAAGCAACTCATGTTGAAGATTATGATTGCAACCATTGGAACAAGAA…
CSLH1	Adur748_comp1_c0	GTGTGCTCTTCCGATCTTAGCACTCTATCAATAGAAACATAAGTTTTTCTCTCATCACCTTATTAGGTTGAATCAATGGCAAACCAAACATCTCTTCCCTTCTATGAAAAACATAGGTTCAAATACAATTTCAAAAGAGTAATAGATGTCTTGATCTTAATCCTGCTACTACTTCTACTTGGCGACCGAGTTATCTCTTTGGTCAACAACTACCGTTTCCATTGGCTTGTTGTTTTGATATGCGAATCATGGTTTACCTTAGGTTGGATTTTCACCATCACCACACAGTGGAATCCTGCTACTATTAAAACATATCCAGAACGCCTCTTGCAAAGGTTGCAATTGCAAGAGCTTCCGGCGGTTGATTTGTTTGTGACAACAGCAGATCCGGTGCTAGAA…
CSLH1	Aipa29722_comp0_c0	TCTTATTATTATTCCCACTCCTTGATCCCACTAATCCAATAATTTTGATGACCATTGCTGCCAATTGCATTAGCAAAATAGTAGTTCCTGGAACAAAAACTGAGGATTCATCAAATGTGAAGGTACCACCATCATCATTATTGTTATTATCTAAGCAATCTTGGCCATCATGACTAGAGAAATTTTGATCTTTCCTTGTAATGTCAAAGACAGTGTTGGATATTCTTAGAAGCTTAAGAATCAGGGCAAGAAATCCACTGAACCTAGCATTCATGATGTATATTCTTGACATTCTTTGATTGTTCCACCACTCTTGGATTGATAGCTTTGTTGCCAAGTACTCTAGTATTGTATATAGCATATAAATTACAACAAGAGTAATAGGAATTGATAGGGCTG…
CSLH1	Aipa5196_comp0_c0	AATAATTTAACATATGCAAAACTAAATACAAAATTGATACAAAATGCAGAATAAATTGAGTCACAAGGGCGGGGCGGCATTATAAATAAAGGCACGTTGATTTCCGAAAAGTGTGACTCTGCACACACAAACAGAAACAGTTACAGACTTACAGTTACAGTTTTGCTAATGGCGACCACGAAGATCACACTTCTCCCTCTCTATGAGAAAATATGGGAGAAGCACAAGTTCTCAAAATTCATGGATTCCATCACTCTTCTCCTCCTTCTGATGCTTCTTTCTTACCGTCTCTTCTCTCTTTACAACCTCTTCACTCTCCCTTCCTTCCTTGCTCTCCTCTGCGAGTCATGGTTCACCTTCACTTTCCTCACCACCATTTCCACCAAATGGACTCCTTCA…
CSLH1	Aipa5220_comp0_c0	AACCCTTCATATACCAAATCCGACCCTCACCGTCTCTTCTCCCGGGTAGCTGAGCTTCCATCAGTGGACTTGTTTGTGACAACAGCAGATCCAGTTCTTGAACCACCAATCATAACAGTGAACACTGTTCTGTCACTTTTGGCACTTGATTACCCTTCCAACAAGCTTTCTTGCTATGTCTCCGATGATGGTTGCTCCCCTCTTAACTTGTATGCTCTTGTGGAGGCTTCAAAGTTTGCAAAGCTTTGGGTACCTTTCTGTAAGAAGTACAATGTAAAAACTAGAGCACCCTTTAGATACTTCGATTCTAATAATAATGAGGCCACCGCACCCAACAATAGTCCAGAATTCATGCAAGAATGGTTGGCAATTAAGGATGGGTATGAGCATCTTTGCAGT…

## Sheet: Title
Title: Deep transcriptomic study reveals the role of cell wall biosynthesis and organization networks in the developing shell of peanut pod
Kapil Guptaa# *, Shubhra Guptaa, Adi Faigenboim-Dorona, Abhinandan Surgonda Patila$, Yael Levya, Scott Cohen Carrusa, Ran Hovava *
a Department of Field Crops, Plant Sciences Institute, ARO, Bet-Dagan, Israel.
# Current Address: CSIR-Central Institute of Medicinal and Aromatic Plants, Lucknow, UP, India.
$ Current Address: Plant Breeding Strategic Innovation Platform, International Rice Research Institute, Los Banos, Laguna, Phillipines.
* Communicating Author
E-mail address: ranh@volcani.agri.gov.il (Ran Hovav)
kapilgupta190184@gmail.com (Kapil Gupta)
