# Supplementary material for: Deep transcriptomic study reveals the role of cell wall biosynthesis and organization networks in the developing shell of peanut pod
Source: BMC Plant Biol. 2021 Nov 3;21:509. doi: 10.1186/s12870-021-03290-1 (PMC8565004; doi:10.1186/s12870-021-03290-1)
Supplement: Supplementary file 6 — Additional file 6: Supplementary File 5: Log2 transformed RPKM expression of CES superfamily was analyzed during different shell development stages. [file 12870_2021_3290_MOESM6_ESM.xlsx]

## Sheet: Title
Title: Deep transcriptomic study reveals the role of cell wall biosynthesis and organization networks in the developing shell of peanut pod
Kapil Guptaa# *, Shubhra Guptaa, Adi Faigenboim-Dorona, Abhinandan Surgonda Patila$, Yael Levya, Scott Cohen Carrusa, Ran Hovava *
a Department of Field Crops, Plant Sciences Institute, ARO, Bet-Dagan, Israel.
# Current Address: CSIR-Central Institute of Medicinal and Aromatic Plants, Lucknow, UP, India.
$ Current Address: Plant Breeding Strategic Innovation Platform, International Rice Research Institute, Los Banos, Laguna, Phillipines.
* Communicating Author
E-mail address: ranh@volcani.agri.gov.il (Ran Hovav)
kapilgupta190184@gmail.com (Kapil Gupta)

## Sheet: POD ces expression H and 53
Description	Id	H R4	H R5	H R6	H R7	53 R4	53 R5	53 R6	53 R7			H R5 Seed 100	H R6 Seed 100	H R7 Seed 100	53 R5 Seed	53 R6 Seed	53 R7 Seed
CESA1	Adur1205_comp0_c0	-1.0519	-0.671164	0.28629	-1.73057	0.0431112	1.68452	-0.506353	-1.75958			-0.756331	-0.616319	0.479575	0.453474	-0.537424	-0.0724828
CESA1	Adur1205_comp1_c0	1.29376	2.45707	2.81116	0.511974	1.93319	4.38041	2.55189	0.958286			2.07702	1.53771	2.68796	2.7593	1.54151	2.40926
CESA1	Adur1205_comp3_c0	-0.462621	0.69332	0.81106	-1.66963	0.874994	2.27381	0.88049	-0.335821			-0.244115	0.34445	1.07428	1.40654	0.668422	1.12873
CESA1	Adur28972_comp2_c0	2.30003	2.92853	1.6565	2.28599	3.11875	3.78482	2.64393	2.86737			1.29709	1.26564	0.765535	1.20748	1.00048	1.006
CESA1	Adur298_comp1_c0	4.73668	4.28673	2.46035	2.30918	4.7753	4.47372	2.98544	3.13619			3.488	4.98562	4.67092	3.67284	4.37302	4.81513
CESA1	Adur303_comp0_c0	5.26765	4.65716	3.40088	3.18476	5.59057	4.20302	3.94841	3.95382			4.20878	5.11524	4.88619	4.30541	4.79391	5.1267
CESA1	Adur303_comp1_c0	6.57666	6.15904	5.19789	4.85904	6.26221	6.29929	5.31977	5.69889			5.83143	5.87537	5.86205	5.80258	5.57962	5.94039
CESA1	Aipa21292_comp0_c0	1.90945	2.64969	3.61324	1.19156	2.48826	4.83611	3.49412	2.11059			2.01887	1.11902	2.51677	2.82856	1.62168	2.26634
CESA1	Aipa36467_comp3_c0	5.66657	5.13739	4.14139	3.80491	5.59136	5.17295	4.38347	4.71271			4.87776	5.61606	5.47878	4.96145	5.13828	5.60828
CESA1	Aipa37981_comp0_c0	-0.13026	0.192825	1.16446	-1.19981	0.474047	3.25454	0.881795	-1.33764			-0.469929	-0.0654206	0.612274	0.267436	-0.411195	0.497399
CESA1	Aipa37982_comp0_c0	0.823206	1.05936	1.72705	-1.72579	0.288063	3.00222	1.67717	0.115921			-0.0974762	0.212881	0.683472	1.36942	0.581432	1.31537
CESA2	Adur3969_comp0_c0	4.51244	4.88585	3.20672	2.04007	3.89058	5.49398	3.34246	2.44881			2.39186	4.28562	4.08559	1.47075	2.80081	3.96008
CESA3	Adur42909_comp0_c0	4.30893	4.19409	3.70249	3.39154	4.51593	5.20726	3.87837	4.01941			3.0993	3.63153	3.43723	3.6118	3.3083	3.37114
CESA3	Adur7810_comp1_c0	5.30405	4.94712	4.19857	4.16148	4.79032	4.64683	4.22381	4.5125			4.54987	4.98418	5.25539	4.45965	4.59212	5.3411
CESA3	Aipa3853_comp0_c1	-4.14136	-3.63188	-3.51457	-4.99616	-4.56206	-4.15843	-4.20202	-6.12448			-6.09132	-4.65593	-3.40609	-4.4112	-4.01937	-5.50635
CESA3	Aipa38830_comp1_c0	5.15232	4.98532	4.4526	4.29207	5.21376	5.88732	4.56186	4.82219			3.97835	4.25802	4.04806	4.44923	3.97318	3.95952
CESA3	Aipa46696_comp1_c0	3.20742	2.53986	1.43829	1.45838	2.73307	2.0966	1.30471	1.53953			1.84251	3.44033	3.30139	1.82646	2.6819	3.45194
CESA3	Aipa46704_comp0_c0	5.09673	4.57672	4.02219	3.9834	4.51977	4.01617	3.92755	4.30368			4.33326	4.46663	4.76705	4.06735	4.10897	4.88866
CESA4	Adur26780_comp2_c0	-4.71786	-5.59655	-9.96578	-5.76939	-6.26534	-6.05889	-4.43181	-4.25613			-4.29336	-3.32193	-5.59655	-4.24697	-5.26534	-3.87832
CESA4	Adur26780_comp4_c0	-9.96578	-9.96578	-9.96578	-9.96578	-9.96578	-9.96578	-9.96578	-9.96578			-3.32193	-3.32193	-3.32193	-3.32193	-3.32193	-3.32193
CESA4	Adur44472_comp0_c0	-3.73057	-2.03308	5.32218	3.00851	-3.53394	5.97736	5.08249	3.11086			-3.32193	-1.59074	-2.49276	-3.32193	-2.6773	-2.6529
CESA4	Adur44473_comp1_c0	1.92966	2.0984	8.36453	5.89609	1.4452	7.72988	7.58046	6.43792			-1.6097	-0.128682	0.457332	-1.26998	-1.00385	0.607863
CESA4	Adur45031_comp0_c1	-2.26073	-2.36339	2.616	1.16114	-1.99616	2.86539	3.21169	1.66615			-5.48466	-0.112995	0.190299	-2.53952	-0.0179039	0.183116
CESA4	Adur45032_comp0_c0	-0.573467	-0.45865	5.38436	3.28071	-1.20202	5.08503	5.4827	4.52017			-1.1921	0.80598	2.05601	-0.471929	1.52155	1.9175
CESA4	Aipa13418_comp0_c0	-0.842525	-0.724993	5.96217	3.74782	-0.900593	6.0327	5.61935	3.77396			-5.24697	-1.20091	-1.38207	-3.59074	-2.74018	-1.01256
CESA4	Aipa13419_comp0_c0	1.17866	1.8704	8.06545	5.58709	0.80488	7.25109	7.18379	6.11383			-2.00771	-0.775137	0.515679	-2.05889	-3.98089	0.109249
CESA4	Aipa13419_comp1_c0	-1.13395	0.143176	7.13426	4.80276	-0.898798	6.99534	6.69834	5.11449			-2.91775	-1.1899	-0.190997	-2.55922	-2.13712	-0.709969
CESA4	Aipa16262_comp0_c0	2.26993	1.24732	2.54819	1.8675	-3.10366	1.16457	1.28629	-0.317726			2.68407	2.73509	3.14002	-3.11195	-3.47393	-4.51732
CESA4	Aipa27210_comp0_c0	-9.96578	-9.96578	-9.96578	-9.96578	-9.96578	-9.96578	-9.96578	-9.96578			-3.32193	-3.32193	-3.32193	-3.32193	-3.32193	-3.32193
CESA4	Aipa43665_comp1_c0	-2.30045	-4.74339	3.11861	1.40181	-3.1888	3.15995	3.38856	1.91839			-2.64386	-0.677303	0.366998	-2.67423	-0.217591	-0.5132
CESA4	Aipa43665_comp2_c0	-1.66048	-1.36092	4.95534	2.95146	-1.82794	5.35998	5.10442	3.99017			-2.07704	0.291604	1.48766	-1.21201	0.944109	1.11991
CESA4	Aipa48638_comp0_c0	-4.23786	-3.69277	-3.39593	-3.98089	-6.09132	-3.08722	-2.89254	-3.28865			-4.62001	-5.01159	-3.02718	-4.32193	-3.32193	-3.32193
CESA5	Adur33343_comp0_c0	-2.72102	-3.23786	-2.4344	-3.50635	-5.14136	-2.4344	-2.35599	-3.12029			-3.32193	-4.01159	-3.32193	-3.32193	-3.99616	-3.32193
CESA5	Adur33343_comp1_c0	-9.96578	-0.974262	-9.96578	-9.96578	-2.96578	-2.62001	-2.45535	-1.52284			-3.32193	-3.32193	-3.32193	-1.68656	-3.32193	-3.32193
CESA5	Adur33343_comp2_c0	-5.2109	-3.57347	-4.38082	-4.48466	-6.02718	-4.16704	-4.68038	-9.96578			-4.45271	-4.09132	-5.1078	-4.64386	-3.32193	-4.51732
CESA5	Aipa52425_comp0_c0	2.3521	2.90194	0.822934	-1.03899	2.23675	3.66759	0.898918	-0.148268			0.286881	3.32692	2.87827	-0.0634092	1.57257	2.7387
CESA6	Adur14795_comp0_c0	5.51364	5.25881	4.94594	3.58163	5.2451	5.85291	4.77016	4.17198			3.38658	3.96141	3.99738	3.59399	3.45716	3.89801
CESA6	Adur3974_comp0_c0	3.24605	3.55078	1.37351	0.353888	2.92619	4.06543	1.94785	1.08089			0.728283	3.77407	3.45246	-0.50772	1.79397	3.2149
CESA6	Adur3974_comp0_c1	2.00815	2.19356	0.403813	-0.818579	1.84305	2.93659	0.151859	-0.934198			-0.216473	2.87637	2.37351	-0.467267	1.18481	2.54259
CESA6	Adur5177_comp0_c1	-0.495464	-0.76366	-1.72023	-2.699	-0.40227	0.337996	-2.22207	-3.22882			-0.721024	-0.711543	-1.54092	-1.09542	-0.83736	-0.962032
CESA6	Adur7631_comp1_c0	4.50057	3.54864	4.14025	4.06229	4.01012	4.466	3.94838	4.77238			2.9291	3.11747	3.04847	3.08474	2.91476	3.21945
CESA6	Aipa17298_comp0_c0	5.84465	5.61171	5.14861	4.05134	5.70263	6.19776	5.03729	4.58105			3.87457	4.4002	4.38398	4.10811	3.92261	4.34698
CESA6	Aipa3853_comp0_c0	-3.4112	-2.44222	-2.32193	-2.03899	-3.78256	-2.2863	-1.81773	-3.48466			-5.02718	-3.32193	-3.25613	-2.50909	-4.09954	-3.76284
CESA6	Aipa42275_comp1_c0	1.50708	1.5527	0.767231	-1.39846	1.19409	3.21236	0.6107	-1.30876			1.12322	0.685865	0.16092	1.07496	1.40835	0.31034
CESA6	Aipa5063_comp0_c0	3.27808	2.4651	2.89093	3.00761	2.89259	3.22866	2.72378	3.56649			1.87381	1.73408	1.3989	1.98173	1.69139	1.58207
CESA6	Aipa52423_comp0_c0	4.39707	4.63985	2.93367	1.74946	4.11428	5.42391	3.165	2.12322			1.91418	4.18814	4.05849	1.43918	2.80233	4.05126
CESA7	Adur11603_comp2_c0	-9.96578	-9.96578	-5.01159	-5.05889	-9.96578	-9.96578	-9.96578	-5.32193			-3.32193	-4.96578	-4.92139	-5.99616	-3.97332	-4.27462
CESA7	Adur26780_comp1_c0	-9.96578	-9.96578	-9.96578	-3.39593	-9.96578	-9.96578	-9.96578	-9.96578			-3.47928	-3.32193	-4.74339	-3.82965	-3.32193	-3.32193
CESA7	Adur44265_comp0_c0	-0.9388	-0.644608	7.57739	5.75771	-0.934198	7.1599	7.3354	6.06511			-2.07501	2.48173	2.30432	-1.28983	1.71311	2.08474
CESA7	Adur44473_comp0_c0	-0.709969	0.354264	7.33537	5.0374	-0.515948	7.08688	6.99726	5.34067			-4.26534	-0.842525	-0.228819	-2.95829	-1.49546	-0.427919
CESA7	Adur44474_comp0_c0	-2.35845	-2.29808	5.23093	2.83505	-1.03406	5.70823	4.93268	3.02302			-3.32193	-3.87832	-3.82965	-4.89254	-2.44746	-1.52561
CESA7	Adur45031_comp0_c0	-3.4112	-2.64686	3.80875	2.01054	-3.63188	3.69477	4.27419	2.79805			-3.00771	0.154021	0.98817	-2.8365	0.629784	1.09536
CESA7	Aipa21337_comp0_c0	-9.96578	-9.96578	-3.662	-2.57633	-9.96578	-9.96578	-5.62001	-9.96578			-3.32193	-3.32193	-3.32193	-3.32193	-3.5792	-3.32193
CESA7	Aipa27211_comp1_c0	-9.96578	-9.96578	-9.96578	-9.96578	-5.17571	-9.96578	-4.65593	-9.96578			-3.32193	-3.32193	-3.32193	-5.34129	-4.99616	-3.32193
CESA7	Aipa43665_comp1_c1	-4.37084	-9.96578	1.53207	-0.495464	-5.14136	2.22012	2.03492	0.177599			-3.32193	-1.59219	-0.424688	-5.34129	-1.55075	-1.44222
CESA7	Aipa48638_comp1_c0	-9.96578	-9.96578	-9.96578	-9.96578	-5.401	-9.96578	-9.96578	-9.96578			-3.32193	-3.32193	-3.32193	-3.32193	-3.32193	-3.32193
CESA7	Aipa49534_comp0_c0	-0.835643	-0.60165	7.38387	5.51659	-0.888078	7.07207	7.09775	5.8117			-2.33643	2.14492	2.04031	-1.48063	1.27222	1.90663
CESA8	Adur10709_comp0_c0	-0.774314	-1.22882	6.61006	4.51503	-0.295718	6.78818	6.68244	5.08411			-2.49818	1.14731	0.917113	-1.18115	1.22486	0.599953
CESA8	Adur10709_comp1_c0	0.47785	0.642162	7.64917	5.47841	-0.10263	7.52392	7.57265	6.22216			-0.583521	1.36868	1.87106	-0.192645	1.62324	1.74028
CESA8	Adur10712_comp0_c0	-1.99616	-2.78588	4.73148	2.73985	-2.16058	4.91243	4.80467	3.0268			-4.38082	0.209557	-0.494109	-2.18006	-0.432455	-0.0533939
CESA8	Adur42014_comp0_c0	-4.06693	-5.59655	-0.749038	-2.90329	-6.26534	-3.26073	-3.6681	-3.65593			-4.8365	-3.32193	-4.57347	-3.662	-5.26534	-3.87832
CESA8	Adur42014_comp0_c1	-3.74339	-5.59655	0.664028	-1.66505	-5.52838	-2.191	-1.57061	-1.59655			-3.68656	-3.62593	-2.81265	-3.32675	-3.56206	-2.14561
CESA8	Adur7810_comp3_c0	5.23034	4.79986	4.59506	4.41082	4.41742	4.28772	4.40642	4.83803			5.52156	4.60063	4.78693	4.91046	4.36425	5.03491
CESA8	Aipa26435_comp0_c0	-0.415679	-1.10263	6.4871	4.52563	-0.578485	6.5942	6.42638	4.96387			-2.01159	1.28135	1.44148	-1.34251	1.41522	1.4326
CESA8	Aipa29130_comp0_c0	4.97049	4.63339	4.1493	4.06554	4.11603	4.10972	3.92549	4.22943			4.72011	4.03239	4.34293	4.24217	3.85947	4.56417
CESA8	Aipa3496_comp0_c0	-5.6681	-4.50635	-0.501239	-4.45271	-9.96578	0.0648829	-4.45271	-9.96578			-3.32193	-4.36092	-3.00771	-3.32193	-6.26534	-3.32193
CESA8	Aipa3505_comp0_c0	-3.74339	-5.85031	0.825786	-2.21312	-4.68038	-2.9105	-2.89254	-2.86075			-3.93604	-4.49546	-3.35599	-3.5009	-3.82965	-4.42146
CESA9	Adur11603_comp0_c0	0.744735	-2.52008	1.30918	0.495013	-0.206451	-0.450742	0.621056	0.563321			1.19219	0.499782	1.22363	0.15056	-0.0301281	1.30801
CESA9	Adur5177_comp0_c2	0.757592	1.60834	0.453122	-1.13184	0.46432	2.6047	-0.337035	-1.9105			1.99904	0.244887	0.383681	0.552541	-0.26708	-0.913216
CSLA1	Adur26028_comp3_c0	-0.815191	-1.0862	2.18094	3.3892	-0.83822	-1.68038	2.14111	3.27362			1.56218	1.77062	0.267835	0.882839	0.396525	-0.435053
CSLA1	Aipa21519_comp4_c0	2.09502	1.95345	1.05589	1.64801	2.28501	1.65352	1.96483	2.25268			0.857848	1.20351	0.137504	-0.752275	-0.239566	1.02951
CSLA2	Adur23557_comp0_c0	3.14883	3.08401	-1.31473	-4.71786	2.85944	2.80536	-1.96766	-2.42663			-1.81943	-1.10263	-0.140826	1.6009	1.16607	1.20768
CSLA2	Adur23569_comp0_c0	1.73711	2.07542	-9.96578	-9.96578	2.75239	3.00396	-1.97332	-9.96578			2.4452	2.21112	2.09941	0.147958	-1.15521	-2.05689
CSLA2	Adur23569_comp1_c0	2.72959	2.53622	-2.41889	-3.15414	3.01465	2.50843	-9.96578	-2.21983			1.99687	-0.253257	-3.78256	-1.52284	-0.969546	-2.30757
CSLA2	Adur23569_comp2_c0	1.68601	1.90971	-2.2723	-2.87832	2.24904	1.23061	-2.10573	-9.96578			-1.0619	-1.34008	-1.5187	-3.32193	-2.43181	-2.24469
CSLA2	Adur24988_comp1_c0	6.41426	5.7074	1.16092	-0.199808	6.6044	6.18116	2.13126	0.422592			0.368861	-1.55075	-3.32193	-1.96391	-3.32193	-1.34495
CSLA2	Aipa5370_comp2_c0	6.83133	6.04249	1.33171	-0.0985055	6.78132	6.14535	2.23818	0.130492			5.2424	6.164	6.0287	5.04935	5.5578	5.95001
CSLA2	Aipa28507_comp0_c0	2.52882	2.53638	-0.97852	-2.60238	3.26228	3.11059	-0.496821	-2.79252			-0.923213	-2.73697	-3.32193	4.73522	5.97514	5.84536
CSLA2	Aipa28507_comp1_c0	1.8213	1.74789	-1.13289	-9.96578	2.83316	2.26273	-2.25383	-4.17571			4.81325	5.3556	5.81827	0.374808	-0.170827	-0.795859
CSLA2	Aipa28507_comp2_c0	3.25253	3.50826	-0.559579	-2.78588	3.75507	3.68784	0.369234	-1.97899			0.894527	-0.018878	-1.75796	0.0276259	-0.217591	-1.59801
CSLA2	Aipa28507_comp2_c1	3.57483	3.9032	0.218471	-1.89075	3.79258	4.43436	-0.128682	-1.74178			0.312665	-2.65593	-1.85552	1.15941	0.0804303	-0.258425
CSLA2	Aipa4230_comp0_c0	2.4939	1.81858	2.37504	1.98599	1.49143	1.26923	1.85785	1.94835			2.38525	0.944109	-0.330973	0.870266	-0.0528949	-0.470595
CSLA2	Aipa50417_comp0_c0	2.02939	1.26983	1.78409	2.02515	1.45628	1.48526	1.31885	1.58159			2.26253	-0.29749	0.433672	2.06913	1.62823	2.0018
CSLA2	Aipa6004_comp2_c0	1.75901	1.64293	0.0881416	-0.599462	2.70833	1.56917	1.1665	1.40436			1.78283	1.07222	1.97905	2.29563	2.47949	2.29494
CSLA9	Adur21676_comp0_c0	-1.39214	-2.91775	-9.96578	-4.46328	-1.68966	-3.56206	-6.12448	-6.26534			1.87119	1.87145	2.26103	1.03727	1.20727	0.970854
CSLA9	Adur50938_comp0_c0	0.70251	0.626361	-3.76611	-3.23333	1.31344	2.1363	-3.60238	-4.44222			1.48577	0.948102	1.55794	-1.80255	-3.32193	-3.32193
CSLA9	Adur5172_comp0_c0	1.25621	1.45943	1.25972	-0.0237586	2.19661	3.01036	1.04521	-0.334001			-1.291	-2.43181	-3.32193	-0.180059	0.491597	-0.610433
CSLA9	Aipa18380_comp0_c0	-1.69121	-3.33158	-9.96578	-9.96578	-2.59074	-4.80928	-6.34129	-9.96578			-3.03505	-4.73057	-3.32193	-2.54793	-3.16273	-5.1078
CSLA9	Aipa9844_comp0_c0	0.825921	0.555162	-3.60823	-4.98089	1.27302	2.97079	-3.8997	-5.34129			-0.473263	0.0781544	-0.652901	1.12697	-0.611168	0.0653425
CSLA9	Aipa9844_comp2_c0	-1.00289	-0.548635	-9.96578	-9.96578	-0.226004	1.0115	-9.96578	-9.96578			-2.7892	-2.02915	-3.03111	-2.52284	-1.02718	-1.73857
CSLB3	Adur24825_comp0_c0	0.6107	-1.86425	-9.96578	-9.96578	0.462925	-1.32554	-9.96578	-9.96578			-3.32193	-3.32193	-3.32193	-3.32193	-3.32193	-3.32193
CSLB3	Adur24826_comp0_c0	0.851732	0.686463	-0.933739	0.0976108	-0.0149854	0.339137	-0.978047	1.13027			0.352759	1.96471	2.12024	-1.33764	1.2133	2.61996
CSLB3	Aipa5221_comp0_c0	-0.295718	-0.547229	-3.60823	-0.529767	-2.92504	-1.40354	-2.22882	-0.496821			-0.332789	0.995183	1.76667	-3.33643	-0.194295	1.93898
CSLB4	Adur24830_comp0_c0	1.26684	0.881534	-1.46993	-2.8365	1.80735	1.75475	-0.238431	-2.74985			-0.0266949	-0.620009	-0.301633	0.377772	0.404903	-0.357221
CSLC1	Adur35118_comp0_c0	3.60707	3.22913	0.00288251	-1.00192	3.90529	3.36779	0.695103	0.443607			2.5928	2.80969	2.92682	2.90856	2.59064	3.1381
CSLC4	Adur6962_comp0_c0	2.10746	1.98063	0.682124	1.02503	1.40944	2.49834	-0.147735	0.300221			0.318847	1.10523	0.829714	0.743874	1.07884	1.17057
CSLC4	Aipa25424_comp0_c0	2.26804	1.90984	0.929412	0.856255	1.64108	2.51526	-0.626677	0.396159			0.245698	0.907916	0.782968	0.832417	0.714575	1.08905
CSLC5	Adur39757_comp0_c0	-0.410556	0.16221	1.45733	0.465365	0.420078	0.759582	2.03668	2.12807			1.32327	1.84706	2.66486	2.35144	2.42205	2.91233
CSLC5	Adur7728_comp0_c0	1.4145	0.804604	-0.0573917	-0.736164	1.37147	0.462576	-1.16704	-1.36959			1.64324	1.51786	1.14209	1.584	1.16071	0.885705
CSLC5	Aipa12952_comp0_c0	1.60154	0.619804	-2.30757	-3.31713	2.23879	1.85253	-1.64686	-3.02327			-0.550747	-2.09748	-3.42146	0.48577	-1.12343	-2.98469
CSLC5	Aipa46556_comp0_c0	2.02491	1.05936	0.0243197	-0.790859	1.94935	0.598365	-0.590745	-1.2322			1.72305	1.98599	1.569	1.67446	1.71677	1.81517
CSLC6	Adur17492_comp0_c0	2.98744	2.65947	2.88225	2.38128	2.69451	2.87565	2.49108	2.44325			2.51862	1.62963	1.51568	2.80976	2.00192	1.57564
CSLC6	Adur17492_comp1_c0	1.03422	0.220743	-0.360305	0.157906	0.829444	0.0958119	0.16693	-0.165424			-1.42404	-0.136062	-1.33886	0.363638	0.380729	-0.188255
CSLC6	Aipa22615_comp0_c0	2.01543	1.56381	1.82802	1.30626	1.93471	2.79639	1.50826	1.36998			1.29435	0.922705	0.669329	1.73985	0.911244	0.804054
CSLC8	Adur23281_comp0_c0	1.49808	0.107465	-3.84684	-9.96578	1.96938	1.08859	-3.71154	-3.79586			-2.32675	-1.9771	-4.17571	-0.913216	-2.437	-5.82283
CSLC10	Adur36883_comp0_c0	2.20539	1.35633	-2.64386	-2.56206	2.82911	1.52323	-1.95269	-0.847708			1.04824	1.86539	2.0869	1.20956	1.99783	2.44855
CSLC12	Adur2751_comp1_c0	5.10786	4.1544	3.52669	3.26529	4.37766	3.89304	3.57616	4.15974			2.40645	2.4991	2.97728	2.27381	2.21837	2.88408
CSLC12	Adur35109_comp0_c0	2.40381	1.59662	-2.0862	-3.1078	2.69272	1.66069	-1.00771	-1.699			0.825921	2.10668	2.05866	1.16779	1.80515	2.35821
CSLC12	Aipa48509_comp0_c0	3.51967	2.83019	2.32279	2.07211	2.90651	2.62441	2.27063	2.92029			1.71955	1.54399	1.96557	1.52273	1.54794	2.07553
CSLD2	Adur41145_comp0_c0	4.76079	4.30629	5.08281	5.51657	4.16829	4.94983	4.72859	5.34489			2.43758	2.05878	2.47474	2.91022	2.55098	2.38304
CSLD2	Adur41158_comp0_c0	5.06708	4.87993	5.68219	6.10279	4.28661	5.18665	5.09723	5.92653			3.58492	2.39926	2.6951	3.67841	2.74294	2.52314
CSLD2	Aipa31176_comp0_c0	4.69642	4.55148	5.20844	5.72647	4.40429	4.84554	4.81895	5.51708			2.89259	2.24367	2.51155	3.27471	2.76327	2.79022
CSLD3	Adur17183_comp1_c0	4.45393	3.76146	4.0763	3.63231	4.25854	4.38414	3.84753	4.33397			2.1621	1.5329	1.3584	2.42618	1.96458	1.43527
CSLD3	Adur20751_comp3_c0	-9.96578	-9.96578	-9.96578	-9.96578	-9.96578	-9.96578	-9.96578	-9.96578			-2.22657	-0.548635	-1.77267	-2.99233	-0.593645	-3.32193
CSLD3	Adur41159_comp0_c0	3.3099	2.89012	3.32337	3.70657	2.92163	3.36751	3.00492	3.20696			1.0036	1.16886	1.14644	1.24793	1.20414	1.31865
CSLD3	Aipa16229_comp1_c0	5.33009	4.61131	4.8812	4.5411	4.91448	5.11645	4.60375	5.13244			2.67439	2.36569	2.21568	3.19545	2.76815	2.45242
CSLD3	Aipa31167_comp0_c0	4.16784	3.50792	4.419	4.90931	3.73386	4.34386	4.12507	4.53192			1.78674	1.90522	2.03281	2.35078	2.07302	1.87237
CSLD3	Aipa31177_comp0_c0	2.74316	1.91009	2.64316	3.31808	2.54564	2.29631	2.71282	2.46971			0.331514	1.28944	0.146221	1.23797	0.0944613	0.955065
CSLD3	Aipa34377_comp0_c0	-2.99233	-3.74339	-3.68966	-6.12448	-2.71786	-3.32193	-5.26534	-3.85726			0.524732	0.460131	-0.825381	-0.0872224	0.729734	-1.21871
CSLD5	Adur9952_comp0_c0	1.78743	-0.25785	0.430285	-2.51457	2.37063	-0.0928529	0.340657	-0.634867			1.94773	0.872632	-1.58352	2.4474	1.93973	-2.55639
CSLD5	Adur9952_comp1_c0	2.29327	0.574667	1.43616	-1.61117	2.94211	1.24001	0.436873	-1.16596			2.84793	1.45365	-2.61117	3.22969	1.83619	-1.859
CSLD5	Adur9952_comp2_c0	0.0200577	-2.04097	-1.40736	-2.78256	0.817487	-2.07299	-3.14987	-2.79252			0.697774	0.316918	-4.39088	1.00288	0.493647	-4.65593
CSLD5	Adur9952_comp3_c0	-0.193745	-2.27928	-1.82879	-4.57347	1.09311	-1.85204	-3.7892	-2.95083			-0.225441	-0.695878	-3.32193	0.635677	0.418999	-1.93236
CSLE1	Adur28710_comp0_c0	-9.96578	-4.2109	-9.96578	-3.61411	-9.96578	-9.96578	-3.59655	-0.442876			-3.32193	-4.05889	-3.85031	-3.32193	-3.32193	-3.32193
CSLE1	Adur28718_comp0_c0	-2.52561	-2.53673	-5.01159	-0.382075	-5.87832	-3.95829	-1.54232	1.54498			-3.32193	-3.32193	-3.23333	-3.32193	-3.32193	-2.93236
CSLE1	Adur45820_comp0_c0	-1.3523	-2.191	-9.96578	-9.96578	-4.14987	-3.80255	-2.7147	-2.76284			-2.45799	-3.26998	-3.32193	-4.34129	-3.32193	-3.32193
CSLE1	Adur45820_comp1_c0	0.46083	-0.540219	-0.0923402	-1.47794	-1.28396	-0.980891	0.295919	0.290818			-0.883635	-2.70212	-3.79586	-0.64536	-1.42018	-2.93236
CSLE1	Aipa17774_comp1_c0	-1.20978	1.2918	-3.44222	-0.441569	-4.46328	-9.96578	-1.191	0.278183			-2.38082	-3.32193	-4.26534	-3.32193	-3.32193	-3.87832
CSLE1	Aipa17774_comp2_c0	-3.42663	-2.11404	-3.09542	0.231432	-5.09132	-4.15843	-1.19319	1.81147			-3.32193	-3.32193	-4.39088	-3.32193	-3.32193	-5.01159
CSLE1	Aipa17789_comp2_c0	2.58769	1.90252	0.341417	-0.382702	1.88921	0.16264	0.50826	0.367744			-0.106249	0.810649	0.500802	-2.36587	0.0976108	0.918641
CSLE1	Aipa17789_comp2_c1	3.86229	3.64566	2.51803	2.4459	2.96415	2.0054	2.33571	2.55745			1.20226	1.90907	1.30256	0.191563	1.19912	2.1137
CSLE1	Aipa22218_comp1_c0	-2.01547	-0.94712	-0.572394	-0.726584	-2.83994	-2.47393	-1.45008	-0.00819852			-3.32193	-1.73376	-1.89432	-3.32193	-3.32193	-3.32193
CSLE1	Aipa22218_comp3_c0	-2.00771	-2.11404	-1.15521	-0.91866	-3.74985	-1.13606	0.730024	0.512985			-1.50909	-3.32193	-3.32193	-3.32193	-3.32193	-3.32193
CSLE1	Aipa22222_comp2_c0	0.768925	0.482676	1.66903	1.23246	0.76949	1.89776	3.02213	2.70929			0.691236	-0.697437	-0.174079	0.768925	0.112811	0.0431112
CSLE1	Aipa50462_comp0_c0	0.664786	2.17483	2.29293	2.46798	-0.597278	1.6437	1.23287	1.73364			-2.81265	-1.63039	-1.16058	-5.34129	-2.91412	-0.881862
CSLE2	Adur28682_comp0_c0	-2.10988	-9.96578	-9.96578	-1.83478	-9.96578	-9.96578	-3.58496	0.0676387			-3.32193	-3.32193	-1.81604	-3.32193	-3.32193	-2.42663
CSLE2	Aipa22222_comp0_c0	-0.905989	-1.84511	-1.9885	-1.31115	-9.96578	-2.93236	-1.30519	-1.92139			-0.964845	-2.34618	-3.32193	-2.87479	-3.32193	-3.32193
CSLE6	Adur45825_comp0_c0	-0.394664	-0.898798	1.3454	0.78157	-0.524223	2.78052	2.96993	2.50581			-0.190448	-1.47126	-1.56206	-0.0887558	-0.474599	-0.979942
CSLE6	Adur45826_comp0_c0	0.621056	1.59439	1.51954	0.0328061	1.09581	2.68474	1.28865	1.41269			1.45698	2.02763	0.385891	0.556143	2.70059	1.81476
CSLE6	Adur45826_comp1_c0	1.31015	0.991801	1.93093	1.18946	2.34511	4.1755	2.32769	2.81599			2.27252	1.96273	0.684968	1.66872	3.21511	2.14492
CSLE6	Aipa22197_comp7_c0	1.82551	2.60288	2.65363	0.575958	-1.1403	-0.267658	-1.28983	-0.542318			0.0767871	-0.536726	-0.94712	-1.96203	-0.107803	-0.790027
CSLE6	Aipa46376_comp1_c0	-9.96578	-9.96578	-9.96578	-5.36092	-9.96578	-9.96578	-9.96578	-9.96578			-5.22882	-3.32193	-3.32193	-3.32193	-3.32193	-3.32193
CSLE6	Aipa9445_comp0_c0	3.1375	0.440421	-3.96578	-3.15843	2.70907	-0.972374	-4.75633	-4.74339			-0.636362	1.98088	1.7923	-3.33158	0.563321	1.83969
CSLG1	Adur3806_comp2_c0	3.50775	0.973305	-1.65517	-2.42146	3.26719	0.871318	-2.50635	-3.06291			-0.216473	2.17866	1.74272	-2.55922	0.671746	2.02124
CSLG1	Aipa9443_comp0_c0	3.61847	1.31923	-1.19429	-2.57061	3.14579	0.612588	-2.30519	-4.52838			0.0459089	2.42877	1.64232	-2.89611	0.901752	2.19072
CSLG2	Adur13472_comp0_c0	3.15785	3.85103	4.69947	4.87181	2.89866	3.56677	4.16811	4.37325			-0.298081	0.839691	1.41215	-2.26766	-0.311148	1.12961
CSLG2	Adur25798_comp0_c0	0.885444	1.16114	0.861558	1.32769	1.19198	-0.434403	1.14948	1.82416			0.912267	1.56527	1.57337	0.952085	1.60534	1.67069
CSLG2	Adur25801_comp1_c0	2.21226	1.91597	2.83097	3.19592	2.25852	1.17078	2.92796	3.86622			2.59542	2.70642	2.84766	2.30529	2.99059	3.40131
CSLG2	Aipa47365_comp0_c0	0.0781544	-0.168123	1.0552	1.40617	0.543661	0.165644	1.10389	2.06051			1.09311	1.79313	1.81339	0.617612	1.84264	2.25429
CSLG2	Aipa47369_comp0_c0	-0.650635	-0.60311	0.191563	0.306845	-0.264189	-2.19981	-0.193745	1.29572			0.222805	1.65444	1.5145	-0.0694519	1.51921	1.67265
CSLG2	Aipa50452_comp0_c0	2.49476	2.6997	3.90646	4.1571	1.80378	2.13016	3.27575	3.76582			-0.372704	-0.301041	0.673556	-3.43181	-1.60823	-0.480626
CSLH1	Adur748_comp1_c0	-4.85031	-1.86425	-3.50635	-5.87832	-6.09132	-5.76939	-1.56348	-2.6773			-3.57347	-0.925038	-0.733763	-3.32193	-5.05889	-0.880091
CSLH1	Aipa29722_comp0_c0	-4.02718	-2.6053	-5.2109	-5.05889	-4.35107	-4.50635	-4.78256	-4.09132			-4.35107	-2.97332	-3.68656	-3.32193	-7.02718	-4.01159
CSLH1	Aipa5196_comp0_c0	1.22074	0.887785	0.181421	-2.05889	1.88636	1.69183	0.786318	-0.953625			0.318461	-0.347399	-0.50226	0.892974	0.314213	-0.181695
CSLH1	Aipa5220_comp0_c0	1.5787	-0.00192488	-9.96578	-5.64386	2.39387	-0.262457	-4.21983	-5.15843			-6.22882	-4.42146	-6.26534	-2.05489	-6.30282	-5.24697
