# Supplementary material for: Deep transcriptomic study reveals the role of cell wall biosynthesis and organization networks in the developing shell of peanut pod
Source: BMC Plant Biol. 2021 Nov 3;21:509. doi: 10.1186/s12870-021-03290-1 (PMC8565004; doi:10.1186/s12870-021-03290-1)
Supplement: Supplementary file 7 — Additional file 7: Supplementary File 6: Log2 transformed RPKM expression data for cell wall modification-related genes and cluster analysis. [file 12870_2021_3290_MOESM7_ESM.xlsx]

## Sheet: Title
Title: Deep transcriptomic study reveals the role of cell wall biosynthesis and organization networks in the developing shell of peanut pod
Kapil Guptaa# *, Shubhra Guptaa, Adi Faigenboim-Dorona, Abhinandan Surgonda Patila$, Yael Levya, Scott Cohen Carrusa, Ran Hovava *
a Department of Field Crops, Plant Sciences Institute, ARO, Bet-Dagan, Israel.
# Current Address: CSIR-Central Institute of Medicinal and Aromatic Plants, Lucknow, UP, India.
$ Current Address: Plant Breeding Strategic Innovation Platform, International Rice Research Institute, Los Banos, Laguna, Phillipines.
* Communicating Author
E-mail address: ranh@volcani.agri.gov.il (Ran Hovav)
kapilgupta190184@gmail.com (Kapil Gupta)

## Sheet: Sheet1
Description	Id	H R4	H R5	H R6	H R7	53 R4	53 R5	53 R6	53 R7
Acidic endochitinase	Adur1454_comp0_c0	-0.607499	-0.231075	-3.87832	-5.74339	-1.96955	-4.04295	-9.96578	-9.96578
Acidic endochitinase	Adur40490_comp0_c0	2.56738	2.90702	8.13088	8.35111	1.83983	2.73956	8.29136	9.05375
Acidic endochitinase	Adur49704_comp1_c1	1.92093	1.26323	1.48147	1.12102	1.27362	-0.900593	-0.872147	-0.167583
Acidic endochitinase	Adur49722_comp2_c0	2.26354	1.86513	2.13543	2.00084	1.64754	0.913288	1.4678	1.73509
Acidic endochitinase	Adur5082_comp0_c0	-0.935117	-0.76693	-2.72738	-9.96578	-2.68038	-1.5951	-2.73376	-3.7892
Acidic endochitinase	Adur6254_comp1_c0	-9.96578	-9.96578	-9.96578	-4.08314	-9.96578	-9.96578	-9.96578	-9.96578
Acidic endochitinase	Aipa17270_comp0_c0	-1.56918	-2.2356	-1.81773	-2.80591	-0.0639118	-2.12868	-1.55216	-1.89075
Acidic endochitinase	Aipa18963_comp1_c0	-0.301633	-0.570607	-1.82283	-1.30045	0.39689	-0.208116	-1.31115	-1.15628
Acidic endochitinase	Aipa42199_comp0_c0	3.3512	0.591998	-3.97332	-9.96578	2.86954	-3.85031	-9.96578	-9.96578
Acidic endochitinase	Aipa42208_comp0_c0	6.15489	4.91401	0.61007	-0.805913	5.52951	2.76935	-0.385212	-1.03209
Acidic endochitinase	Aipa52362_comp0_c0	-3.85031	-3.88541	-6.42146	-9.96578	-5.44222	-9.96578	-6.09132	-5.87832
Acidic endochitinase SE2	Aipa42209_comp0_c0	5.02957	4.12248	-0.327952	-9.96578	3.94826	1.67882	0.469191	-0.998078
Acidic mammalian chitinase	Adur37498_comp1_c0	1.73898	0.207893	-3.62593	-4.74339	-0.871267	-0.540219	-2.75633	-4.27462
Acidic mammalian chitinase	Adur44193_comp0_c0	-1.83307	-2.48197	-3.47393	-0.212568	-0.87479	-0.92139	-2.87832	0.128733
Acidic mammalian chitinase	Aipa38085_comp1_c0	0.851732	-2.05889	-3.22432	-4.32193	-1.24583	-3.62593	-3.60238	-4.60823
Acidic mammalian chitinase	Aipa49481_comp0_c0	1.32423	1.37888	0.654436	0.221568	1.33151	1.29455	0.563646	0.406718
Acidic mammalian chitinase	Aipa49493_comp0_c0	-2.58496	-3.5792	-6.12448	-2.55075	-1.87303	-2.02327	-2.4344	1.15553
Alpha-xylosidase 1	Adur6730_comp0_c0	2.72458	2.32615	-1.63039	-2.72102	4.87719	3.85286	2.02515	1.36476
Alpha-xylosidase 1	Adur6730_comp0_c1	3.15018	2.28066	-1.17462	-2.24925	4.16404	2.81099	0.698367	-0.380822
Alpha-xylosidase 1	Adur8716_comp0_c0	1.13159	0.564622	-1.93236	-4.75633	0.78576	-1.52422	-2.9885	-4.37084
Alpha-xylosidase 1	Adur8716_comp2_c0	0.250153	-0.635614	-1.51595	-9.96578	1.31537	-1.9866	-9.96578	-9.96578
Alpha-xylosidase 1	Adur8717_comp1_c0	4.42649	3.90092	0.0538064	-2.30045	3.51866	1.38644	-1.38961	-0.749038
Alpha-xylosidase 1	Adur8717_comp1_c1	2.90046	2.52507	-1.85031	-3	2.31673	0.769772	-1.65896	-3.15843
Alpha-xylosidase 1	Aipa25094_comp0_c0	4.76134	3.86023	0.744448	-0.452715	4.54733	3.94051	0.488172	-1.08927
Alpha-xylosidase 1	Aipa41848_comp1_c0	4.12496	3.74413	-0.52008	-2.20867	3.26228	0.635987	-1.66658	-2.55639
Alpha-xylosidase 1	Aipa41850_comp0_c0	2.41603	1.46954	-1.30757	-3.51183	1.97355	0.214125	-2.09132	-4.13289
Auxin-binding protein ABP19a	Adur1372_comp0_c0	6.36745	3.15083	0.180148	-0.318926	5.39092	0.820213	-1.94527	-0.898798
Auxin-binding protein ABP19a	Adur1373_comp0_c0	-9.96578	-9.96578	-9.96578	-5.09132	-3.45799	-5.44222	-4.34129	-9.96578
Auxin-binding protein ABP19a	Adur43265_comp0_c0	-5.38082	-9.96578	-5.57347	-5.74339	-4.03505	-9.96578	-5.93604	-9.96578
Auxin-binding protein ABP19a	Aipa10926_comp0_c0	-3.46328	-9.96578	-5.30282	-9.96578	-1.37582	-4.93604	-9.96578	-9.96578
Auxin-binding protein ABP19a	Aipa40306_comp1_c0	-2.46328	-3.33158	-9.96578	-9.96578	-3.36092	-9.96578	-9.96578	-9.96578
Auxin-binding protein ABP19b	Aipa40326_comp0_c0	6.14568	3.17297	-0.195946	-1.02817	4.89956	0.103442	-1.32675	-0.819428
Auxin-binding protein ABP20	Adur1374_comp0_c0	-2.84684	0.730604	-9.96578	-9.96578	-0.155748	-1.9771	-9.96578	-2.22882
Auxin-binding protein ABP20	Adur31905_comp0_c0	-1.42275	-9.96578	-9.96578	-9.96578	-3.30282	-4.98089	-9.96578	-9.96578
Auxin-binding protein ABP20	Aipa10246_comp0_c0	-2.5009	-9.96578	-9.96578	-9.96578	-3.76284	-9.96578	-9.96578	-4.89254
Auxin-binding protein ABP20	Aipa40318_comp0_c0	-2.20645	-4.65593	-9.96578	-9.96578	-0.795859	-4.24697	-9.96578	-2.6053
Basic 30 kDa endochitinase	Adur19622_comp1_c0	-9.96578	-9.96578	-9.96578	-3.82283	-9.96578	-9.96578	-9.96578	-9.96578
Basic 30 kDa endochitinase	Adur19626_comp0_c0	-1.39088	-1.69588	-2.97332	-1.41504	-9.96578	-4.80928	-3.49546	-3.77596
Basic endochitinase	Adur39940_comp0_c0	0.61007	-0.404178	-2.87832	-3.26073	0.913544	-0.540219	-9.96578	-3.23786
Basic endochitinase	Adur41773_comp0_c0	4.30655	2.60826	0.631027	-2.64988	4.66426	1.79036	-0.319526	0.184809
Basic endochitinase	Aipa14497_comp0_c0	4.01712	2.97862	3.00971	0.0421774	4.19304	2.13947	1.6899	2.4886
Basic endochitinase C	Adur19604_comp0_c0	-0.673463	-1.21647	-1.38082	-0.518701	1.04521	1.77442	-0.339467	0.85944
Basic endochitinase C	Aipa28768_comp0_c0	-0.662004	-3.45271	-0.655172	-2.23107	-9.96578	-2.50362	-2.47126	-2.17137
Beta-(1,2)-xylosyltransferase	Adur16123_comp2_c0	-0.0699566	-1.25268	-2.76284	-3.04295	-0.441569	-2.50362	-1.07501	-2.662
Beta-(1,2)-xylosyltransferase	Adur28805_comp1_c0	5.3152	4.55939	5.20351	4.99105	4.47086	4.85503	5.50497	5.32528
Beta-(1,2)-xylosyltransferase	Aipa47268_comp1_c1	5.72719	5.06084	5.75043	5.56862	4.73778	4.73258	5.77207	5.52691
beta-D-xylosidase	Aipa13184_comp1_c0	0.457682	5.27197	6.22804	5.63495	-0.708396	6.30708	6.79633	6.54024
Beta-galactosidase	Adur12611_comp2_c0	4.15386	3.81013	3.44868	3.26409	3.55475	3.49382	3.33852	3.0865
Beta-galactosidase 12	Adur8241_comp0_c1	-0.536029	-0.574899	1.97477	-0.0644145	0.297876	0.468496	1.76369	0.0699313
Beta-galactosidase 6	Adur17730_comp0_c0	-0.509772	-3.21983	-9.96578	-4.82283	0.374437	-3.24241	-6.90689	-6.59655
Beta-galactosidase 6	Adur2579_comp1_c0	-3.90689	-9.96578	-1.35969	-3.64988	-9.96578	-2.45535	-4.49546	-4.39088
Beta-galactosidase 6	Adur27802_comp1_c0	-9.96578	-9.96578	-9.96578	-9.96578	-5.17571	-9.96578	-9.96578	-9.96578
Beta-galactosidase 6	Adur393_comp0_c0	-3.33158	-5.64386	0.0940108	-0.704473	-4.22882	-2.2356	0.375549	-0.130787
Beta-galactosidase 6	Adur393_comp0_c1	-4.36092	-9.96578	-1.4887	-3.96578	-9.96578	-2.42404	-0.825381	-1.27462
Beta-galactosidase 6	Adur50066_comp0_c1	-3.29808	-9.96578	-9.96578	-9.96578	-9.96578	-9.96578	-9.96578	-9.96578
Beta-galactosidase 6	Adur50066_comp1_c0	-9.96578	-9.96578	-9.96578	-9.96578	-9.96578	-9.96578	-9.96578	-9.96578
Beta-galactosidase 6	Aipa28372_comp2_c1	-3.80255	-2.85031	-0.355375	-1.55075	-2.75958	2.06867	-1.80255	-2.07704
Beta-galactosidase 6	Aipa36663_comp0_c0	-4.12448	-3.97332	-0.418247	-2.23333	-3.58496	-2.50635	-0.188255	-1.47928
Beta-galactosidase 6	Aipa36680_comp0_c0	-9.96578	-9.96578	-2.07704	-4.96578	-9.96578	-3.19319	-2.18442	-2.662
Beta-galactosidase 6	Aipa40614_comp0_c0	2.59	2.65619	2.02668	2.04591	1.30626	1.00216	1.93105	1.92651
Beta-galactosidase 8	Adur21380_comp0_c0	4.80321	4.50269	5.16217	2.58159	5.5159	6.22259	5.14545	4.00129
Beta-galactosidase 8	Adur2550_comp0_c0	-9.96578	-9.96578	-9.96578	-9.96578	-9.96578	-9.96578	-9.96578	-9.96578
Beta-galactosidase 8	Adur2579_comp0_c0	1.47906	1.14143	1.7583	1.37109	0.577248	2.62184	1.99783	1.30139
Beta-galactosidase 8	Adur2579_comp2_c0	-3.46328	-2.85031	-1.13184	-2.16704	-5.34129	-1.02132	-1.20978	-2.9105
Beta-galactosidase 8	Adur2579_comp3_c0	-3.31713	-9.96578	0.391401	-2.24925	-3.24241	-0.356606	0.0365619	-2.1976
Beta-galactosidase 8	Adur2579_comp4_c0	-2.80255	-2.68966	-1.13712	-0.387097	-9.96578	2.96181	-0.668868	-9.96578
Beta-galactosidase 8	Aipa20721_comp0_c0	2.49356	1.4945	2.55344	0.015783	3.5113	3.47634	2.88473	1.37369
Beta-galactosidase 8	Aipa20721_comp1_c0	2.75837	2.4285	3.07821	0.315759	3.4907	3.54288	3.56405	1.58079
Beta-galactosidase 8	Aipa20721_comp5_c0	3.61019	2.96999	4.50297	1.68347	4.39851	5.01015	4.40056	3.15559
Beta-galactosidase 8	Aipa20893_comp0_c0	0.648005	0.263435	0.284119	0.10165	2.37546	1.8198	2.05843	1.18396
Beta-galactosidase 8	Aipa28349_comp1_c0	-9.96578	-9.96578	-2.11612	-9.96578	-9.96578	-9.96578	-3.15843	-1.49954
Beta-galactosidase 8	Aipa28350_comp1_c0	-3.59074	-9.96578	-1.97143	-2.30996	-9.96578	-3.02718	-2.01937	-4.02718
Beta-galactosidase 8	Aipa28372_comp1_c0	-9.96578	-4.39088	-2.68656	-4.15843	-9.96578	-1.40864	-2.32916	-4.89254
Beta-galactosidase 8	Aipa28372_comp2_c0	-2.69277	-0.110916	1.20498	0.173767	-2.32193	1.91788	1.38755	0.450309
Beta-galactosidase 8	Aipa42928_comp0_c0	0.674762	-0.264189	-0.191546	-0.475268	2.57232	1.66357	2.16275	1.84157
Beta-galactosidase 8	Aipa9032_comp0_c0	4.06907	2.73422	2.98938	3.08003	2.92315	2.84519	3.16183	3.25384
Beta-xylosidase/alpha-L-arabinofuranosidase 1	Adur31458_comp1_c0	-0.0149854	-2.40354	2.10501	-0.5263	0.512311	3.26404	1.91124	-0.291592
Beta-xylosidase/alpha-L-arabinofuranosidase 1	Adur32363_comp0_c0	2.86493	2.14437	4.58161	0.872106	2.41504	5.02302	3.88603	2.08009
Beta-xylosidase/alpha-L-arabinofuranosidase 1	Aipa27085_comp1_c0	2.61133	0.21205	0.430107	-1.56064	1.83915	1.98368	0.474739	-1.56348
Beta-xylosidase/alpha-L-arabinofuranosidase 2	Adur32358_comp0_c0	2.33247	1.39561	3.50373	0.485083	2.6255	4.48787	3.71311	1.91558
Beta-xylosidase/alpha-L-arabinofuranosidase 2	Aipa43838_comp0_c0	0.16049	-0.867752	1.59311	-1.68038	1.27003	1.70207	2.08497	-0.545122
Beta-xylosidase/alpha-L-arabinofuranosidase 2	Aipa43838_comp0_c1	2.32692	1.56576	4.24547	1.44219	2.37016	5.08974	4.21746	2.61141
Brassinosteroid-regulated protein BRU1	Adur16_comp2_c0	-2.35353	4.50097	5.98854	4.09744	-9.96578	4.76848	5.7469	5.46046
Brassinosteroid-regulated protein BRU1	Adur23101_comp0_c0	0.0426443	2.24519	2.21568	2.00432	-0.764477	4.78735	2.15218	3.18084
Brassinosteroid-regulated protein BRU1	Adur23101_comp2_c0	-2.01159	0.626673	1.31402	0.420437	-1.84339	4.15381	1.05381	1.6725
Brassinosteroid-regulated protein BRU1	Adur42139_comp0_c0	6.34069	6.18049	2.49885	0.952582	5.49541	6.79983	4.04533	1.99651
Brassinosteroid-regulated protein BRU1	Aipa12796_comp0_c0	0.955313	2.06477	2.38874	2.0705	0.421156	4.39938	2.29924	3.43905
Brassinosteroid-regulated protein BRU1	Aipa12796_comp2_c0	1.58736	1.48354	2.83417	2.59908	0.659011	4.77763	2.47483	3.63985
Brassinosteroid-regulated protein BRU1	Aipa28691_comp0_c0	5.57688	5.42552	2.18555	0.176748	5.13385	7.17215	4.35069	1.52139
Chitinase 10	Adur22294_comp0_c0	-4.44222	-4.27462	-4.98089	-1.93053	-9.96578	-9.96578	-4.82283	-4.76939
Chitinase 10	Adur42270_comp1_c0	1.52724	0.298658	0.304511	-0.00192488	-0.130787	0.911755	-1.7084	0.61416
Chitinase 10	Adur42270_comp1_c1	1.18312	0.238787	-1.36587	-1.18333	0.226919	0.340657	-1.25613	-1.62445
Chitinase 10	Aipa24761_comp0_c0	-2.86075	-3.85726	-9.96578	-1.74339	-5.74339	-5.44222	-9.96578	-3.93604
Chitinase 10	Aipa6562_comp0_c0	1.72203	1.06626	-0.387097	-0.655172	0.0658021	0.154886	-1.15843	-0.344954
Chitinase 2	Adur11514_comp0_c0	-1.22095	-0.622969	-2.24241	-2.55922	-3.38082	-2.4112	-3.59655	-3.34129
Chitinase 2	Aipa20750_comp0_c0	-2.60823	-1.0509	-3.97332	-4.08314	-4.17571	-2.58208	-3.82283	-3.77596
Chitinase domain-containing protein 1	Adur39908_comp0_c0	2.45233	1.98623	1.62465	2.03797	2.09761	1.22322	1.63722	2.02326
Chitinase domain-containing protein 1	Adur39908_comp2_c0	3.14503	2.45198	2.15737	2.01018	2.34833	1.53953	1.89012	1.9381
Chitinase domain-containing protein 1	Aipa24224_comp2_c0	3.91488	3.25121	2.88395	2.94617	2.77695	2.31875	2.57539	2.83935
COBRA	Adur10455_comp0_c0	-0.66505	-1.36092	-5.26534	-9.96578	0.496036	0.671746	-4.08314	-4.73057
COBRA	Adur10455_comp0_c1	2.58672	1.24062	-3.73057	-3.27928	3.28629	2.81912	-1.46461	-2.49818
COBRA	Adur15530_comp0_c0	1.12433	0.392867	0.0365619	0.835655	0.400902	-0.378944	0.250557	0.515342
COBRA	Adur20156_comp1_c0	5.75578	5.69652	3.53825	2.59016	5.09147	5.75789	3.78164	3.32447
COBRA	Adur35727_comp0_c0	0.749606	0.377031	0.163499	-2.401	-1.75147	-1.64536	-2.11404	-2.50362
COBRA	Aipa4276_comp1_c0	0.588165	-0.180604	0.904837	1.31788	0.668724	0.944858	0.553852	1.32135
COBRA	Aipa50630_comp0_c0	0.132248	-0.817731	-1.152	-3.00385	-1.25843	-1.61411	-2.09132	-2.73376
COBRA	Aipa8403_comp0_c0	2.19251	1.05728	-3.03899	-3.73697	3.21247	2.80893	-2.01937	-2.53673
COBRA-like protein 1	Adur15531_comp0_c0	0.413594	-1.32916	-1.05489	-0.345564	0.593593	-1.43961	-0.0558912	-0.260152
COBRA-like protein 1	Adur20155_comp1_c0	1.40236	0.948601	-3.18442	-3.70526	0.87709	-0.550043	-9.96578	-3.95083
COBRA-like protein 1	Adur20155_comp2_c0	0.684968	-1.60092	-9.96578	-9.96578	-1.04196	-0.91866	-9.96578	-9.96578
COBRA-like protein 1	Adur20181_comp0_c0	5.40299	5.39602	2.81994	2.06097	5.19015	5.69548	3.57172	3.10864
COBRA-like protein 1	Aipa3962_comp1_c1	-0.676534	-0.289239	-0.170286	1.08134	-2.61117	-2.5792	-0.870387	0.565597
COBRA-like protein 4	Adur10455_comp1_c0	-5.74339	-3.88541	-5.82283	-9.96578	-5.55075	-6.12448	-9.96578	-9.96578
COBRA-like protein 4	Adur15544_comp0_c0	-2.25154	-2.08314	2.61298	0.847462	-3.15414	4.30757	3.29641	2.11736
COBRA-like protein 4	Adur20156_comp2_c0	-1.01353	-0.962032	6.76671	5.05889	-1.88186	6.94713	6.92823	5.633
COBRA-like protein 4	Aipa35998_comp2_c0	5.05291	4.97891	5.93955	4.33781	4.48849	6.36094	5.92247	4.85513
COBRA-like protein 4	Aipa4275_comp0_c0	-2.28162	-2.38333	2.92283	1.32519	-2.72102	4.05835	3.61875	2.7253
COBRA-like protein 4	Aipa8403_comp1_c0	-2.77267	-4.80928	-6.42146	-6.09132	-1.36463	-1.64235	-9.96578	-9.96578
COBRA-like protein 6	Aipa33616_comp0_c0	-3.36587	-5.401	-4.96578	-4.46328	-2.89254	-9.96578	-6.09132	-6.02718
COBRA-like protein 7	Adur18143_comp0_c0	-3.63188	-9.96578	-9.96578	-4.18442	-3.662	-5.1078	-9.96578	-5.04295
COBRA-like protein 7	Adur27442_comp0_c0	4.5409	4.05759	4.25126	4.06718	4.14473	4.13767	4.48141	4.66469
COBRA-like protein 7	Adur27442_comp2_c0	2.23368	1.48113	1.63227	1.02479	2.58816	1.27322	2.02018	1.87145
COBRA-like protein 7	Adur34708_comp0_c0	-0.206451	-0.44353	-2.20645	-1.32916	-1.89254	-2.30996	-2.12448	-0.943416
COBRA-like protein 7	Aipa13187_comp0_c0	0.0840643	-1.1078	-0.978994	-1.21647	-0.495464	-1.7992	-2.1976	-1.0599
COBRA-like protein 7	Aipa51661_comp4_c0	4.30337	3.79587	3.74964	3.53298	4.03627	3.70033	3.9749	4.14858
COBRA-like protein 9	Adur21894_comp0_c0	-2.62891	-9.96578	-9.96578	-9.96578	-9.96578	-9.96578	-9.96578	-9.96578
D-xylose-proton symporter-like 1	Adur37226_comp0_c0	2.18386	1.64478	2.41079	1.94148	1.96162	2.71223	1.77877	1.65184
D-xylose-proton symporter-like 2	Adur20742_comp0_c0	4.03656	3.76352	3.96233	4.01614	4.35844	4.78562	4.57356	4.57576
D-xylose-proton symporter-like 2	Adur20742_comp1_c0	4.80004	4.58962	4.6825	4.96777	4.53497	4.99771	5.11599	5.22992
D-xylose-proton symporter-like 2	Adur4263_comp0_c0	5.58119	4.9988	4.45345	4.71531	4.51223	3.36228	4.48723	4.51656
D-xylose-proton symporter-like 2	Adur4263_comp4_c0	4.74919	4.53723	3.36392	3.55843	3.28486	3.65099	3.3898	2.88284
D-xylose-proton symporter-like 2	Aipa34384_comp0_c0	4.27436	3.93194	4.38465	4.62868	4.09173	4.43978	4.73574	4.90231
D-xylose-proton symporter-like 3, chloroplastic	Adur2389_comp2_c0	2.95649	2.4945	1.20289	1.22589	2.60975	1.49006	0.953079	1.43029
D-xylose-proton symporter-like 3, chloroplastic	Aipa28191_comp1_c0	2.30723	1.47214	0.267436	0.511974	2.19219	1.37851	0.144046	0.605336
E3 ubiquitin-protein ligase CHFR	Aipa50953_comp3_c1	2.46284	1.96434	1.92435	2.21267	2.15801	1.77329	2.14252	2.38451
E3 ubiquitin-protein ligase CHIP	Adur17471_comp0_c0	3.11753	2.57321	2.63405	2.52273	2.43234	2.67258	2.47318	2.78555
E3 ubiquitin-protein ligase CHIP	Aipa22659_comp0_c0	3.4069	2.78973	2.57982	2.30675	2.54085	2.29308	2.41702	2.80392
Endo-1,4-beta-xylanase	Adur2755_comp0_c0	-0.15682	-0.350461	-0.459311	-0.532547	-2.23107	-1.62297	-0.875672	-0.64536
Endo-1,4-beta-xylanase A	Adur19504_comp0_c0	2.43581	2.57216	3.49083	3.63753	1.97208	2.82293	3.49382	3.5894
Endo-1,4-beta-xylanase A	Adur2009_comp0_c0	1.87892	1.13619	-1.9771	-3.35107	1.90522	1.61337	-1.30757	-2.55357
Endo-1,4-beta-xylanase A	Aipa27746_comp1_c1	1.543	1.06258	-1.88009	-2.1182	2.61117	1.40563	-0.850307	-2.34618
Endo-1,4-beta-xylanase A	Aipa38336_comp1_c0	2.87224	2.49237	3.88502	4.02771	2.32884	3.25187	3.81226	3.86951
Endo-1,4-beta-xylanase A	Aipa48495_comp1_c0	0.782688	0.483364	0.28056	0.732052	-1.81265	-2.89611	-1.59219	-0.702906
Endochitinase	Adur19602_comp0_c0	-2.75633	-2.86775	-3.1888	-0.846843	1.68706	2.03668	-0.431806	0.109249
Endochitinase	Adur19603_comp0_c0	3.36788	2.61164	-2.89254	-3.70526	1.90278	0.849599	-4.93604	-9.96578
Endochitinase	Adur19619_comp0_c0	-9.96578	-9.96578	-9.96578	-9.96578	-9.96578	-9.96578	-9.96578	-9.96578
Endochitinase	Aipa26199_comp0_c0	-0.0140139	1.23491	-0.668868	0.217024	-0.215915	-0.827939	-1.86425	-0.2567
Endochitinase	Aipa28768_comp2_c0	0.0342157	-1.48331	-0.924125	-2.26998	-4.42146	-1.99041	-1.98469	-3.95083
Endochitinase	Aipa31520_comp0_c0	1.86829	1.34615	6.8466	7.06824	-0.414396	0.505552	7.02012	7.90252
Endochitinase	Aipa7801_comp0_c0	-9.96578	-9.96578	-6.42146	-9.96578	-6.69277	-9.96578	-6.19319	-6.19319
Endochitinase 1	Aipa28773_comp1_c0	-9.96578	-9.96578	-9.96578	-9.96578	-9.96578	-9.96578	-9.96578	-9.96578
Endochitinase 2	Adur19605_comp1_c0	-3.42146	-9.96578	-9.96578	-9.96578	-9.96578	-9.96578	-9.96578	-9.96578
Endochitinase 3	Adur19603_comp1_c0	4.57793	3.89427	-1.8625	-9.96578	2.86295	2.97079	-2.76611	-2.15414
Endochitinase 3	Aipa26197_comp0_c0	2.40844	1.68212	-9.96578	-9.96578	1.79133	-1.18442	-9.96578	-9.96578
Endochitinase 3	Aipa26199_comp1_c0	1.30198	2.28491	-0.52146	-0.0385001	-1.55498	-1.62593	-1.93053	-0.813499
Endochitinase B	Aipa28773_comp0_c0	-4.47393	-9.96578	-9.96578	-9.96578	-9.96578	-9.96578	-9.96578	-9.96578
Endochitinase PR4	Adur2258_comp0_c0	2.49057	1.98659	-1.48735	-0.265345	0.599318	-0.197049	-1.93972	-0.764477
Endochitinase PR4	Adur46166_comp0_c0	2.47387	3.53953	1.57789	2.33037	1.15834	3.21174	1.10612	2.59852
Endochitinase PR4	Aipa2576_comp0_c0	2.85917	4.26043	1.1695	1.6884	1.55565	3.58928	1.08769	1.70605
Endochitinase PR4	Aipa28018_comp0_c0	2.92486	2.34369	1.10501	1.6173	0.871844	0.57757	1.16092	1.97171
Endochitinase PR4	Aipa3350_comp0_c0	2.64131	2.09896	0.696291	1.666	1.03257	0.00767393	0.676869	1.41305
Expansin-A1	Adur20357_comp0_c0	0.619491	0.58368	-2.62297	-3.71786	0.873157	1.29553	-2.7892	-4.74339
Expansin-A1	Adur34059_comp0_c0	3.76196	3.23235	-0.559934	-1.79419	4.5465	3.92818	-1.44222	-1.99808
Expansin-A1	Adur35625_comp0_c0	0.85944	0.368116	-1.53394	-2.38584	0.94885	0.946606	-3.27462	-9.96578
Expansin-A1	Aipa3133_comp0_c0	4.3124	4.30884	0.65962	0.909197	4.95107	5.25255	0.0304538	-0.574899
Expansin-A1	Aipa35797_comp0_c0	-0.240702	-1.33279	-9.96578	-9.96578	0.326537	0.456981	-9.96578	-9.96578
Expansin-A10	Adur7937_comp0_c0	4.47143	5.03076	0.946357	2.89911	5.31735	6.05912	0.787432	0.848264
Expansin-A11	Adur18425_comp0_c0	0.0717627	0.852798	-9.96578	-9.96578	0.683472	2.97263	-5.6681	-3.95829
Expansin-A11	Adur25925_comp0_c0	-2.73376	-2.699	-9.96578	-3.93604	-1.73857	-2.71786	-5.14136	-6.02718
Expansin-A11	Aipa16875_comp0_c0	-0.41632	0.687359	-4.90689	-3.79586	0.74932	3.58127	-3.07097	-2.99233
Expansin-A11	Aipa7442_comp0_c0	-0.827939	-1.08009	-4.96578	-4.70526	-1.85031	0.45242	-3.91412	-5.87832
Expansin-A12	Adur21207_comp0_c0	-1.74823	-1.39719	-4.85031	-4.23786	-9.96578	-9.96578	-9.96578	-9.96578
Expansin-A12	Aipa7876_comp0_c0	-1.94342	-0.80928	-5.05889	-4.4112	-5.09132	-0.900593	-9.96578	-4.60823
Expansin-A13	Adur14284_comp0_c0	0.643394	-9.96578	-0.18224	-1.39973	1.08633	1.59088	-0.354145	0.182692
Expansin-A13	Adur14284_comp0_c1	1.74631	1.07747	-0.598006	-0.632629	2.39003	1.64139	-0.125531	0.0699313
Expansin-A13	Adur49961_comp0_c0	2.14655	1.22774	0.516351	-0.477944	2.73046	1.82971	1.16114	0.391401
Expansin-A13	Aipa29949_comp0_c0	1.45224	0.833497	0.242857	0.773996	1.52406	1.45575	0.0124495	0.57918
Expansin-A13	Aipa29949_comp1_c1	1.51702	1.55614	0.0542697	-0.567041	2.35727	1.49638	0.541019	0.298267
Expansin-A13	Aipa5927_comp0_c0	2.76878	1.82958	0.986472	0.294351	3.18386	3.09784	1.38791	0.787711
Expansin-A15	Adur30529_comp0_c0	-0.983741	-9.96578	-5.57347	-2.26073	-4.27462	-5.85031	-4.12448	-5.87832
Expansin-A15	Aipa28787_comp0_c0	-1.88186	0.338757	-0.712331	-0.0704615	-4.49546	-1.83822	-2.0509	-0.660483
Expansin-A15	Aipa37105_comp1_c0	0.906634	0.816668	-1.82113	-3.79586	1.66751	1.49655	-3.21536	-9.96578
Expansin-A15	Aipa37105_comp2_c0	1.12697	0.639078	-2.64386	-1.23673	1.94686	2.59423	-1.77431	-9.96578
Expansin-A15	Aipa44179_comp0_c0	4.14293	3.45461	-0.389615	-1.53812	4.94029	3.73136	-0.70056	-1.24697
Expansin-A16	Adur9597_comp0_c0	0.165215	-2.24925	-9.96578	-9.96578	-0.685014	-1.8625	-9.96578	-9.96578
Expansin-A16	Aipa29464_comp0_c0	1.51147	0.326537	-1.96391	-3.05489	1.19598	-0.795859	-3.5009	-4.45271
expansin-A17	Adur21857_comp0_c0	-9.96578	-9.96578	-3.75633	-0.498858	-9.96578	-2.44484	-9.96578	-3.96578
expansin-A17	Adur21857_comp1_c0	-3.85031	-3.73057	-3.47928	-0.792524	-4.6681	-1.53812	-2.6773	-1.93236
expansin-A17	Adur42253_comp0_c0	-0.260152	-2.48466	-9.96578	-9.96578	0.771745	-1.11092	-3.12029	-2.01742
expansin-A17	Adur42254_comp0_c0	0.53771	-2.03505	-4.73057	-9.96578	0.355016	1.69332	-9.96578	-3.85726
expansin-A17	Aipa24739_comp0_c0	-4.53952	-2.36587	-4.35107	0.770054	-9.96578	-3.12448	-9.96578	-1.95083
expansin-A17	Aipa6533_comp0_c0	-0.71944	-4.51732	-9.96578	-3.86425	-1.60384	-2.80255	-9.96578	-3.45271
expansin-A17	Aipa6533_comp1_c0	-9.96578	-9.96578	-9.96578	-9.96578	-1.78588	-2.4112	-3.34618	-2.62297
Expansin-A23	Adur41573_comp0_c0	-1.85378	-9.96578	-2.58496	-1.45271	-0.215356	-2.89254	-3.88541	-1.34373
Expansin-A3	Aipa39154_comp0_c0	2.64147	3.01054	2.26933	2.08327	1.72159	2.81496	1.84385	1.4737
Expansin-A4	Adur933_comp0_c0	2.51996	2.72152	3.10679	3.6432	2.05866	1.86116	1.49723	2.35379
Expansin-A5	Adur20357_comp0_c1	0.648312	0.989623	-9.96578	-4.46328	0.744448	3.41301	-9.96578	-9.96578
Expansin-A5	Adur22076_comp1_c2	0.201216	0.287275	-1.07704	0.0356239	-0.481969	-0.231639	0.0917562	0.100753
Expansin-A5	Aipa4501_comp0_c0	-1.75796	-4.16704	-4.08314	-0.941568	-1.00578	-1.87655	-3.30282	-1.83136
Expansin-A8	Adur29148_comp0_c0	2.29592	3.6603	-1.14454	-2.63188	2.56088	4.67384	-1.66505	-1.66658
Expansin-A8	Adur50282_comp0_c0	-2.50909	3.93115	-1.63935	-1.6529	-0.518012	5.45914	-1.80928	-9.96578
Expansin-A8	Aipa25770_comp0_c0	3.20555	4.99413	-0.330368	-0.65139	4.32498	6.85326	-1.64686	-1.06492
Expansin-A8	Aipa39748_comp0_c0	0.213295	4.89872	-1.05889	-1.94898	-0.0340618	6.20991	-1.57347	-1.75796
Expansin-A8	Aipa39748_comp0_c1	-0.910502	4.92152	-0.895216	-3.65593	1.61306	6.2983	-0.511142	-2.86775
Expansin-A8	Aipa9612_comp0_c0	3.95323	5.23589	-1.99041	-2.54793	3.36658	5.03804	-2.07704	-3.52284
expansin-B2	Adur15229_comp0_c0	-9.96578	-9.96578	0.12521	-1.25613	-9.96578	-9.96578	-1.5792	-2.27695
expansin-B2	Adur46945_comp0_c0	-9.96578	-9.96578	-4.82283	-9.96578	-9.96578	-9.96578	-9.96578	-9.96578
expansin-B2	Aipa10810_comp0_c0	-2.17788	-9.96578	-9.96578	-9.96578	-4.02718	-9.96578	-9.96578	-9.96578
expansin-B2	Aipa10853_comp0_c0	-9.96578	-9.96578	-4.85031	-9.96578	-9.96578	-9.96578	-9.96578	-9.96578
expansin-B2	Aipa45862_comp0_c0	-9.96578	-9.96578	-0.100567	-2.03308	-5.74339	-3.87832	-1.52838	-2.47661
Expansin-B3	Adur19224_comp0_c0	-0.695878	-1.60092	-4.82283	-5.15843	-0.410556	-1.85031	-3.44746	-9.96578
Expansin-B3	Adur9572_comp0_c0	3.17808	1.78213	-1.46063	-3.16704	3.68415	1.79244	-0.944342	-2.59364
Expansin-B3	Aipa12269_comp0_c0	-1.31953	-3.39088	-4.93604	-4.15843	-0.321928	-1.55216	-3.80255	-5.76939
Expansin-B3	Aipa29456_comp1_c0	2.48302	1.38791	-2.05489	-5.96578	2.7213	1.91303	-1.00096	-2.63487
Glucan endo-1,3-beta-D-glucosidase	Adur5581_comp0_c0	5.12175	4.86521	4.84095	3.68542	4.66655	4.66541	4.6635	4.26113
Glucan endo-1,3-beta-D-glucosidase	Aipa44933_comp1_c0	5.71233	5.83305	3.82799	2.62418	5.86499	6.47188	4.06419	3.4277
Glucan endo-1,3-beta-glucosidase 11	Adur33707_comp0_c0	2.88153	2.94966	4.44148	4.86397	2.23787	3.52528	4.62689	4.98812
Glucan endo-1,3-beta-glucosidase 11	Adur47252_comp0_c0	1.60707	0.624179	1.29514	0.710761	-0.792524	0.893751	0.569167	-0.117683
Glucan endo-1,3-beta-glucosidase 11	Adur47731_comp0_c0	1.97514	1.6118	0.602489	0.258217	2.10199	2.1524	0.676568	0.165215
Glucan endo-1,3-beta-glucosidase 11	Aipa8196_comp0_c0	0.952085	1.05543	1.31131	0.673858	-0.299856	1.35069	0.69332	0.310728
Glucan endo-1,3-beta-glucosidase 14	Adur12021_comp0_c0	-2.08314	-2.74662	-2.90689	-3.2109	-3.05889	-1.52561	-4.78256	-2.87127
Glucan endo-1,3-beta-glucosidase 14	Adur23531_comp0_c0	-0.360305	-0.208116	0.904324	-0.414396	-1.40354	-1.84857	-1.43831	-9.96578
Glucan endo-1,3-beta-glucosidase 14	Adur23535_comp0_c0	-2.01937	-3.21983	0.127853	-1.8979	-4.19319	-1.49005	-1.16273	-2.12658
Glucan endo-1,3-beta-glucosidase 14	Adur24598_comp1_c0	-1.25958	0.318076	-2.54512	-3.04692	-2.50635	-1.22207	-2.64686	-3.28865
Glucan endo-1,3-beta-glucosidase 14	Adur24921_comp0_c0	4.77935	4.14668	3.3131	4.23404	1.6162	3.56896	4.20349	2.88062
Glucan endo-1,3-beta-glucosidase 14	Adur38450_comp1_c0	5.7522	5.63986	4.99339	5.10794	4.62615	4.84393	5.34787	5.44162
Glucan endo-1,3-beta-glucosidase 14	Adur46203_comp2_c0	-2.1078	-1.22095	-0.100567	-1.02817	-1.23786	-1.82113	-1.52699	-3.1078
Glucan endo-1,3-beta-glucosidase 14	Adur46203_comp3_c0	-9.96578	-9.96578	-0.460634	-9.96578	-9.96578	-2.4112	-9.96578	-1.60823
Glucan endo-1,3-beta-glucosidase 14	Aipa21807_comp0_c0	-3.15414	-4.51732	-4.34129	-3.88541	-0.994241	-3.56206	-9.96578	-5.04295
Glucan endo-1,3-beta-glucosidase 14	Aipa25926_comp1_c0	-1.16488	-1.29808	-3.33643	-3.36587	-3.01159	-1.82283	-4.59655	-9.96578
Glucan endo-1,3-beta-glucosidase 14	Aipa26280_comp0_c0	-2.8997	-2.86425	-4.34129	-4.47393	-2.32193	-2.00385	-5.30282	-5.59655
Glucan endo-1,3-beta-glucosidase 14	Aipa31865_comp1_c0	-1.55498	-3.02327	-2.59364	-3.56206	-1.14348	-3.06693	-3.00771	-2.58208
Glucan endo-1,3-beta-glucosidase 14	Aipa5308_comp1_c0	3.78517	3.56884	2.52473	2.92613	1.20477	3.09221	2.96261	1.98829
Glucan endo-1,3-beta-glucosidase 2	Aipa37520_comp0_c0	-0.444838	0.782129	0.918895	0.272222	-1.14136	1.33876	0.372209	-0.37707
Glucan endo-1,3-beta-glucosidase 7	Adur5582_comp0_c0	3.36041	2.97765	2.75631	1.78994	3.05762	2.45022	3.04498	2.30256
Glucan endo-1,3-beta-glucosidase 7	Aipa18183_comp0_c0	-0.160578	-0.450084	-1.5132	-2.12239	0.123887	-0.299264	-2.55357	-3.54512
Glucan endo-1,3-beta-glucosidase 7	Aipa38672_comp0_c0	4.29052	3.85183	3.77069	2.3684	4.14171	3.40944	3.90056	3.05572
Glucan endo-1,3-beta-glucosidase 8	Adur33314_comp0_c0	-0.559225	-1.06693	-1.10677	-3.38584	-1.4331	-0.206451	0.804329	-0.942492
Glucan endo-1,3-beta-glucosidase 8	Adur35826_comp0_c0	-3.14987	-3.90689	-4.62001	-3.74339	-2.41889	-5.401	-5.46328	-4.39088
Glucan endo-1,3-beta-glucosidase 8	Adur47900_comp0_c0	3.07308	2.04369	1.47318	1.70369	2.84733	2.36457	1.38147	1.56543
Glucan endo-1,3-beta-glucosidase 8	Adur50299_comp5_c0	-9.96578	-9.96578	-9.96578	-9.96578	-9.96578	-9.96578	-9.96578	-9.96578
Glucan endo-1,3-beta-glucosidase 8	Aipa13857_comp0_c0	-0.477944	-0.348011	-2.31953	-3.89254	-1.56775	-3.51183	-4.47393	-1.95642
Glucan endo-1,3-beta-glucosidase 8	Aipa24920_comp3_c0	-2.85378	-9.96578	-9.96578	-9.96578	-9.96578	-9.96578	-9.96578	-9.96578
Glucan endo-1,3-beta-glucosidase 8	Aipa25053_comp0_c0	2.12433	1.11481	0.107465	0.16092	1.6584	0.609755	0.402358	0.0313952
Glucan endo-1,3-beta-glucosidase 8	Aipa25053_comp1_c0	1.62698	1.28471	0.280956	0.463622	1.18417	1.04544	-0.315331	0.111477
Glucan endo-1,3-beta-glucosidase 8	Aipa34780_comp2_c0	3.59315	3.0268	2.02845	2.01816	2.90657	2.67288	1.79853	2.17227
Glucan endo-1,3-beta-glucosidase 8	Aipa3877_comp2_c0	0.578214	1.17781	0.872106	0.163928	1.14513	1.90149	2.14893	1.47405
Glucan endo-1,3-beta-glucosidase 9	Adur50217_comp0_c0	0.0449769	-0.893428	-1.82453	-1.87832	3.29822	2.5959	3.48113	3.11042
Glucan endo-1,3-beta-glucosidase 9	Aipa39854_comp0_c0	-0.279867	-2.00965	-2.25154	-2.43181	0.930548	-0.282205	0.3892	0.294351
Leucine-rich repeat extensin-like protein 5	Adur4810_comp1_c0	2.48697	1.84786	1.03022	1.0501	2.34331	1.95977	0.91482	1.05612
Leucine-rich repeat extensin-like protein 6	Adur39770_comp0_c2	1.17781	0.543001	0.269432	-2.11612	1.50165	0.828361	-0.406089	-0.85291
Leucine-rich repeat extensin-like protein 6	Adur45295_comp0_c0	-9.96578	-9.96578	1.92613	0.346342	-4.56206	1.21288	2.75752	-0.12134
Leucine-rich repeat extensin-like protein 6	Aipa41463_comp0_c0	-0.568466	-1.45667	-2.51732	-1.9087	-1.97899	-2.29808	-1.87655	-1.90149
leucine-rich repeat receptor-like protein kinase At1g35710	Adur26267_comp0_c0	4.36968	3.97841	3.64927	3.19907	4.42178	4.53381	3.89737	3.38064
leucine-rich repeat receptor-like protein kinase At5g05160	Adur50640_comp0_c0	5.47043	5.39267	2.23143	-0.311148	5.6611	5.69624	1.38165	-0.619271
Pathogenesis-related protein 1	Adur31627_comp1_c0	-9.96578	-9.96578	-9.96578	-9.96578	-9.96578	-9.96578	-9.96578	-9.96578
Pathogenesis-related protein 1	Adur31629_comp1_c0	-9.96578	-9.96578	-9.96578	-9.96578	-9.96578	-9.96578	-9.96578	-9.96578
Pathogenesis-related protein 1	Adur31637_comp0_c0	-9.96578	-9.96578	-9.96578	-9.96578	-9.96578	-9.96578	-9.96578	-9.96578
Pathogenesis-related protein 1	Adur37428_comp0_c0	-4.89254	-4.65593	-9.96578	-9.96578	-9.96578	-9.96578	-9.96578	-9.96578
Pathogenesis-related protein 1	Adur37447_comp0_c0	-9.96578	-9.96578	-5.59655	-2.38584	-9.96578	-9.96578	-9.96578	-9.96578
Pathogenesis-related protein 1	Adur45183_comp0_c0	-9.96578	-9.96578	-4.85031	-4.36092	-6.42146	-9.96578	-9.96578	-3.60238
Pathogenesis-related protein 1	Aipa10529_comp0_c0	-9.96578	-9.96578	-9.96578	-4.95083	-9.96578	-9.96578	-9.96578	-9.96578
Pathogenesis-related protein 1	Aipa10543_comp0_c0	-9.96578	-9.96578	-9.96578	-9.96578	-9.96578	-9.96578	-9.96578	-9.96578
Pathogenesis-related protein 1	Aipa18846_comp0_c0	-9.96578	-9.96578	-9.96578	-9.96578	-9.96578	-9.96578	-9.96578	-9.96578
Pathogenesis-related protein 1	Aipa18849_comp0_c0	-9.96578	-9.96578	-9.96578	-4.70526	-5.50635	-9.96578	-9.96578	-9.96578
Pathogenesis-related protein 1	Aipa18853_comp2_c0	-9.96578	-9.96578	-9.96578	-9.96578	-9.96578	-9.96578	-4.49546	-9.96578
Pathogenesis-related protein 1	Aipa18855_comp0_c0	-9.96578	-9.96578	-9.96578	-9.96578	-9.96578	-9.96578	-4.78256	-9.96578
Pathogenesis-related protein 1	Aipa26788_comp1_c0	-9.96578	-9.96578	-9.96578	-9.96578	-9.96578	-9.96578	-9.96578	-9.96578
Pathogenesis-related protein 1	Aipa26790_comp0_c0	-9.96578	-9.96578	-9.96578	-5.09132	-9.96578	-9.96578	-9.96578	-9.96578
Pathogenesis-related protein 1	Aipa26801_comp0_c0	-9.96578	-9.96578	-9.96578	-9.96578	-9.96578	-9.96578	-9.96578	-9.96578
Pathogenesis-related protein 1	Aipa26807_comp0_c0	-9.96578	-9.96578	-9.96578	-4.51732	-9.96578	-9.96578	-4.80928	-2.20867
Pathogenesis-related protein 1	Aipa27691_comp0_c0	-9.96578	-9.96578	-9.96578	-2.91775	-9.96578	-9.96578	-9.96578	-9.96578
Pathogenesis-related protein 1	Aipa41572_comp0_c0	-3.27928	0.191984	-3.71786	-4.50635	-5.2109	-3.16273	-2.18006	-1.92321
Pathogenesis-related protein 5	Adur19362_comp0_c0	-0.333395	-0.320126	-1.72738	-2.7147	-1.83136	-0.894322	-3.1976	-2.46063
Pathogenesis-related protein 5	Adur25483_comp0_c0	-0.109359	-0.908695	-0.229382	0.439357	-1.37084	-1.04593	-0.00144342	1.15683
Pathogenesis-related protein 5	Adur33805_comp0_c0	-0.922301	-1.14987	-1.92321	-5.96578	-1.94527	-0.981841	-2.9105	-9.96578
Pathogenesis-related protein 5	Adur37710_comp1_c0	1.85067	1.01078	1.57596	1.78464	0.4172	1.90034	0.918132	0.976241
Pathogenesis-related protein 5	Adur37710_comp2_c0	-0.0218044	-0.932361	0.117695	0.314986	-0.87479	-1.20202	-0.293359	0.184809
Pathogenesis-related protein 5	Adur49146_comp1_c0	-3.01159	-2.662	-2.1078	-1.88897	-0.137648	-2.33158	-1.23333	-0.6951
Pathogenesis-related protein 5	Aipa14495_comp1_c0	3.65753	3.51707	3.11114	3.15116	2.70524	2.77744	3.09277	3.17558
Pathogenesis-related protein 5	Aipa14650_comp3_c0	0.9308	1.0501	0.887525	1.28392	-0.705257	-0.691989	0.117695	0.599318
Pathogenesis-related protein 5	Aipa17052_comp0_c0	-0.398462	-2.58496	-1.69744	-2.61411	1.07359	-1.53673	-1.26882	-0.0504028
Pathogenesis-related protein 5	Aipa20275_comp2_c0	-0.38584	-0.592194	-0.827939	0.0295118	-1.16381	-1.01644	-0.54372	0.376661
Pathogenesis-related protein 5	Aipa27135_comp0_c0	3.20971	3.11487	2.46301	2.9668	1.65153	2.20685	2.65191	2.8268
Pathogenesis-related protein 5	Aipa27748_comp1_c0	4.90061	4.00507	1.68661	-0.246966	5.25543	4.19621	2.64309	1.10367
Pathogenesis-related protein 5	Aipa38670_comp0_c0	-9.96578	-3.02327	-9.96578	-9.96578	-9.96578	-9.96578	-9.96578	-9.96578
Pathogenesis-related protein 5	Aipa43059_comp0_c0	-1.23107	-0.706826	-2.21983	-4.65593	-2.00578	-0.572036	-3.01159	-9.96578
Pathogenesis-related protein P2	Adur18269_comp1_c0	-9.96578	-9.96578	-9.96578	-9.96578	-9.96578	-9.96578	-9.96578	-9.96578
Pathogenesis-related protein PR-4A	Adur18268_comp1_c0	-9.96578	-9.96578	-9.96578	-9.96578	-5.6681	-5.26534	-5.19319	-9.96578
Pectinesterase	Adur30103_comp0_c0	0.147958	-1.70997	-9.96578	-9.96578	-1.72738	-1.31833	-9.96578	-9.96578
Pectinesterase	Adur30103_comp0_c1	1.09716	0.895561	-0.745003	-2.64085	1.1829	1.56446	-1.46727	-0.834785
Pectinesterase	Adur4191_comp0_c0	-9.96578	-9.96578	-9.96578	-5.09132	-9.96578	-9.96578	-9.96578	-9.96578
Pectinesterase	Aipa11506_comp0_c2	-1.44353	-1.0619	-9.96578	-9.96578	-1.33643	-0.0841604	-3.47393	-9.96578
Pectinesterase	Aipa45496_comp2_c0	2.92442	1.73523	-1.35722	-1.33037	2.49066	3.30942	-0.0266949	-0.846843
Pectinesterase	Aipa6611_comp0_c0	-9.96578	-9.96578	-9.96578	-5.401	-9.96578	-9.96578	-9.96578	-9.96578
Pectinesterase 1	Aipa7963_comp4_c0	5.433	4.56359	1.04218	-0.366491	5.4428	4.36151	1.46205	-0.626677
Pectinesterase 2	Adur19450_comp0_c0	-1.31234	2.83841	6.51416	7.13029	-0.183332	4.6139	8.72222	8.90354
Pectinesterase 2	Adur44601_comp0_c0	-2.46063	-4.14136	-4.85031	-9.96578	-0.866875	-2.97332	-2.8997	-4.49546
Pectinesterase 2	Adur47000_comp0_c0	-4.00385	-1.84684	-4.62001	-4.59655	-5.34129	-4.8365	-6.42146	-9.96578
Pectinesterase 2	Adur47002_comp3_c0	2.14154	4.56716	0.596458	-2.18006	1.03163	4.07653	-0.367111	-1.5893
Pectinesterase 2	Adur47005_comp1_c0	2.34047	1.28826	-0.207006	0.217438	0.301783	2.15834	0.544321	0.733788
Pectinesterase 2	Aipa10914_comp1_c0	1.64954	1.08769	-0.0836508	0.696884	-0.971431	-0.923213	-1.16381	0.258619
Pectinesterase 2	Aipa10915_comp1_c0	-3.92139	-1.58352	-9.96578	-9.96578	-4.76939	-9.96578	-9.96578	-9.96578
Pectinesterase 2	Aipa10916_comp0_c0	0.498761	3.47699	-0.567753	-2.23107	-0.604572	3.46519	-1.31833	-3.32193
Pectinesterase 2	Aipa10916_comp2_c0	0.579824	3.39954	-3.33158	-4.02718	0.240823	4.79648	-0.5263	-3.87832
Pectinesterase 2	Aipa10918_comp0_c0	1.2343	2.67762	-2.6053	-9.96578	0.922959	2.42984	-3.40609	-9.96578
Pectinesterase 2	Aipa10919_comp1_c0	-1.07501	1.26584	-3.85726	-9.96578	-3.91412	1.62543	-9.96578	-9.96578
Pectinesterase 2	Aipa10936_comp0_c0	0.759866	2.55049	-2.47661	-3.34129	0.3146	2.71362	-2.98089	-3.59074
Pectinesterase 2	Aipa10939_comp1_c0	1.41558	4.12796	-0.822826	-2.25154	0.32577	3.76568	-0.500898	-2.6773
Pectinesterase 2	Aipa17397_comp0_c0	0.105231	3.0399	-2.1016	-9.96578	-0.942492	2.75951	-1.17245	-2.9105
Pectinesterase 2	Aipa220_comp0_c0	-1.1078	2.40236	5.44567	5.4429	-0.451399	4.41409	9.38091	9.51834
Pectinesterase 2	Aipa30623_comp1_c0	-9.96578	-9.96578	-9.96578	-4.32193	-5.09132	-9.96578	-9.96578	-3.16273
Pectinesterase 2.1	Adur21897_comp0_c0	7.58504	7.69689	5.88459	5.01075	7.5286	8.4172	6.55219	5.53741
Pectinesterase 2.1	Adur21905_comp0_c0	-0.222633	-1.50772	-0.186612	-1.22995	0.500122	-0.652901	-0.567753	-2.14773
Pectinesterase 2.2	Aipa13013_comp0_c0	-9.96578	-9.96578	-9.96578	-9.96578	-9.96578	-9.96578	-9.96578	-9.96578
pectinesterase 29	Adur33473_comp2_c0	4.79464	4.06595	4.27578	4.05012	3.70284	3.57741	4.05485	3.79916
Pectinesterase 3	Adur49038_comp0_c0	3.41949	3.22219	2.50479	2.8516	2.81769	2.86803	2.90907	3.4177
Pectinesterase 3	Adur49038_comp0_c1	-0.0330774	-1.09234	-1.77431	-1.07198	-0.35353	-0.0679388	-0.637109	-2.02327
Pectinesterase 3	Adur669_comp0_c0	3.90535	3.03568	3.07519	3.17211	3.55712	3.35064	2.54687	2.72792
Pectinesterase 3	Adur669_comp2_c0	3.96846	3.46597	3.50343	3.73296	3.65508	3.76253	2.82456	3.41499
Pectinesterase 3	Aipa23362_comp0_c0	1.12565	1.35144	-0.787534	-0.332184	1.62621	1.99506	-0.0785637	0.545968
Pectinesterase 3	Aipa7967_comp1_c0	3.63649	2.87276	2.79916	2.15866	3.79483	2.88876	1.84318	2.2561
Pectinesterase 3	Aipa7967_comp2_c0	4.09345	3.51197	3.28056	2.85113	3.90256	4.00696	2.69399	2.82307
pectinesterase 30	Aipa17880_comp0_c0	-0.0183909	-2.1182	-2.80928	-4.42146	0.594549	-1.22769	-4.14987	-2.28865
Pectinesterase 31	Adur30511_comp0_c0	-2.35845	0.82103	-0.0679388	1.18903	-3.23786	-1.83136	-0.370838	0.874207
Pectinesterase 31	Adur30511_comp1_c0	0.922452	2.01566	2.57958	3.43024	0.265837	-0.70056	2.31024	2.5741
Pectinesterase 31	Adur30577_comp0_c0	3.69213	3.55471	3.11437	2.80845	3.28372	3.20027	3.15661	2.86803
Pectinesterase 31	Aipa4532_comp0_c0	3.69963	3.47582	3.20617	2.98623	3.78223	3.99542	3.46554	3.21821
Pectinesterase 4	Adur4185_comp0_c0	-9.96578	-5.90689	-5.76939	-4.30282	-9.96578	-9.96578	-6.42146	-9.96578
pectinesterase 53	Adur39733_comp1_c0	-0.433753	-0.766112	-3.42663	-4.82283	0.675665	0.316146	-3.47393	-5.38082
pectinesterase 53	Adur4156_comp0_c0	-0.381448	-3.11612	-9.96578	-4.0509	0.060278	-1.09542	-5.401	-2.56775
pectinesterase 53	Adur47328_comp0_c0	2.25822	1.99952	-1.46063	-2.84684	3.16789	2.51761	-1.34862	-2.69277
pectinesterase 53	Aipa20011_comp0_c0	-2.50909	-4.80928	-3.76939	-2.82623	-1.62593	-2.04494	-9.96578	-2.27695
pectinesterase 53	Aipa710_comp0_c0	0.633509	-0.244115	-2.48197	-2.87479	1.63289	1.22198	-1.97143	-2.73376
pectinesterase 53	Aipa7771_comp0_c0	1.52857	0.995665	-2.49276	-3.38584	2.5097	1.92587	-3.14561	-4.22882
pectinesterase 67	Aipa13123_comp0_c0	-9.96578	-9.96578	-5.59655	-9.96578	-9.96578	-9.96578	-9.96578	-4.47393
pectinesterase 68	Adur4157_comp0_c0	-1.59219	-9.96578	-9.96578	-9.96578	-3.99616	-3.62593	-3.56206	-9.96578
pectinesterase 68	Adur5373_comp0_c0	0.950842	-1.14242	-5.82283	-9.96578	2.10176	-0.691989	-9.96578	-5.38082
pectinesterase 68	Aipa16300_comp0_c0	-1.99424	-9.96578	-4.73057	-9.96578	-2.80255	-4.31234	-9.96578	-9.96578
pectinesterase 8	Adur46709_comp0_c0	-4.90689	-5.05889	-5.62001	-5.09132	-3.78256	-3.82965	-9.96578	-4.39088
pectinesterase 8	Aipa45110_comp0_c0	-5.48466	-9.96578	-6.19319	-4.32193	-1.81265	-5.82283	-4.87832	-4.87832
Pectinesterase QRT1	Adur45798_comp0_c0	-9.96578	-9.96578	-9.96578	-3.08722	-4.75633	-9.96578	-9.96578	-0.706826
Pectinesterase QRT1	Adur45798_comp1_c0	-3.71154	-9.96578	-9.96578	-4.38082	-3.58496	-9.96578	-9.96578	-1.57633
Pectinesterase QRT1	Aipa22202_comp0_c0	-9.96578	-9.96578	-9.96578	-3.06693	-4.50635	-9.96578	-9.96578	-3.11195
Pectinesterase QRT1	Aipa22210_comp0_c0	-3.71154	-9.96578	-9.96578	-2.93236	-9.96578	-9.96578	-9.96578	-2.57633
Pectinesterase/pectinesterase inhibitor	Adur27475_comp0_c0	-9.96578	-9.96578	-9.96578	-3.76284	-9.96578	-9.96578	-9.96578	-9.96578
pectinesterase/pectinesterase inhibitor	Adur4192_comp0_c0	-4.30282	-9.96578	-9.96578	-4.4112	-9.96578	-9.96578	-9.96578	-4.60823
Pectinesterase/pectinesterase inhibitor	Aipa16371_comp0_c0	7.42022	7.49676	5.37859	4.15326	7.32287	8.30618	6.00718	4.81831
pectinesterase/pectinesterase inhibitor	Aipa6611_comp1_c0	-9.96578	-9.96578	-9.96578	-9.96578	-9.96578	-9.96578	-9.96578	-9.96578
pectinesterase/pectinesterase inhibitor 12	Adur18665_comp0_c0	1.71911	0.0524159	-0.301633	-1.40736	2.93879	1.4868	1.29435	0.340657
pectinesterase/pectinesterase inhibitor 12	Adur26968_comp0_c0	-0.983741	-2.07907	-5.62001	-6.09132	-1.68966	-1.33158	-6.50635	-9.96578
pectinesterase/pectinesterase inhibitor 12	Aipa13040_comp0_c0	-2.40609	-3.18442	-6.15843	-4.69277	-2	-1.97143	-6.50635	-9.96578
pectinesterase/pectinesterase inhibitor 13	Adur22300_comp0_c0	-9.96578	-9.96578	-9.96578	-9.96578	-9.96578	-9.96578	-9.96578	-9.96578
pectinesterase/pectinesterase inhibitor 13	Adur34454_comp1_c0	-9.96578	-9.96578	-9.96578	-9.96578	-9.96578	-9.96578	-9.96578	-9.96578
pectinesterase/pectinesterase inhibitor 13	Adur4180_comp1_c0	-9.96578	-9.96578	-9.96578	-9.96578	-3.86425	-9.96578	-9.96578	-9.96578
pectinesterase/pectinesterase inhibitor 13	Aipa13029_comp0_c0	-9.96578	-9.96578	-9.96578	-9.96578	-9.96578	-9.96578	-9.96578	-9.96578
pectinesterase/pectinesterase inhibitor 13	Aipa24783_comp0_c0	-9.96578	-9.96578	-6.42146	-5.09132	-9.96578	-9.96578	-9.96578	-9.96578
pectinesterase/pectinesterase inhibitor 13	Aipa6596_comp0_c0	-9.96578	-9.96578	-6.42146	-5.09132	-9.96578	-9.96578	-9.96578	-5.59655
pectinesterase/pectinesterase inhibitor 17	Adur46998_comp0_c0	0.894009	2.79867	-2.27928	-9.96578	1.67536	2.47084	-2.00771	-2.18661
pectinesterase/pectinesterase inhibitor 17	Adur47002_comp0_c0	0.668119	3.04643	-1.24241	-2.76939	0.186923	2.66099	-0.865998	-3.09132
pectinesterase/pectinesterase inhibitor 17	Adur47005_comp0_c0	1.70767	-0.218151	-2.37832	-1.22769	-0.816037	1.21806	-1.0519	-0.202572
pectinesterase/pectinesterase inhibitor 17	Adur47010_comp1_c0	1.5872	3.99907	0.406355	-2.25843	0.220743	5.15466	0.0200577	-2.49546
pectinesterase/pectinesterase inhibitor 17	Aipa10915_comp0_c0	-0.718648	1.6523	-2.1182	-9.96578	-1.88897	1.04637	-3.5009	-2.71786
pectinesterase/pectinesterase inhibitor 17	Aipa10916_comp1_c0	-0.370838	1.83983	-2.31234	-4.82283	-1.38458	1.32596	-2.27695	-9.96578
pectinesterase/pectinesterase inhibitor 17	Aipa10917_comp0_c0	-0.565616	0.35464	-9.96578	-9.96578	-3.97332	0.744735	-2.5792	-9.96578
pectinesterase/pectinesterase inhibitor 17	Aipa10917_comp1_c0	-0.85291	1.76893	-9.96578	-9.96578	-1.11612	-0.292181	-2.31953	-9.96578
pectinesterase/pectinesterase inhibitor 17	Aipa10919_comp0_c0	-0.529073	0.234706	-4.85031	-4.23786	-1.49005	-0.152538	-9.96578	-9.96578
pectinesterase/pectinesterase inhibitor 17	Aipa10922_comp0_c0	0.140561	2.13718	-2.38836	-3.95083	-0.456669	1.9481	-2.64988	-9.96578
pectinesterase/pectinesterase inhibitor 20	Aipa24607_comp0_c0	-9.96578	-9.96578	-9.96578	-5.09132	-9.96578	-9.96578	-6.15843	-9.96578
pectinesterase/pectinesterase inhibitor 21	Adur21755_comp0_c0	-9.96578	-9.96578	-9.96578	-5.82283	-9.96578	-9.96578	-9.96578	-9.96578
pectinesterase/pectinesterase inhibitor 21	Adur43733_comp0_c0	-4.13289	-6.22882	-2.74339	-1.67884	-5.93604	-6.38082	-1.16058	0.137941
pectinesterase/pectinesterase inhibitor 21	Aipa24589_comp0_c0	-9.96578	-9.96578	-9.96578	-9.96578	-9.96578	-9.96578	-9.96578	-9.96578
pectinesterase/pectinesterase inhibitor 22	Adur21779_comp0_c0	-0.434403	-0.939722	-1.56918	-3.48466	-1.30519	0.55418	-3.67423	-4.59655
pectinesterase/pectinesterase inhibitor 22	Aipa24618_comp0_c0	-0.550043	0.0565835	-1.39973	-4.02718	-0.970488	-0.388355	-3.699	-2.8365
pectinesterase/pectinesterase inhibitor 28	Aipa24616_comp0_c0	-9.96578	-9.96578	-9.96578	-9.96578	-9.96578	-9.96578	-9.96578	-9.96578
Pectinesterase/pectinesterase inhibitor 3	Aipa11503_comp1_c0	-0.586406	-1.02229	-9.96578	-3.07907	-0.694321	-1.37084	-9.96578	-9.96578
pectinesterase/pectinesterase inhibitor 33	Adur35372_comp0_c0	-2.46594	-4.76939	-2.75633	-3.01159	-1.16273	-2.83307	-2.31713	-3.25154
pectinesterase/pectinesterase inhibitor 34	Adur15210_comp1_c0	1.74474	2.56876	2.93609	2.50741	0.832417	4.01534	3.3479	3.42591
pectinesterase/pectinesterase inhibitor 36	Adur11546_comp0_c0	2.34861	1.56787	1.30003	1.4199	1	0.424743	1.5042	1.84398
pectinesterase/pectinesterase inhibitor 36	Adur44601_comp1_c0	-9.96578	-2.93972	-9.96578	-9.96578	-3.71154	-9.96578	-9.96578	-9.96578
pectinesterase/pectinesterase inhibitor 36	Aipa10920_comp1_c0	0.201634	-0.51526	-0.183332	-1.28162	-0.395296	0.183116	-0.000480978	-2.31953
pectinesterase/pectinesterase inhibitor 36	Aipa30623_comp0_c0	-9.96578	-9.96578	-3.90689	-3.27928	-9.96578	-9.96578	-3.51732	-3.49546
pectinesterase/pectinesterase inhibitor 39	Adur28778_comp0_c0	0.573375	-0.879206	-2.98469	-3.64386	1.47231	-0.081105	-4.15843	-2.84339
pectinesterase/pectinesterase inhibitor 39	Aipa11506_comp0_c1	1.19891	0.750178	-3.82283	-4.25613	0.915075	2.65291	-0.840801	-1.42921
pectinesterase/pectinesterase inhibitor 40	Adur30098_comp0_c0	-0.221511	-1.88541	-9.96578	-4.15843	-0.190448	-0.0306192	-3.92869	-9.96578
pectinesterase/pectinesterase inhibitor 40	Adur9966_comp0_c0	4.30383	3.00779	-0.724198	-0.852042	4.40799	3.29704	1.03727	-0.440263
pectinesterase/pectinesterase inhibitor 40	Aipa11506_comp0_c0	0.650765	0.119024	-0.592919	-0.364633	0.656878	0.715161	-1.14242	-0.688109
pectinesterase/pectinesterase inhibitor 40	Aipa11509_comp0_c0	-2.6681	-1.85552	-4.44222	-2.47661	-2.16273	-1.1888	-9.96578	-9.96578
pectinesterase/pectinesterase inhibitor 40	Aipa2198_comp0_c0	-3.01159	-2.23107	-5.96578	-5.24697	-2.93972	-3.96578	-9.96578	-9.96578
pectinesterase/pectinesterase inhibitor 40	Aipa45496_comp0_c0	0.990108	-0.155213	-4.18442	-4.70526	1.24752	-0.743392	-1.91775	-3.88541
pectinesterase/pectinesterase inhibitor 41	Adur30093_comp0_c0	3.92299	2.5397	-1.33279	-2.47126	3.23919	2.94873	-2.27928	-1.0499
pectinesterase/pectinesterase inhibitor 41	Adur30095_comp0_c0	2.88114	1.47266	-4.85031	-2.79252	2.52147	2.10858	-4.60823	-3.18442
pectinesterase/pectinesterase inhibitor 41	Adur43732_comp0_c0	-5.71786	-9.96578	-6.42146	-4.38082	-9.96578	-3.42146	-6.15843	-6.19319
pectinesterase/pectinesterase inhibitor 41	Aipa11500_comp0_c0	3.75325	2.06936	-1.21536	-2.88541	3.05195	3.1235	-1.59655	-2.45008
pectinesterase/pectinesterase inhibitor 41	Aipa12615_comp1_c0	-9.96578	-5.17571	-5.57347	-4.50635	-4.58496	-4.8365	-4.70526	-5.01159
pectinesterase/pectinesterase inhibitor 41	Aipa45464_comp1_c0	0.0867838	-0.278117	-1.49954	-1.14348	-5.6681	-5.26534	-9.96578	-9.96578
pectinesterase/pectinesterase inhibitor 44	Adur18669_comp0_c0	-0.401	-1.73536	-5.42146	-3.03111	-1.50362	-3.56775	-3.14561	-6.19319
pectinesterase/pectinesterase inhibitor 44	Adur34450_comp0_c0	-9.96578	-9.96578	-9.96578	-9.96578	-9.96578	-9.96578	-9.96578	-9.96578
pectinesterase/pectinesterase inhibitor 45	Adur26953_comp0_c0	-4.25613	-9.96578	-9.96578	-5.12448	-7.15843	-9.96578	-9.96578	-9.96578
pectinesterase/pectinesterase inhibitor 45	Aipa13038_comp0_c0	-9.96578	-9.96578	-9.96578	-4.95083	-9.96578	-9.96578	-9.96578	-9.96578
pectinesterase/pectinesterase inhibitor 46	Aipa3840_comp0_c0	-1.51183	-1.49546	-3.46328	-4.32193	-3.95829	-1.40992	-3.45271	-2.78588
pectinesterase/pectinesterase inhibitor 47	Adur33349_comp0_c0	-0.916843	-1.48466	-4.76939	-9.96578	-1.45667	-1.38333	-9.96578	-2.76939
pectinesterase/pectinesterase inhibitor 47	Adur33349_comp0_c1	1.60928	1.76355	-1.5187	-1.80591	0.858114	0.96766	-1.70056	-0.0644145
pectinesterase/pectinesterase inhibitor 47	Aipa3840_comp1_c0	1.76355	1.40654	-0.818579	-2.32675	1.13685	2.0975	-1.47661	-1.04295
pectinesterase/pectinesterase inhibitor 51	Adur50839_comp0_c0	2.31363	2.04229	1.43989	0.498761	2.18248	2.43011	1.26163	1.09018
pectinesterase/pectinesterase inhibitor 51	Aipa5009_comp1_c0	1.72727	1.44024	0.740136	-0.344954	1.69985	2.15283	0.271426	0.0233736
pectinesterase/pectinesterase inhibitor 54	Adur18661_comp0_c0	-5.14136	-5.64386	-3.437	-4.30282	-5.74339	-2.33158	-2.43181	-3.49005
pectinesterase/pectinesterase inhibitor 58	Adur4180_comp0_c0	-9.96578	-9.96578	-9.96578	-2.16058	-9.96578	-9.96578	-9.96578	-9.96578
pectinesterase/pectinesterase inhibitor 58	Aipa12612_comp0_c0	-9.96578	-9.96578	-9.96578	-2.77267	-9.96578	-9.96578	-9.96578	-2.52561
pectinesterase/pectinesterase inhibitor 58	Aipa6597_comp0_c0	-5.05889	-9.96578	-5.62001	-4.50635	-9.96578	-9.96578	-9.96578	-6.34129
pectinesterase/pectinesterase inhibitor 58	Aipa6599_comp0_c0	-9.96578	-9.96578	-5.1078	-6.09132	-7.09132	-9.96578	-9.96578	-6.59655
pectinesterase/pectinesterase inhibitor 6	Adur19448_comp0_c0	-4.00385	0.747889	3.92941	4.56352	-0.661243	3.57046	7.1161	7.27898
pectinesterase/pectinesterase inhibitor 6	Adur28049_comp0_c0	-2.34862	-3.65593	-9.96578	-9.96578	-0.528379	-2.84684	-9.96578	-3.44222
pectinesterase/pectinesterase inhibitor 6	Adur44633_comp0_c0	-9.96578	-9.96578	-9.96578	-9.96578	-9.96578	-9.96578	-9.96578	-9.96578
pectinesterase/pectinesterase inhibitor 6	Aipa207_comp0_c0	-9.96578	-1.31234	4.00929	4.55223	-2.401	4.37916	7.36322	7.45288
pectinesterase/pectinesterase inhibitor 6	Aipa30609_comp0_c0	-9.96578	-9.96578	-9.96578	-9.96578	-9.96578	-9.96578	-9.96578	-9.96578
pectinesterase/pectinesterase inhibitor 6	Aipa30691_comp0_c0	-9.96578	-5.64386	-4.51732	-2.73697	-4.29336	-2.38333	-4.60823	-2.66505
pectinesterase/pectinesterase inhibitor 60	Aipa7002_comp0_c0	-1.75309	-5.64386	-0.779257	-1.48197	-1.44353	-2.61117	0.047771	-0.320126
pectinesterase/pectinesterase inhibitor 61	Adur15210_comp5_c0	2.38414	2.71655	4.12328	3.42832	0.753319	4.93887	3.92571	4.18113
pectinesterase/pectinesterase inhibitor 61	Adur39224_comp0_c0	2.93766	2.33904	2.20289	0.643087	3.33214	3.15326	3.03662	1.7194
pectinesterase/pectinesterase inhibitor 61	Adur39224_comp2_c0	4.8933	4.33027	4.46519	2.6513	4.70795	5.39458	4.9923	3.61392
pectinesterase/pectinesterase inhibitor 61	Aipa45828_comp2_c0	2.1375	2.65451	3.76691	3.297	0.78017	4.55978	3.80687	3.92812
pectinesterase/pectinesterase inhibitor 7	Adur30096_comp0_c0	-9.96578	-9.96578	-9.96578	-9.96578	-9.96578	-4.34129	-9.96578	-9.96578
pectinesterase/pectinesterase inhibitor 7	Adur30096_comp1_c0	-2.84339	-2.27462	-9.96578	-5.59655	-4.22882	-5.82283	-9.96578	-9.96578
pectinesterase/pectinesterase inhibitor 7	Aipa11499_comp0_c0	-2.5009	-3.16704	-9.96578	-9.96578	-5.14136	-5.44222	-9.96578	-9.96578
Pectinesterase/pectinesterase inhibitor PPE8B	Adur13600_comp0_c0	-9.96578	-3.02327	-9.96578	-9.96578	-9.96578	-9.96578	-9.96578	-9.96578
Pectinesterase/pectinesterase inhibitor PPE8B	Adur18668_comp1_c0	-1.0509	-2.06291	-1.7242	-2.9885	-0.228819	1.29533	-1.4514	-3.75633
Pectinesterase/pectinesterase inhibitor PPE8B	Adur26966_comp0_c0	5.45718	4.02848	3.84646	2.97575	2.29553	3.23945	2.40808	2.45013
Pectinesterase/pectinesterase inhibitor PPE8B	Aipa13039_comp0_c1	2.77118	1.90407	1.03797	0.295919	0.0899501	1.91762	-0.242408	-0.128156
Pectinesterase/pectinesterase inhibitor PPE8B	Aipa32400_comp0_c0	0.118138	-3.01159	-3.13289	-0.223194	-1.84339	-3.60238	-3.55075	-0.981841
Pectinesterase/pectinesterase inhibitor U1	Adur638_comp1_c1	6.85842	5.96368	0.923213	-0.0518976	6.20765	4.92548	1.0036	0.453825
Peroxidase 52	Adur12395_comp0_c0	2.18078	2.58528	-1.03998	-2.05489	3.0865	3.03004	-1.29572	-0.258425
Peroxidase 52	Adur18711_comp0_c0	2.81865	3.07451	2.3892	0.560715	3.50851	4.36837	2.55639	2.11958
Peroxidase 52	Adur18713_comp0_c0	0.24123	0.174619	-1.18661	-3.92869	0.902524	-0.620009	-3.68038	-2.73376
Peroxidase 52	Aipa37711_comp1_c0	0.854395	0.186501	-2.06693	-3.58496	1.04521	1.72799	-3.5792	-3.85726
Peroxidase 52	Aipa39773_comp0_c0	-9.96578	-9.96578	-9.96578	-9.96578	-9.96578	-9.96578	-9.96578	-9.96578
Peroxidase 52	Aipa40959_comp1_c0	3.16124	4.11717	-0.320726	-1.47928	3.98334	4.01284	-0.0203404	-0.682696
Peroxidase 52	Aipa5130_comp0_c0	3.90458	3.31479	3.87161	3.55704	2.72421	3.43918	3.82951	4.12124
Polygalacturonase	Adur20790_comp0_c0	-2.7992	-3.45271	-4.96578	-5.82283	-0.80928	-1.87479	-3.95083	-4.14987
Polygalacturonase	Adur27496_comp0_c0	-9.96578	-9.96578	-9.96578	-9.96578	-9.96578	-9.96578	-9.96578	-9.96578
Polygalacturonase	Adur32708_comp0_c0	-5.74339	-9.96578	-9.96578	-9.96578	-9.96578	-9.96578	-5.90689	-9.96578
Polygalacturonase	Adur45937_comp0_c0	-9.96578	-9.96578	-9.96578	-3.95083	-1.34862	-9.96578	-9.96578	-9.96578
polygalacturonase	Aipa17736_comp0_c0	4.56438	4.42459	3.99156	4.15486	-0.420176	-0.697437	-1.12553	-1.24583
Polygalacturonase	Aipa29009_comp0_c0	-9.96578	-9.96578	-9.96578	-9.96578	-9.96578	-9.96578	-9.96578	-9.96578
Polygalacturonase	Aipa29010_comp0_c0	-9.96578	-9.96578	-9.96578	-9.96578	-9.96578	-9.96578	-9.96578	-9.96578
Polygalacturonase	Aipa29011_comp0_c0	-9.96578	-9.96578	-9.96578	-9.96578	-9.96578	-9.96578	-9.96578	-9.96578
Polygalacturonase	Aipa29012_comp0_c0	-9.96578	-9.96578	-9.96578	-3.36587	-9.96578	-9.96578	-9.96578	-9.96578
Polygalacturonase	Aipa34122_comp0_c0	-9.96578	-9.96578	-9.96578	-9.96578	-9.96578	-9.96578	-9.96578	-9.96578
Polygalacturonase	Aipa38834_comp0_c0	-9.96578	-9.96578	-9.96578	-9.96578	-9.96578	-9.96578	-9.96578	-9.96578
Polygalacturonase	Aipa6802_comp0_c0	-3.90689	-2.1954	-3.36587	-4.15843	-0.981841	-3.401	-9.96578	-4.36092
Polygalacturonase	Aipa6802_comp0_c1	-3.98089	-9.96578	-3.56206	-9.96578	-2.38584	0.82565	-4.35107	-5.36092
Polygalacturonase At1g48100	Adur18915_comp1_c0	-9.96578	-9.96578	-3.95083	-4.85031	-9.96578	-9.96578	-9.96578	-9.96578
Polygalacturonase At1g48100	Adur18916_comp0_c0	-9.96578	-9.96578	-2.90689	-2.40354	-9.96578	-9.96578	-9.96578	-4.1078
Polygalacturonase At1g48100	Adur20517_comp0_c0	0.889863	0.700736	-9.96578	-9.96578	2.55336	1.90355	-5.50635	-9.96578
Polygalacturonase At1g48100	Adur20517_comp0_c1	-2.32675	-1.78588	-9.96578	-9.96578	0.811745	-0.398462	-9.96578	-9.96578
Polygalacturonase At1g48100	Adur22330_comp0_c0	3.32323	2.37888	-0.290415	-2.37832	3.25575	2.42187	-0.737767	-1.95829
Polygalacturonase At1g48100	Adur23787_comp0_c0	-9.96578	-9.96578	-9.96578	-4.4112	-3.51732	-9.96578	-4.70526	-3.92869
Polygalacturonase At1g48100	Adur32183_comp0_c0	3.57974	4.47364	-0.0923402	-1.60238	4.67625	5.28107	0.495695	-4.01937
Polygalacturonase At1g48100	Adur34262_comp0_c0	-1.97521	-1.63039	-2.8997	-2.90689	-1.82965	1.50182	-1.53255	-2.03899
Polygalacturonase At1g48100	Adur4168_comp0_c0	-4.70526	-3.65593	-9.96578	-5.38082	-9.96578	-9.96578	-9.96578	-5.19319
Polygalacturonase At1g48100	Adur4179_comp0_c0	-9.96578	-2.9771	-9.96578	-3.32193	-3.01159	-3.59074	-9.96578	-9.96578
Polygalacturonase At1g48100	Aipa16538_comp1_c0	4.07764	4.45163	3.63196	4.17789	3.54465	4.26489	3.81977	3.97205
Polygalacturonase At1g48100	Aipa24801_comp0_c0	3.2324	2.17951	-0.420176	-2.18006	3.15359	2.04474	-0.908695	-1.36216
Polygalacturonase At1g48100	Aipa29808_comp0_c0	0.912778	1.3914	0.55418	0.499102	0.356895	2.11437	0.153589	-0.103147
Polygalacturonase At1g48100	Aipa30589_comp0_c0	-0.131313	0.511974	-2.86425	-9.96578	0.589124	1.50877	-1.98089	-9.96578
Polygalacturonase At1g48100	Aipa31927_comp1_c0	1.17206	0.911244	-6.15843	-9.96578	3.63145	2.98076	-3.34129	-4.59655
Polygalacturonase At1g48100	Aipa38066_comp2_c0	-9.96578	-9.96578	-4.95083	-4.32193	-9.96578	-9.96578	-9.96578	-9.96578
Polygalacturonase At1g48100	Aipa43669_comp0_c0	3.33899	4.21431	-0.640104	-2.04097	4.38375	4.78153	0.359896	-5.85031
Polygalacturonase At1g48100	Aipa6601_comp0_c0	-2.39593	-0.195396	-3.35599	-3.52284	-3.47393	-2.45535	-3.1888	-2.61706
Polygalacturonase At1g48100	Aipa893_comp0_c0	-9.96578	-9.96578	-4.38082	-4.12448	-6.74339	-9.96578	-4.76939	-6.34129
Polygalacturonase inhibitor	Adur46719_comp0_c0	6.68613	6.53869	4.05603	2.09412	5.52124	6.17629	4.01516	3.36555
Polygalacturonase inhibitor	Adur46723_comp0_c0	4.21291	3.82944	3.00755	2.95196	4.03184	3.36625	3.14817	3.2178
Polygalacturonase inhibitor	Adur46723_comp2_c1	0.552213	0.704282	-1.52284	-0.707611	-1.39593	-0.585684	-2.04692	-1.58352
Polygalacturonase inhibitor	Aipa45076_comp0_c0	6.33108	6.00844	3.65794	2.27878	5.63676	5.70368	4.10969	3.84358
Polygalacturonase inhibitor	Aipa45115_comp0_c0	6.09681	5.53026	4.87611	4.7855	5.96191	5.68818	5.15476	5.40617
Polygalacturonase inhibitor 1	Aipa43790_comp0_c0	5.89828	5.74852	3.25015	1.58656	4.52665	4.73697	2.92821	1.0494
Polygalacturonase inhibitor 2	Adur32265_comp0_c0	-0.384584	-1.699	-3.43181	-4.96578	-3.21983	-1.83994	-2.42921	-4.76939
Polygalacturonase inhibitor 2	Adur32296_comp0_c0	5.13862	4.65911	0.834846	-1.78256	3.03286	3.20643	1.69168	-1.9087
Polygalacturonase inhibitor 2	Adur32297_comp0_c0	5.1731	4.61577	1.35464	0.687956	3.50216	3.08474	2.17409	0.617925
Polygalacturonase inhibitor 2	Adur32297_comp1_c0	5.54378	5.00811	2.10601	0.649539	3.2162	4.54634	2.71135	0.00336237
Polygalacturonase inhibitor 2	Adur32305_comp0_c0	3.44418	3.98313	-0.241839	-1.14987	1.32558	1.15078	-0.512514	-2.06291
Polygalacturonase inhibitor 2	Adur32308_comp0_c0	6.48267	6.63488	2.06844	0.642471	4.30478	4.93093	2.05832	-0.182786
Polygalacturonase inhibitor 2	Adur49136_comp0_c0	0.65962	-0.591469	-2.55639	-3.59655	0.143611	-0.224317	-1.4686	-2.40609
Polygalacturonase inhibitor 2	Aipa40142_comp0_c0	-0.85726	-0.346787	-2.78256	-5.38082	-0.615582	-1.76284	-1.85031	-3.32675
Polygalacturonase inhibitor 2	Aipa43775_comp0_c0	-1.01644	-2.17354	-2.28162	-3.80255	-2.17137	-1.34862	-2.85378	-1.94527
Polygalacturonase inhibitor 2	Aipa43781_comp0_c0	6.26692	5.53042	2.41116	0.941858	4.4044	5.04659	3.09862	0.114589
Polygalacturonase inhibitor 2	Aipa43781_comp1_c0	6.06709	5.68166	3.45492	1.59216	3.54151	4.96815	3.63695	1.07565
Polygalacturonase inhibitor 2	Aipa43783_comp0_c0	1.20331	0.186923	-1.50362	-2.30282	0.328454	-1.28396	-1.82283	-2.11612
Polygalacturonase inhibitor 2	Aipa43788_comp3_c0	6.76755	6.47733	4.44151	3.28471	5.03985	5.88354	5.03789	3.53273
Polygalacturonase inhibitor 2	Aipa43789_comp0_c0	3.19209	2.63591	-1.09029	-1.87832	2.65695	1.45943	-0.506353	-2.70212
polygalacturonase non-catalytic subunit JP650	Adur23673_comp1_c0	5.07899	4.34127	1.6332	-0.0135284	5.40186	5.66013	1.29983	1.18713
polygalacturonase non-catalytic subunit JP650	Adur34265_comp0_c0	5.04378	4.81229	5.25288	4.30441	3.99349	4.70233	3.72374	3.34861
polygalacturonase non-catalytic subunit JP650	Adur6911_comp0_c0	1.46676	0.412872	-2.72738	-4.50635	2.04416	1.81257	-2.83994	-3.36092
polygalacturonase non-catalytic subunit JP650	Aipa16540_comp0_c0	4.628	3.82534	1.41576	-0.611902	4.48839	4.96625	1.02361	0.669329
polygalacturonase non-catalytic subunit JP650	Aipa25330_comp0_c0	1.36046	0.929286	-3.17571	-3.87832	1.59423	0.999038	-3.437	-4.73057
polygalacturonase non-catalytic subunit JP650	Aipa29791_comp0_c0	-2.00771	-9.96578	-2.59364	-3.2109	-2.83994	-9.96578	-9.96578	-9.96578
Polygalacturonase QRT3	Adur15535_comp0_c0	-2.28162	0.822118	-4.05889	-3.13712	-4.14987	-2.7147	-1.63188	-4.74339
Polygalacturonase QRT3	Adur15535_comp1_c0	-2.21536	0.197446	-3.60823	-3.89254	-4.03505	-3.34129	-4.53952	-9.96578
Polygalacturonase QRT3	Adur31295_comp0_c0	3.43896	2.053	-1.69121	-2.06492	2.09085	0.965938	-3.52838	-3.7242
Polygalacturonase QRT3	Adur31296_comp0_c0	1.75303	0.192405	-4.09954	-9.96578	0.363265	-0.928695	-5.09132	-9.96578
Polygalacturonase QRT3	Adur44470_comp0_c0	-2.26534	-1.6727	-5.42146	-5.99616	-1.1403	-1.62593	-6.19319	-6.02718
Polygalacturonase QRT3	Adur48731_comp0_c0	0.105231	-0.330368	-0.587128	-0.770207	-0.470595	-1.36463	-1.79586	-1.98279
Polygalacturonase QRT3	Aipa13435_comp0_c0	1.79313	0.0148314	-3.73057	-2.09132	1.0134	-1.32433	-4.19319	-1.94527
Polygalacturonase QRT3	Aipa13435_comp1_c0	2.38313	0.869477	-2.52838	-2.09132	1.83377	-0.467932	-3.0509	-3.03111
Polygalacturonase QRT3	Aipa13440_comp0_c0	-3.57347	-3.39088	-4.25613	-2.86775	-1.95829	-1.74823	-4.44222	-9.96578
Polygalacturonase QRT3	Aipa4298_comp0_c0	-2.36835	-1.24241	-1.49276	-1.92139	-1.96391	-0.381448	-1.77103	-2.86775
Polygalacturonase QRT3	Aipa4298_comp0_c1	-2.58208	-3.14561	-3.32193	-4.36092	-3.06291	-2.65593	-3.00771	-4.02718
Polygalacturonase QRT3	Aipa43665_comp3_c1	0.347099	-0.0193653	2.86711	0.910221	-0.736966	1.22815	2.7866	1.69168
Polygalacturonase-1 non-catalytic subunit beta	Adur34264_comp1_c0	5.35398	5.49715	5.81491	4.76833	4.64401	5.56701	4.41677	3.5834
Polygalacturonase-1 non-catalytic subunit beta	Aipa29783_comp0_c0	4.79715	4.59707	4.41152	3.03192	4.23728	4.07949	3.09142	2.20623
Polygalacturonase-1 non-catalytic subunit beta	Aipa29792_comp0_c0	3.14258	2.71304	2.91794	1.79494	2.51652	2.43367	1.70531	0.915075
transcription factor KAN4	Adur35355_comp1_c0	0.507583	-0.638606	-3.39593	-3.26998	0.127853	-1.41889	-2.92139	-3.11195
transcription factor KAN4	Adur9904_comp0_c1	-3.92139	-9.96578	-9.96578	-3.49546	-9.96578	-9.96578	-9.96578	-4.19319
transcription factor KAN4	Aipa38607_comp1_c0	2.38856	1.36326	-1.35722	-3.35107	1.87	0.831067	-0.0409718	-4.1078
Xyloglucan 6-xylosyltransferase	Adur10914_comp0_c0	3.37453	2.57821	2.01197	2.3749	3.0662	2.33447	2.78087	2.73559
Xyloglucan 6-xylosyltransferase	Aipa13315_comp0_c0	2.57475	1.86433	1.40418	1.50978	2.40318	2.04556	1.97343	1.73999
xyloglucan endotransglucosylase/hydrolase	Adur16_comp0_c0	0.768925	5.65505	7.21343	5.67777	-0.150935	6.17911	6.74321	6.36326
xyloglucan endotransglucosylase/hydrolase	Adur21889_comp1_c1	7.90636	7.98659	7.70378	7.64125	7.02314	7.65279	7.81054	8.14101
xyloglucan endotransglucosylase/hydrolase	Adur23628_comp1_c0	2.3697	2.43234	3.20195	1.74603	2.00851	3.14953	3.4968	2.27501
xyloglucan endotransglucosylase/hydrolase	Adur25037_comp0_c0	0.895561	4.20179	2.94236	2.95252	0.942108	3.64236	4.19509	2.8337
xyloglucan endotransglucosylase/hydrolase	Adur28318_comp0_c0	-5.24697	-9.96578	-5.34129	-9.96578	-5.93604	-4.62001	-9.96578	-9.96578
xyloglucan endotransglucosylase/hydrolase	Adur28320_comp1_c0	6.55946	6.15432	0.135754	-0.740175	6.90742	6.28755	0.776806	0.368116
xyloglucan endotransglucosylase/hydrolase	Adur28320_comp3_c0	5.52632	5.34988	-1.67577	-1.24925	6.22623	5.63704	-0.574899	-2.20202
xyloglucan endotransglucosylase/hydrolase	Adur33509_comp3_c0	-2.12658	-1.73216	1.23143	0.838616	-3.00771	-1.59219	0.824836	0.805705
xyloglucan endotransglucosylase/hydrolase	Adur34249_comp0_c0	0.462576	1.85133	1.34218	1.39177	-0.852042	2.47725	1.97098	3.12383
xyloglucan endotransglucosylase/hydrolase	Adur39364_comp0_c0	-4.70526	-9.96578	0.914054	2.20195	-9.96578	-1.32675	1.91533	2.9542
xyloglucan endotransglucosylase/hydrolase	Adur41156_comp0_c1	2.27371	3.39296	5.93803	5.71341	-0.616319	5.14921	5.8907	5.87589
xyloglucan endotransglucosylase/hydrolase	Adur42323_comp0_c0	-1.92139	-1.13079	-3.8997	-9.96578	-1.17029	0.820213	-9.96578	-9.96578
xyloglucan endotransglucosylase/hydrolase	Adur42324_comp0_c0	-1.662	-9.96578	-3.39088	-9.96578	-9.96578	-0.720232	-9.96578	-9.96578
xyloglucan endotransglucosylase/hydrolase	Adur44364_comp0_c0	-4.89254	-2.29572	-3.64988	-5.74339	-9.96578	-3.25613	-2.18224	-3.21983
xyloglucan endotransglucosylase/hydrolase	Adur44365_comp0_c0	6.44257	7.08783	5.40399	4.84831	3.95553	4.87137	4.76539	5.23718
xyloglucan endotransglucosylase/hydrolase	Adur44367_comp5_c0	3.44316	3.6485	3.94311	3.10975	3.83481	4.51545	4.24869	4.97739
xyloglucan endotransglucosylase/hydrolase	Adur44956_comp1_c0	5.72335	6.18241	5.22544	5.013	5.74433	5.26452	4.90264	5.10858
xyloglucan endotransglucosylase/hydrolase	Adur48060_comp0_c0	-9.96578	-9.96578	-9.96578	-4.32193	-9.96578	-4.16704	-9.96578	-9.96578
xyloglucan endotransglucosylase/hydrolase	Adur50712_comp1_c0	-0.895216	-1.12239	1.15834	-2.47661	-0.312939	1.54036	2.26903	-0.0974762
xyloglucan endotransglucosylase/hydrolase	Adur8223_comp0_c0	6.27585	6.91374	4.75043	5.63678	4.10025	4.33728	4.886	6.04396
xyloglucan endotransglucosylase/hydrolase	Adur9414_comp0_c0	0.0776988	-0.426625	1.3881	1.44449	-0.686561	-0.637109	1.08338	1.32558
xyloglucan endotransglucosylase/hydrolase	Aipa12008_comp0_c0	-0.852042	-0.778432	0.913288	-3.08722	0.167358	1.45154	1.51366	0.45593
xyloglucan endotransglucosylase/hydrolase	Aipa1238_comp0_c0	-0.174621	-2.1182	0.575958	-4.70526	-0.242977	1.02833	1.45856	-1.33886
xyloglucan endotransglucosylase/hydrolase	Aipa14154_comp1_c0	5.49599	5.72877	5.2425	4.97529	5.48032	5.14523	4.83549	5.00878
xyloglucan endotransglucosylase/hydrolase	Aipa16374_comp1_c0	2.53953	2.18439	2.41738	2.52857	2.44122	2.78332	1.48233	1.88245
xyloglucan endotransglucosylase/hydrolase	Aipa1831_comp0_c0	-9.96578	-9.96578	-0.795025	0.32577	-9.96578	-3.55639	0.331132	1.23205
xyloglucan endotransglucosylase/hydrolase	Aipa21511_comp0_c0	-0.595097	-0.150401	-4.69277	-9.96578	0.713696	3.18676	-4.78256	-9.96578
xyloglucan endotransglucosylase/hydrolase	Aipa21511_comp1_c0	-0.851174	-1.56348	-4.82283	-9.96578	-0.33825	1.71838	-3.50635	-9.96578
xyloglucan endotransglucosylase/hydrolase	Aipa22_comp0_c0	2.54432	1.62355	1.75588	1.38497	2.09817	1.84639	1.45891	1.30451
xyloglucan endotransglucosylase/hydrolase	Aipa25612_comp0_c0	-0.579203	0.826193	1.37388	1.18798	-1.76448	2.51079	1.79535	3.49787
xyloglucan endotransglucosylase/hydrolase	Aipa265_comp0_c0	-0.397828	5.1243	6.64753	5.364	-0.846843	5.65616	6.09011	5.74939
xyloglucan endotransglucosylase/hydrolase	Aipa28459_comp0_c0	1.22959	1.0552	1.96717	0.181421	1.62199	2.69049	3.3436	1.73075
xyloglucan endotransglucosylase/hydrolase	Aipa28459_comp1_c0	-0.216473	-0.165963	0.611645	-1.34373	1.37165	1.79992	3.31904	2.39387
xyloglucan endotransglucosylase/hydrolase	Aipa31179_comp1_c0	2.48216	4.02547	6.43359	6.21972	0.415398	5.07751	6.26994	6.29303
xyloglucan endotransglucosylase/hydrolase	Aipa31848_comp0_c0	-9.96578	-9.96578	-9.96578	-9.96578	-9.96578	-9.96578	-9.96578	-9.96578
xyloglucan endotransglucosylase/hydrolase	Aipa31848_comp0_c1	-9.96578	-9.96578	-9.96578	-9.96578	-9.96578	-9.96578	-9.96578	-9.96578
xyloglucan endotransglucosylase/hydrolase	Aipa34699_comp1_c0	-9.96578	-9.96578	-9.96578	-9.96578	-9.96578	-2.75958	-9.96578	-1.67116
xyloglucan endotransglucosylase/hydrolase	Aipa34699_comp4_c0	6.30167	5.93231	0.0318657	-1.38584	6.64281	6.12719	0.275404	-0.786705
xyloglucan endotransglucosylase/hydrolase	Aipa3707_comp2_c0	-0.106767	-0.303413	1.85067	0.97673	0.102546	1.69451	2.485	1.95358
xyloglucan endotransglucosylase/hydrolase	Aipa41564_comp1_c0	-0.703689	-0.644608	-2.7992	-1.02817	-2.5649	-1.5893	-4.55075	-2.33886
xyloglucan endotransglucosylase/hydrolase	Aipa49616_comp0_c0	5.42044	6.24054	4.72937	4.59343	3.06574	3.89743	4.2262	5.11793
xyloglucan endotransglucosylase/hydrolase	Aipa49635_comp0_c0	0.945108	-0.330368	-3.1888	-4.01937	0.488858	-1.12448	-2.22432	-2.73057
xyloglucan endotransglucosylase/hydrolase	Aipa49636_comp0_c0	-3.51183	-3.13712	-4.78256	-3.699	-5.85031	-9.96578	-9.96578	-4.45271
xyloglucan endotransglucosylase/hydrolase	Aipa51214_comp0_c0	3.11631	2.65107	2.7361	3.19666	1.77695	3.88762	3.003	4.30147
xyloglucan endotransglucosylase/hydrolase	Aipa5415_comp0_c0	-0.0729885	3.80226	2.23532	2.11303	-0.995199	2.19051	3.72338	2.60225
Xyloglucan endotransglucosylase/hydrolase protein 2	Aipa40399_comp0_c0	-5.05889	-3.27462	-0.845114	-3.7242	-9.96578	-3.4686	-0.705257	-1.99808
Xyloglucan endotransglucosylase/hydrolase protein 22	Adur44367_comp1_c0	5.95017	6.37233	5.30323	5.10045	4.56155	5.20686	5.12204	5.69998
Xyloglucan endotransglucosylase/hydrolase protein 22	Aipa42047_comp0_c0	-9.96578	-3.27462	-9.96578	-4.02718	-9.96578	-9.96578	-2.91412	-9.96578
Xyloglucan endotransglucosylase/hydrolase protein 22	Aipa49617_comp0_c0	-1.81434	-9.96578	-9.96578	-2.92504	-3.44222	-3.68038	-4.60823	-4.60823
Xyloglucan endotransglucosylase/hydrolase protein 22	Aipa49639_comp1_c0	6.19019	6.2509	5.84153	5.78614	5.11792	5.83309	5.73597	6.42835
Xyloglucan endotransglucosylase/hydrolase protein 9	Adur24722_comp0_c0	3.98228	2.4268	-2.74018	-2.74339	3.88202	0.770618	-2.47393	-1.61558
Xyloglucan endotransglucosylase/hydrolase protein 9	Adur43987_comp0_c1	5.88091	6.19934	4.88502	4.58546	6.1515	6.79924	5.36024	4.58854
Xyloglucan endotransglucosylase/hydrolase protein 9	Aipa24043_comp2_c0	4.50678	2.8955	-1.63039	-2.00192	4.2203	1.37016	-2.56206	-1.76284
Xyloglucan endotransglucosylase/hydrolase protein 9	Aipa29627_comp0_c0	5.90923	6.35399	5.16574	5.45549	5.96862	6.70356	5.23764	5.17529
Xyloglucan galactosyltransferase KATAMARI1	Adur23087_comp1_c0	1.09784	1.25621	-0.279284	0.144046	0.888045	-0.0902909	0.764403	1.02928
Xyloglucan galactosyltransferase KATAMARI1	Adur33551_comp0_c0	1.51585	0.434028	-3.56775	-3.68656	1.76949	0.0374994	-2.09132	-3.77596
Xyloglucan galactosyltransferase KATAMARI1	Adur45332_comp0_c0	3.23276	2.68848	1.5299	1.73162	3.29155	3.31923	2.60423	2.99204
Xyloglucan galactosyltransferase KATAMARI1	Adur48949_comp0_c0	3.00312	2.47871	1.90753	1.80859	2.94079	3.01382	2.5075	2.27838
Xyloglucan galactosyltransferase KATAMARI1	Aipa12787_comp0_c0	0.382575	0.390301	-0.527686	-0.124482	0.511299	-0.593645	-0.0558912	0.327687
Xyloglucan galactosyltransferase KATAMARI1	Aipa23466_comp0_c0	3.36083	2.96606	2.32855	2.25469	3.38796	3.80653	2.96317	2.92461
Xyloglucan galactosyltransferase KATAMARI1 homolog	Adur23087_comp0_c0	-0.705257	-0.373327	-1.45403	-2.14561	0.606916	-1.74339	-1.13079	-0.916843
Xyloglucan galactosyltransferase KATAMARI1 homolog	Adur35022_comp0_c0	2.13291	1.95134	0.503858	0.422233	2.03937	1.83942	0.863674	0.832417
Xyloglucan galactosyltransferase KATAMARI1 homolog	Adur45331_comp0_c0	3.82589	3.59952	2.8675	2.99946	3.51454	4.03151	3.17259	4.1763
Xyloglucan galactosyltransferase KATAMARI1 homolog	Aipa36220_comp0_c0	-2.68038	-5.90689	-9.96578	-6.09132	-6.74339	-9.96578	-9.96578	-9.96578
Xyloglucan galactosyltransferase KATAMARI1 homolog	Aipa3631_comp0_c0	0.907147	-0.58136	-5.62001	-4.59655	1.47162	-0.691989	-3.20202	-6.59655
Xyloglucan galactosyltransferase KATAMARI1 homolog	Aipa41432_comp0_c0	3.67276	3.36289	2.30227	2.03574	3.87552	4.02954	3.2324	3.84953
Xyloglucan galactosyltransferase KATAMARI1 homolog	Aipa51599_comp0_c0	1.88531	1.12146	0.474739	0.697477	1.45172	0.834037	0.796875	0.978928
Xylose isomerase	Adur1819_comp0_c0	5.36983	4.78731	4.69964	4.15297	4.67629	4.70365	4.4839	4.32082
Xylose isomerase	Adur44344_comp0_c0	-9.96578	-3.88541	-9.96578	-3.1976	-9.96578	-9.96578	-9.96578	-9.96578
Xylose isomerase	Adur44344_comp0_c1	-9.96578	-9.96578	-9.96578	-3.03899	-9.96578	-9.96578	-9.96578	-9.96578
Xylose isomerase	Adur44344_comp1_c0	-9.96578	-9.96578	-9.96578	-1.866	-4.50635	-9.96578	-9.96578	-9.96578
Xylose isomerase	Adur49267_comp0_c0	6.89474	6.23022	6.02884	5.79369	6.42471	6.22109	6.00796	5.90046
Xylose isomerase	Aipa21313_comp1_c0	5.46856	4.88733	4.43918	4.18002	5.02112	4.6447	4.42122	4.22043
Xylose isomerase	Aipa21313_comp2_c0	6.68732	6.15975	6.15199	5.84171	5.96209	5.76277	5.80591	5.80177
Xylose isomerase	Aipa36832_comp0_c0	4.69885	4.10243	4.25741	3.89349	4.24161	3.83535	3.9966	3.9848
Xylose isomerase	Aipa36833_comp1_c0	4.75841	3.88717	3.64382	3.22383	4.01263	3.12466	3.71739	3.32198
Xylose isomerase	Aipa49625_comp1_c0	-9.96578	-9.96578	-1.43961	-9.96578	-2.91412	-9.96578	-2.37333	-9.96578
Xylose isomerase	Aipa49625_comp3_c0	-3.01937	-9.96578	-4.76939	-1.64235	-3.86425	-9.96578	-9.96578	-9.96578
Xylosyltransferase 1	Adur17658_comp0_c0	-1.72579	0.25177	3.65249	2.84512	-2.5649	3.305	3.2853	2.4359
Xylosyltransferase 1	Adur19073_comp0_c0	0.636296	0.864203	4.03034	2.93508	0.258217	3.42326	3.56973	2.62207
Xylosyltransferase 1	Adur19155_comp1_c0	1.58496	1.25379	1.37499	1.63923	1.02621	1.73046	2.03257	1.70679
Xylosyltransferase 1	Aipa15742_comp0_c0	0.422951	0.969381	3.93524	2.89174	0.0639631	3.58936	3.50619	2.46867
Xylosyltransferase 1	Aipa29506_comp0_c0	1.03844	1.34634	1.19346	1.20268	0.861294	1.05889	1.45312	1.67476
Xylosyltransferase 1	Aipa9318_comp0_c0	-1.25383	1.32193	4.44723	3.55246	-0.863371	4.16958	4.16444	3.33319
Xylosyltransferase 2	Adur22057_comp0_c0	-1.6727	-1.27812	-1.42404	-2.31713	-0.728973	-1.6773	-1.42275	-1.44353
Xylosyltransferase 2	Adur9661_comp1_c0	1.34218	0.751607	1.54333	1.24813	1.05473	1.98477	1.55631	1.5856
Xylosyltransferase 2	Aipa14852_comp0_c0	-2.46594	-5.64386	-6.42146	-3.69277	-3.46328	-3.60238	-3.36092	-3.05489
Xylulose kinase	Adur48462_comp0_c0	1.96002	1.92726	1.3835	0.605968	2.63056	3.39447	2.50445	2.07929
Xylulose kinase	Aipa48346_comp0_c0	2.24509	2.42394	1.5872	0.79549	2.73704	3.20664	2.58808	1.98987

## Sheet: Clusters
Row No			H R4	H R5	H R6	H R7	53 R4	53 R5	53 R6	53 R7	Cluster
2	Acidic endochitinase	Adur40490_comp0_c0	2.56738	2.90702	8.13088	8.35111	1.83983	2.73956	8.29136	9.05375	Cl1
41	Basic endochitinase	Aipa14497_comp0_c0	4.01712	2.97862	3.00971	0.0421774	4.19304	2.13947	1.6899	2.4886	Cl1
45	Beta-(1,2)-xylosyltransferase	Adur28805_comp1_c0	5.3152	4.55939	5.20351	4.99105	4.47086	4.85503	5.50497	5.32528	Cl1
46	Beta-(1,2)-xylosyltransferase	Aipa47268_comp1_c1	5.72719	5.06084	5.75043	5.56862	4.73778	4.73258	5.77207	5.52691	Cl1
47	beta-D-xylosidase	Aipa13184_comp1_c0	0.457682	5.27197	6.22804	5.63495	-0.708396	6.30708	6.79633	6.54024	Cl1
48	Beta-galactosidase	Adur12611_comp2_c0	4.15386	3.81013	3.44868	3.26409	3.55475	3.49382	3.33852	3.0865	Cl1
61	Beta-galactosidase 8	Adur21380_comp0_c0	4.80321	4.50269	5.16217	2.58159	5.5159	6.22259	5.14545	4.00129	Cl1
67	Beta-galactosidase 8	Aipa20721_comp0_c0	2.49356	1.4945	2.55344	0.015783	3.5113	3.47634	2.88473	1.37369	Cl1
68	Beta-galactosidase 8	Aipa20721_comp1_c0	2.75837	2.4285	3.07821	0.315759	3.4907	3.54288	3.56405	1.58079	Cl1
69	Beta-galactosidase 8	Aipa20721_comp5_c0	3.61019	2.96999	4.50297	1.68347	4.39851	5.01015	4.40056	3.15559	Cl1
76	Beta-galactosidase 8	Aipa9032_comp0_c0	4.06907	2.73422	2.98938	3.08003	2.92315	2.84519	3.16183	3.25384	Cl1
78	Beta-xylosidase/alpha-L-arabinofuranosidase 1	Adur32363_comp0_c0	2.86493	2.14437	4.58161	0.872106	2.41504	5.02302	3.88603	2.08009	Cl1
80	Beta-xylosidase/alpha-L-arabinofuranosidase 2	Adur32358_comp0_c0	2.33247	1.39561	3.50373	0.485083	2.6255	4.48787	3.71311	1.91558	Cl1
82	Beta-xylosidase/alpha-L-arabinofuranosidase 2	Aipa43838_comp0_c1	2.32692	1.56576	4.24547	1.44219	2.37016	5.08974	4.21746	2.61141	Cl1
83	Brassinosteroid-regulated protein BRU1	Adur16_comp2_c0	-2.35353	4.50097	5.98854	4.09744	-9.96578	4.76848	5.7469	5.46046	Cl1
84	Brassinosteroid-regulated protein BRU1	Adur23101_comp0_c0	0.0426443	2.24519	2.21568	2.00432	-0.764477	4.78735	2.15218	3.18084	Cl1
86	Brassinosteroid-regulated protein BRU1	Adur42139_comp0_c0	6.34069	6.18049	2.49885	0.952582	5.49541	6.79983	4.04533	1.99651	Cl1
87	Brassinosteroid-regulated protein BRU1	Aipa12796_comp0_c0	0.955313	2.06477	2.38874	2.0705	0.421156	4.39938	2.29924	3.43905	Cl1
88	Brassinosteroid-regulated protein BRU1	Aipa12796_comp2_c0	1.58736	1.48354	2.83417	2.59908	0.659011	4.77763	2.47483	3.63985	Cl1
89	Brassinosteroid-regulated protein BRU1	Aipa28691_comp0_c0	5.57688	5.42552	2.18555	0.176748	5.13385	7.17215	4.35069	1.52139	Cl1
99	Chitinase domain-containing protein 1	Aipa24224_comp2_c0	3.91488	3.25121	2.88395	2.94617	2.77695	2.31875	2.57539	2.83935	Cl1
103	COBRA	Adur20156_comp1_c0	5.75578	5.69652	3.53825	2.59016	5.09147	5.75789	3.78164	3.32447	Cl1
111	COBRA-like protein 1	Adur20181_comp0_c0	5.40299	5.39602	2.81994	2.06097	5.19015	5.69548	3.57172	3.10864	Cl1
114	COBRA-like protein 4	Adur15544_comp0_c0	-2.25154	-2.08314	2.61298	0.847462	-3.15414	4.30757	3.29641	2.11736	Cl1
115	COBRA-like protein 4	Adur20156_comp2_c0	-1.01353	-0.962032	6.76671	5.05889	-1.88186	6.94713	6.92823	5.633	Cl1
116	COBRA-like protein 4	Aipa35998_comp2_c0	5.05291	4.97891	5.93955	4.33781	4.48849	6.36094	5.92247	4.85513	Cl1
117	COBRA-like protein 4	Aipa4275_comp0_c0	-2.28162	-2.38333	2.92283	1.32519	-2.72102	4.05835	3.61875	2.7253	Cl1
121	COBRA-like protein 7	Adur27442_comp0_c0	4.5409	4.05759	4.25126	4.06718	4.14473	4.13767	4.48141	4.66469	Cl1
125	COBRA-like protein 7	Aipa51661_comp4_c0	4.30337	3.79587	3.74964	3.53298	4.03627	3.70033	3.9749	4.14858	Cl1
128	D-xylose-proton symporter-like 2	Adur20742_comp0_c0	4.03656	3.76352	3.96233	4.01614	4.35844	4.78562	4.57356	4.57576	Cl1
129	D-xylose-proton symporter-like 2	Adur20742_comp1_c0	4.80004	4.58962	4.6825	4.96777	4.53497	4.99771	5.11599	5.22992	Cl1
130	D-xylose-proton symporter-like 2	Adur4263_comp0_c0	5.58119	4.9988	4.45345	4.71531	4.51223	3.36228	4.48723	4.51656	Cl1
131	D-xylose-proton symporter-like 2	Adur4263_comp4_c0	4.74919	4.53723	3.36392	3.55843	3.28486	3.65099	3.3898	2.88284	Cl1
132	D-xylose-proton symporter-like 2	Aipa34384_comp0_c0	4.27436	3.93194	4.38465	4.62868	4.09173	4.43978	4.73574	4.90231	Cl1
136	E3 ubiquitin-protein ligase CHIP	Adur17471_comp0_c0	3.11753	2.57321	2.63405	2.52273	2.43234	2.67258	2.47318	2.78555	Cl1
137	E3 ubiquitin-protein ligase CHIP	Aipa22659_comp0_c0	3.4069	2.78973	2.57982	2.30675	2.54085	2.29308	2.41702	2.80392	Cl1
139	Endo-1,4-beta-xylanase A	Adur19504_comp0_c0	2.43581	2.57216	3.49083	3.63753	1.97208	2.82293	3.49382	3.5894	Cl1
142	Endo-1,4-beta-xylanase A	Aipa38336_comp1_c0	2.87224	2.49237	3.88502	4.02771	2.32884	3.25187	3.81226	3.86951	Cl1
149	Endochitinase	Aipa31520_comp0_c0	1.86829	1.34615	6.8466	7.06824	-0.414396	0.505552	7.02012	7.90252	Cl1
179	Expansin-A13	Aipa5927_comp0_c0	2.76878	1.82958	0.986472	0.294351	3.18386	3.09784	1.38791	0.787711	Cl1
196	Expansin-A4	Adur933_comp0_c0	2.51996	2.72152	3.10679	3.6432	2.05866	1.86116	1.49723	2.35379	Cl1
215	Glucan endo-1,3-beta-D-glucosidase	Adur5581_comp0_c0	5.12175	4.86521	4.84095	3.68542	4.66655	4.66541	4.6635	4.26113	Cl1
216	Glucan endo-1,3-beta-D-glucosidase	Aipa44933_comp1_c0	5.71233	5.83305	3.82799	2.62418	5.86499	6.47188	4.06419	3.4277	Cl1
217	Glucan endo-1,3-beta-glucosidase 11	Adur33707_comp0_c0	2.88153	2.94966	4.44148	4.86397	2.23787	3.52528	4.62689	4.98812	Cl1
225	Glucan endo-1,3-beta-glucosidase 14	Adur24921_comp0_c0	4.77935	4.14668	3.3131	4.23404	1.6162	3.56896	4.20349	2.88062	Cl1
226	Glucan endo-1,3-beta-glucosidase 14	Adur38450_comp1_c0	5.7522	5.63986	4.99339	5.10794	4.62615	4.84393	5.34787	5.44162	Cl1
233	Glucan endo-1,3-beta-glucosidase 14	Aipa5308_comp1_c0	3.78517	3.56884	2.52473	2.92613	1.20477	3.09221	2.96261	1.98829	Cl1
235	Glucan endo-1,3-beta-glucosidase 7	Adur5582_comp0_c0	3.36041	2.97765	2.75631	1.78994	3.05762	2.45022	3.04498	2.30256	Cl1
237	Glucan endo-1,3-beta-glucosidase 7	Aipa38672_comp0_c0	4.29052	3.85183	3.77069	2.3684	4.14171	3.40944	3.90056	3.05572	Cl1
246	Glucan endo-1,3-beta-glucosidase 8	Aipa34780_comp2_c0	3.59315	3.0268	2.02845	2.01816	2.90657	2.67288	1.79853	2.17227	Cl1
254	leucine-rich repeat receptor-like protein kinase At1g35710	Adur26267_comp0_c0	4.36968	3.97841	3.64927	3.19907	4.42178	4.53381	3.89737	3.38064	Cl1
280	Pathogenesis-related protein 5	Aipa14495_comp1_c0	3.65753	3.51707	3.11114	3.15116	2.70524	2.77744	3.09277	3.17558	Cl1
284	Pathogenesis-related protein 5	Aipa27135_comp0_c0	3.20971	3.11487	2.46301	2.9668	1.65153	2.20685	2.65191	2.8268	Cl1
297	Pectinesterase 2	Adur19450_comp0_c0	-1.31234	2.83841	6.51416	7.13029	-0.183332	4.6139	8.72222	8.90354	Cl1
311	Pectinesterase 2	Aipa220_comp0_c0	-1.1078	2.40236	5.44567	5.4429	-0.451399	4.41409	9.38091	9.51834	Cl1
313	Pectinesterase 2.1	Adur21897_comp0_c0	7.58504	7.69689	5.88459	5.01075	7.5286	8.4172	6.55219	5.53741	Cl1
316	pectinesterase 29	Adur33473_comp2_c0	4.79464	4.06595	4.27578	4.05012	3.70284	3.57741	4.05485	3.79916	Cl1
317	Pectinesterase 3	Adur49038_comp0_c0	3.41949	3.22219	2.50479	2.8516	2.81769	2.86803	2.90907	3.4177	Cl1
319	Pectinesterase 3	Adur669_comp0_c0	3.90535	3.03568	3.07519	3.17211	3.55712	3.35064	2.54687	2.72792	Cl1
320	Pectinesterase 3	Adur669_comp2_c0	3.96846	3.46597	3.50343	3.73296	3.65508	3.76253	2.82456	3.41499	Cl1
322	Pectinesterase 3	Aipa7967_comp1_c0	3.63649	2.87276	2.79916	2.15866	3.79483	2.88876	1.84318	2.2561	Cl1
323	Pectinesterase 3	Aipa7967_comp2_c0	4.09345	3.51197	3.28056	2.85113	3.90256	4.00696	2.69399	2.82307	Cl1
327	Pectinesterase 31	Adur30577_comp0_c0	3.69213	3.55471	3.11437	2.80845	3.28372	3.20027	3.15661	2.86803	Cl1
328	Pectinesterase 31	Aipa4532_comp0_c0	3.69963	3.47582	3.20617	2.98623	3.78223	3.99542	3.46554	3.21821	Cl1
348	Pectinesterase/pectinesterase inhibitor	Aipa16371_comp0_c0	7.42022	7.49676	5.37859	4.15326	7.32287	8.30618	6.00718	4.81831	Cl1
378	pectinesterase/pectinesterase inhibitor 34	Adur15210_comp1_c0	1.74474	2.56876	2.93609	2.50741	0.832417	4.01534	3.3479	3.42591	Cl1
412	pectinesterase/pectinesterase inhibitor 6	Adur19448_comp0_c0	-4.00385	0.747889	3.92941	4.56352	-0.661243	3.57046	7.1161	7.27898	Cl1
415	pectinesterase/pectinesterase inhibitor 6	Aipa207_comp0_c0	-9.96578	-1.31234	4.00929	4.55223	-2.401	4.37916	7.36322	7.45288	Cl1
419	pectinesterase/pectinesterase inhibitor 61	Adur15210_comp5_c0	2.38414	2.71655	4.12328	3.42832	0.753319	4.93887	3.92571	4.18113	Cl1
420	pectinesterase/pectinesterase inhibitor 61	Adur39224_comp0_c0	2.93766	2.33904	2.20289	0.643087	3.33214	3.15326	3.03662	1.7194	Cl1
421	pectinesterase/pectinesterase inhibitor 61	Adur39224_comp2_c0	4.8933	4.33027	4.46519	2.6513	4.70795	5.39458	4.9923	3.61392	Cl1
422	pectinesterase/pectinesterase inhibitor 61	Aipa45828_comp2_c0	2.1375	2.65451	3.76691	3.297	0.78017	4.55978	3.80687	3.92812	Cl1
428	Pectinesterase/pectinesterase inhibitor PPE8B	Adur26966_comp0_c0	5.45718	4.02848	3.84646	2.97575	2.29553	3.23945	2.40808	2.45013	Cl1
433	Peroxidase 52	Adur18711_comp0_c0	2.81865	3.07451	2.3892	0.560715	3.50851	4.36837	2.55639	2.11958	Cl1
438	Peroxidase 52	Aipa5130_comp0_c0	3.90458	3.31479	3.87161	3.55704	2.72421	3.43918	3.82951	4.12124	Cl1
443	polygalacturonase	Aipa17736_comp0_c0	4.56438	4.42459	3.99156	4.15486	-0.420176	-0.697437	-1.12553	-1.24583	Cl1
462	Polygalacturonase At1g48100	Aipa16538_comp1_c0	4.07764	4.45163	3.63196	4.17789	3.54465	4.26489	3.81977	3.97205	Cl1
471	Polygalacturonase inhibitor	Adur46719_comp0_c0	6.68613	6.53869	4.05603	2.09412	5.52124	6.17629	4.01516	3.36555	Cl1
472	Polygalacturonase inhibitor	Adur46723_comp0_c0	4.21291	3.82944	3.00755	2.95196	4.03184	3.36625	3.14817	3.2178	Cl1
474	Polygalacturonase inhibitor	Aipa45076_comp0_c0	6.33108	6.00844	3.65794	2.27878	5.63676	5.70368	4.10969	3.84358	Cl1
475	Polygalacturonase inhibitor	Aipa45115_comp0_c0	6.09681	5.53026	4.87611	4.7855	5.96191	5.68818	5.15476	5.40617	Cl1
489	Polygalacturonase inhibitor 2	Aipa43788_comp3_c0	6.76755	6.47733	4.44151	3.28471	5.03985	5.88354	5.03789	3.53273	Cl1
492	polygalacturonase non-catalytic subunit JP650	Adur34265_comp0_c0	5.04378	4.81229	5.25288	4.30441	3.99349	4.70233	3.72374	3.34861	Cl1
509	Polygalacturonase-1 non-catalytic subunit beta	Adur34264_comp1_c0	5.35398	5.49715	5.81491	4.76833	4.64401	5.56701	4.41677	3.5834	Cl1
510	Polygalacturonase-1 non-catalytic subunit beta	Aipa29783_comp0_c0	4.79715	4.59707	4.41152	3.03192	4.23728	4.07949	3.09142	2.20623	Cl1
515	Xyloglucan 6-xylosyltransferase	Adur10914_comp0_c0	3.37453	2.57821	2.01197	2.3749	3.0662	2.33447	2.78087	2.73559	Cl1
517	xyloglucan endotransglucosylase/hydrolase	Adur16_comp0_c0	0.768925	5.65505	7.21343	5.67777	-0.150935	6.17911	6.74321	6.36326	Cl1
518	xyloglucan endotransglucosylase/hydrolase	Adur21889_comp1_c1	7.90636	7.98659	7.70378	7.64125	7.02314	7.65279	7.81054	8.14101	Cl1
519	xyloglucan endotransglucosylase/hydrolase	Adur23628_comp1_c0	2.3697	2.43234	3.20195	1.74603	2.00851	3.14953	3.4968	2.27501	Cl1
520	xyloglucan endotransglucosylase/hydrolase	Adur25037_comp0_c0	0.895561	4.20179	2.94236	2.95252	0.942108	3.64236	4.19509	2.8337	Cl1
527	xyloglucan endotransglucosylase/hydrolase	Adur41156_comp0_c1	2.27371	3.39296	5.93803	5.71341	-0.616319	5.14921	5.8907	5.87589	Cl1
531	xyloglucan endotransglucosylase/hydrolase	Adur44365_comp0_c0	6.44257	7.08783	5.40399	4.84831	3.95553	4.87137	4.76539	5.23718	Cl1
532	xyloglucan endotransglucosylase/hydrolase	Adur44367_comp5_c0	3.44316	3.6485	3.94311	3.10975	3.83481	4.51545	4.24869	4.97739	Cl1
533	xyloglucan endotransglucosylase/hydrolase	Adur44956_comp1_c0	5.72335	6.18241	5.22544	5.013	5.74433	5.26452	4.90264	5.10858	Cl1
536	xyloglucan endotransglucosylase/hydrolase	Adur8223_comp0_c0	6.27585	6.91374	4.75043	5.63678	4.10025	4.33728	4.886	6.04396	Cl1
540	xyloglucan endotransglucosylase/hydrolase	Aipa14154_comp1_c0	5.49599	5.72877	5.2425	4.97529	5.48032	5.14523	4.83549	5.00878	Cl1
547	xyloglucan endotransglucosylase/hydrolase	Aipa265_comp0_c0	-0.397828	5.1243	6.64753	5.364	-0.846843	5.65616	6.09011	5.74939	Cl1
550	xyloglucan endotransglucosylase/hydrolase	Aipa31179_comp1_c0	2.48216	4.02547	6.43359	6.21972	0.415398	5.07751	6.26994	6.29303	Cl1
557	xyloglucan endotransglucosylase/hydrolase	Aipa49616_comp0_c0	5.42044	6.24054	4.72937	4.59343	3.06574	3.89743	4.2262	5.11793	Cl1
560	xyloglucan endotransglucosylase/hydrolase	Aipa51214_comp0_c0	3.11631	2.65107	2.7361	3.19666	1.77695	3.88762	3.003	4.30147	Cl1
561	xyloglucan endotransglucosylase/hydrolase	Aipa5415_comp0_c0	-0.0729885	3.80226	2.23532	2.11303	-0.995199	2.19051	3.72338	2.60225	Cl1
563	Xyloglucan endotransglucosylase/hydrolase protein 22	Adur44367_comp1_c0	5.95017	6.37233	5.30323	5.10045	4.56155	5.20686	5.12204	5.69998	Cl1
566	Xyloglucan endotransglucosylase/hydrolase protein 22	Aipa49639_comp1_c0	6.19019	6.2509	5.84153	5.78614	5.11792	5.83309	5.73597	6.42835	Cl1
568	Xyloglucan endotransglucosylase/hydrolase protein 9	Adur43987_comp0_c1	5.88091	6.19934	4.88502	4.58546	6.1515	6.79924	5.36024	4.58854	Cl1
570	Xyloglucan endotransglucosylase/hydrolase protein 9	Aipa29627_comp0_c0	5.90923	6.35399	5.16574	5.45549	5.96862	6.70356	5.23764	5.17529	Cl1
573	Xyloglucan galactosyltransferase KATAMARI1	Adur45332_comp0_c0	3.23276	2.68848	1.5299	1.73162	3.29155	3.31923	2.60423	2.99204	Cl1
574	Xyloglucan galactosyltransferase KATAMARI1	Adur48949_comp0_c0	3.00312	2.47871	1.90753	1.80859	2.94079	3.01382	2.5075	2.27838	Cl1
576	Xyloglucan galactosyltransferase KATAMARI1	Aipa23466_comp0_c0	3.36083	2.96606	2.32855	2.25469	3.38796	3.80653	2.96317	2.92461	Cl1
579	Xyloglucan galactosyltransferase KATAMARI1 homolog	Adur45331_comp0_c0	3.82589	3.59952	2.8675	2.99946	3.51454	4.03151	3.17259	4.1763	Cl1
582	Xyloglucan galactosyltransferase KATAMARI1 homolog	Aipa41432_comp0_c0	3.67276	3.36289	2.30227	2.03574	3.87552	4.02954	3.2324	3.84953	Cl1
584	Xylose isomerase	Adur1819_comp0_c0	5.36983	4.78731	4.69964	4.15297	4.67629	4.70365	4.4839	4.32082	Cl1
588	Xylose isomerase	Adur49267_comp0_c0	6.89474	6.23022	6.02884	5.79369	6.42471	6.22109	6.00796	5.90046	Cl1
589	Xylose isomerase	Aipa21313_comp1_c0	5.46856	4.88733	4.43918	4.18002	5.02112	4.6447	4.42122	4.22043	Cl1
590	Xylose isomerase	Aipa21313_comp2_c0	6.68732	6.15975	6.15199	5.84171	5.96209	5.76277	5.80591	5.80177	Cl1
591	Xylose isomerase	Aipa36832_comp0_c0	4.69885	4.10243	4.25741	3.89349	4.24161	3.83535	3.9966	3.9848	Cl1
592	Xylose isomerase	Aipa36833_comp1_c0	4.75841	3.88717	3.64382	3.22383	4.01263	3.12466	3.71739	3.32198	Cl1
595	Xylosyltransferase 1	Adur17658_comp0_c0	-1.72579	0.25177	3.65249	2.84512	-2.5649	3.305	3.2853	2.4359	Cl1
596	Xylosyltransferase 1	Adur19073_comp0_c0	0.636296	0.864203	4.03034	2.93508	0.258217	3.42326	3.56973	2.62207	Cl1
598	Xylosyltransferase 1	Aipa15742_comp0_c0	0.422951	0.969381	3.93524	2.89174	0.0639631	3.58936	3.50619	2.46867	Cl1
600	Xylosyltransferase 1	Aipa9318_comp0_c0	-1.25383	1.32193	4.44723	3.55246	-0.863371	4.16958	4.16444	3.33319	Cl1
604	Xylulose kinase	Adur48462_comp0_c0	1.96002	1.92726	1.3835	0.605968	2.63056	3.39447	2.50445	2.07929	Cl1
605	Xylulose kinase	Aipa48346_comp0_c0	2.24509	2.42394	1.5872	0.79549	2.73704	3.20664	2.58808	1.98987	Cl1
3	Acidic endochitinase	Adur49704_comp1_c1	1.92093	1.26323	1.48147	1.12102	1.27362	-0.900593	-0.872147	-0.167583	Cl2
4	Acidic endochitinase	Adur49722_comp2_c0	2.26354	1.86513	2.13543	2.00084	1.64754	0.913288	1.4678	1.73509	Cl2
10	Acidic endochitinase	Aipa42208_comp0_c0	6.15489	4.91401	0.61007	-0.805913	5.52951	2.76935	-0.385212	-1.03209	Cl2
13	Acidic mammalian chitinase	Adur37498_comp1_c0	1.73898	0.207893	-3.62593	-4.74339	-0.871267	-0.540219	-2.75633	-4.27462	Cl2
16	Acidic mammalian chitinase	Aipa49481_comp0_c0	1.32423	1.37888	0.654436	0.221568	1.33151	1.29455	0.563646	0.406718	Cl2
18	Alpha-xylosidase 1	Adur6730_comp0_c0	2.72458	2.32615	-1.63039	-2.72102	4.87719	3.85286	2.02515	1.36476	Cl2
19	Alpha-xylosidase 1	Adur6730_comp0_c1	3.15018	2.28066	-1.17462	-2.24925	4.16404	2.81099	0.698367	-0.380822	Cl2
20	Alpha-xylosidase 1	Adur8716_comp0_c0	1.13159	0.564622	-1.93236	-4.75633	0.78576	-1.52422	-2.9885	-4.37084	Cl2
22	Alpha-xylosidase 1	Adur8717_comp1_c0	4.42649	3.90092	0.0538064	-2.30045	3.51866	1.38644	-1.38961	-0.749038	Cl2
23	Alpha-xylosidase 1	Adur8717_comp1_c1	2.90046	2.52507	-1.85031	-3	2.31673	0.769772	-1.65896	-3.15843	Cl2
24	Alpha-xylosidase 1	Aipa25094_comp0_c0	4.76134	3.86023	0.744448	-0.452715	4.54733	3.94051	0.488172	-1.08927	Cl2
25	Alpha-xylosidase 1	Aipa41848_comp1_c0	4.12496	3.74413	-0.52008	-2.20867	3.26228	0.635987	-1.66658	-2.55639	Cl2
26	Alpha-xylosidase 1	Aipa41850_comp0_c0	2.41603	1.46954	-1.30757	-3.51183	1.97355	0.214125	-2.09132	-4.13289	Cl2
27	Auxin-binding protein ABP19a	Adur1372_comp0_c0	6.36745	3.15083	0.180148	-0.318926	5.39092	0.820213	-1.94527	-0.898798	Cl2
32	Auxin-binding protein ABP19b	Aipa40326_comp0_c0	6.14568	3.17297	-0.195946	-1.02817	4.89956	0.103442	-1.32675	-0.819428	Cl2
40	Basic endochitinase	Adur41773_comp0_c0	4.30655	2.60826	0.631027	-2.64988	4.66426	1.79036	-0.319526	0.184809	Cl2
49	Beta-galactosidase 12	Adur8241_comp0_c1	-0.536029	-0.574899	1.97477	-0.0644145	0.297876	0.468496	1.76369	0.0699313	Cl2
60	Beta-galactosidase 6	Aipa40614_comp0_c0	2.59	2.65619	2.02668	2.04591	1.30626	1.00216	1.93105	1.92651	Cl2
63	Beta-galactosidase 8	Adur2579_comp0_c0	1.47906	1.14143	1.7583	1.37109	0.577248	2.62184	1.99783	1.30139	Cl2
65	Beta-galactosidase 8	Adur2579_comp3_c0	-3.31713	-9.96578	0.391401	-2.24925	-3.24241	-0.356606	0.0365619	-2.1976	Cl2
70	Beta-galactosidase 8	Aipa20893_comp0_c0	0.648005	0.263435	0.284119	0.10165	2.37546	1.8198	2.05843	1.18396	Cl2
74	Beta-galactosidase 8	Aipa28372_comp2_c0	-2.69277	-0.110916	1.20498	0.173767	-2.32193	1.91788	1.38755	0.450309	Cl2
75	Beta-galactosidase 8	Aipa42928_comp0_c0	0.674762	-0.264189	-0.191546	-0.475268	2.57232	1.66357	2.16275	1.84157	Cl2
79	Beta-xylosidase/alpha-L-arabinofuranosidase 1	Aipa27085_comp1_c0	2.61133	0.21205	0.430107	-1.56064	1.83915	1.98368	0.474739	-1.56348	Cl2
85	Brassinosteroid-regulated protein BRU1	Adur23101_comp2_c0	-2.01159	0.626673	1.31402	0.420437	-1.84339	4.15381	1.05381	1.6725	Cl2
97	Chitinase domain-containing protein 1	Adur39908_comp0_c0	2.45233	1.98623	1.62465	2.03797	2.09761	1.22322	1.63722	2.02326	Cl2
98	Chitinase domain-containing protein 1	Adur39908_comp2_c0	3.14503	2.45198	2.15737	2.01018	2.34833	1.53953	1.89012	1.9381	Cl2
101	COBRA	Adur10455_comp0_c1	2.58672	1.24062	-3.73057	-3.27928	3.28629	2.81912	-1.46461	-2.49818	Cl2
105	COBRA	Aipa4276_comp1_c0	0.588165	-0.180604	0.904837	1.31788	0.668724	0.944858	0.553852	1.32135	Cl2
107	COBRA	Aipa8403_comp0_c0	2.19251	1.05728	-3.03899	-3.73697	3.21247	2.80893	-2.01937	-2.53673	Cl2
122	COBRA-like protein 7	Adur27442_comp2_c0	2.23368	1.48113	1.63227	1.02479	2.58816	1.27322	2.02018	1.87145	Cl2
127	D-xylose-proton symporter-like 1	Adur37226_comp0_c0	2.18386	1.64478	2.41079	1.94148	1.96162	2.71223	1.77877	1.65184	Cl2
133	D-xylose-proton symporter-like 3, chloroplastic	Adur2389_comp2_c0	2.95649	2.4945	1.20289	1.22589	2.60975	1.49006	0.953079	1.43029	Cl2
134	D-xylose-proton symporter-like 3, chloroplastic	Aipa28191_comp1_c0	2.30723	1.47214	0.267436	0.511974	2.19219	1.37851	0.144046	0.605336	Cl2
135	E3 ubiquitin-protein ligase CHFR	Aipa50953_comp3_c1	2.46284	1.96434	1.92435	2.21267	2.15801	1.77329	2.14252	2.38451	Cl2
140	Endo-1,4-beta-xylanase A	Adur2009_comp0_c0	1.87892	1.13619	-1.9771	-3.35107	1.90522	1.61337	-1.30757	-2.55357	Cl2
141	Endo-1,4-beta-xylanase A	Aipa27746_comp1_c1	1.543	1.06258	-1.88009	-2.1182	2.61117	1.40563	-0.850307	-2.34618	Cl2
158	Endochitinase PR4	Adur46166_comp0_c0	2.47387	3.53953	1.57789	2.33037	1.15834	3.21174	1.10612	2.59852	Cl2
159	Endochitinase PR4	Aipa2576_comp0_c0	2.85917	4.26043	1.1695	1.6884	1.55565	3.58928	1.08769	1.70605	Cl2
160	Endochitinase PR4	Aipa28018_comp0_c0	2.92486	2.34369	1.10501	1.6173	0.871844	0.57757	1.16092	1.97171	Cl2
161	Endochitinase PR4	Aipa3350_comp0_c0	2.64131	2.09896	0.696291	1.666	1.03257	0.00767393	0.676869	1.41305	Cl2
162	Expansin-A1	Adur20357_comp0_c0	0.619491	0.58368	-2.62297	-3.71786	0.873157	1.29553	-2.7892	-4.74339	Cl2
163	Expansin-A1	Adur34059_comp0_c0	3.76196	3.23235	-0.559934	-1.79419	4.5465	3.92818	-1.44222	-1.99808	Cl2
165	Expansin-A1	Aipa3133_comp0_c0	4.3124	4.30884	0.65962	0.909197	4.95107	5.25255	0.0304538	-0.574899	Cl2
167	Expansin-A10	Adur7937_comp0_c0	4.47143	5.03076	0.946357	2.89911	5.31735	6.05912	0.787432	0.848264	Cl2
170	Expansin-A11	Aipa16875_comp0_c0	-0.41632	0.687359	-4.90689	-3.79586	0.74932	3.58127	-3.07097	-2.99233	Cl2
171	Expansin-A11	Aipa7442_comp0_c0	-0.827939	-1.08009	-4.96578	-4.70526	-1.85031	0.45242	-3.91412	-5.87832	Cl2
174	Expansin-A13	Adur14284_comp0_c0	0.643394	-9.96578	-0.18224	-1.39973	1.08633	1.59088	-0.354145	0.182692	Cl2
175	Expansin-A13	Adur14284_comp0_c1	1.74631	1.07747	-0.598006	-0.632629	2.39003	1.64139	-0.125531	0.0699313	Cl2
176	Expansin-A13	Adur49961_comp0_c0	2.14655	1.22774	0.516351	-0.477944	2.73046	1.82971	1.16114	0.391401	Cl2
177	Expansin-A13	Aipa29949_comp0_c0	1.45224	0.833497	0.242857	0.773996	1.52406	1.45575	0.0124495	0.57918	Cl2
178	Expansin-A13	Aipa29949_comp1_c1	1.51702	1.55614	0.0542697	-0.567041	2.35727	1.49638	0.541019	0.298267	Cl2
184	Expansin-A15	Aipa44179_comp0_c0	4.14293	3.45461	-0.389615	-1.53812	4.94029	3.73136	-0.70056	-1.24697	Cl2
186	Expansin-A16	Aipa29464_comp0_c0	1.51147	0.326537	-1.96391	-3.05489	1.19598	-0.795859	-3.5009	-4.45271	Cl2
194	Expansin-A23	Adur41573_comp0_c0	-1.85378	-9.96578	-2.58496	-1.45271	-0.215356	-2.89254	-3.88541	-1.34373	Cl2
195	Expansin-A3	Aipa39154_comp0_c0	2.64147	3.01054	2.26933	2.08327	1.72159	2.81496	1.84385	1.4737	Cl2
200	Expansin-A8	Adur29148_comp0_c0	2.29592	3.6603	-1.14454	-2.63188	2.56088	4.67384	-1.66505	-1.66658	Cl2
202	Expansin-A8	Aipa25770_comp0_c0	3.20555	4.99413	-0.330368	-0.65139	4.32498	6.85326	-1.64686	-1.06492	Cl2
203	Expansin-A8	Aipa39748_comp0_c0	0.213295	4.89872	-1.05889	-1.94898	-0.0340618	6.20991	-1.57347	-1.75796	Cl2
204	Expansin-A8	Aipa39748_comp0_c1	-0.910502	4.92152	-0.895216	-3.65593	1.61306	6.2983	-0.511142	-2.86775	Cl2
205	Expansin-A8	Aipa9612_comp0_c0	3.95323	5.23589	-1.99041	-2.54793	3.36658	5.03804	-2.07704	-3.52284	Cl2
212	Expansin-B3	Adur9572_comp0_c0	3.17808	1.78213	-1.46063	-3.16704	3.68415	1.79244	-0.944342	-2.59364	Cl2
214	Expansin-B3	Aipa29456_comp1_c0	2.48302	1.38791	-2.05489	-5.96578	2.7213	1.91303	-1.00096	-2.63487	Cl2
218	Glucan endo-1,3-beta-glucosidase 11	Adur47252_comp0_c0	1.60707	0.624179	1.29514	0.710761	-0.792524	0.893751	0.569167	-0.117683	Cl2
219	Glucan endo-1,3-beta-glucosidase 11	Adur47731_comp0_c0	1.97514	1.6118	0.602489	0.258217	2.10199	2.1524	0.676568	0.165215	Cl2
220	Glucan endo-1,3-beta-glucosidase 11	Aipa8196_comp0_c0	0.952085	1.05543	1.31131	0.673858	-0.299856	1.35069	0.69332	0.310728	Cl2
234	Glucan endo-1,3-beta-glucosidase 2	Aipa37520_comp0_c0	-0.444838	0.782129	0.918895	0.272222	-1.14136	1.33876	0.372209	-0.37707	Cl2
240	Glucan endo-1,3-beta-glucosidase 8	Adur47900_comp0_c0	3.07308	2.04369	1.47318	1.70369	2.84733	2.36457	1.38147	1.56543	Cl2
244	Glucan endo-1,3-beta-glucosidase 8	Aipa25053_comp0_c0	2.12433	1.11481	0.107465	0.16092	1.6584	0.609755	0.402358	0.0313952	Cl2
245	Glucan endo-1,3-beta-glucosidase 8	Aipa25053_comp1_c0	1.62698	1.28471	0.280956	0.463622	1.18417	1.04544	-0.315331	0.111477	Cl2
247	Glucan endo-1,3-beta-glucosidase 8	Aipa3877_comp2_c0	0.578214	1.17781	0.872106	0.163928	1.14513	1.90149	2.14893	1.47405	Cl2
248	Glucan endo-1,3-beta-glucosidase 9	Adur50217_comp0_c0	0.0449769	-0.893428	-1.82453	-1.87832	3.29822	2.5959	3.48113	3.11042	Cl2
250	Leucine-rich repeat extensin-like protein 5	Adur4810_comp1_c0	2.48697	1.84786	1.03022	1.0501	2.34331	1.95977	0.91482	1.05612	Cl2
255	leucine-rich repeat receptor-like protein kinase At5g05160	Adur50640_comp0_c0	5.47043	5.39267	2.23143	-0.311148	5.6611	5.69624	1.38165	-0.619271	Cl2
277	Pathogenesis-related protein 5	Adur37710_comp1_c0	1.85067	1.01078	1.57596	1.78464	0.4172	1.90034	0.918132	0.976241	Cl2
285	Pathogenesis-related protein 5	Aipa27748_comp1_c0	4.90061	4.00507	1.68661	-0.246966	5.25543	4.19621	2.64309	1.10367	Cl2
294	Pectinesterase	Aipa45496_comp2_c0	2.92442	1.73523	-1.35722	-1.33037	2.49066	3.30942	-0.0266949	-0.846843	Cl2
296	Pectinesterase 1	Aipa7963_comp4_c0	5.433	4.56359	1.04218	-0.366491	5.4428	4.36151	1.46205	-0.626677	Cl2
300	Pectinesterase 2	Adur47002_comp3_c0	2.14154	4.56716	0.596458	-2.18006	1.03163	4.07653	-0.367111	-1.5893	Cl2
301	Pectinesterase 2	Adur47005_comp1_c0	2.34047	1.28826	-0.207006	0.217438	0.301783	2.15834	0.544321	0.733788	Cl2
304	Pectinesterase 2	Aipa10916_comp0_c0	0.498761	3.47699	-0.567753	-2.23107	-0.604572	3.46519	-1.31833	-3.32193	Cl2
305	Pectinesterase 2	Aipa10916_comp2_c0	0.579824	3.39954	-3.33158	-4.02718	0.240823	4.79648	-0.5263	-3.87832	Cl2
308	Pectinesterase 2	Aipa10936_comp0_c0	0.759866	2.55049	-2.47661	-3.34129	0.3146	2.71362	-2.98089	-3.59074	Cl2
309	Pectinesterase 2	Aipa10939_comp1_c0	1.41558	4.12796	-0.822826	-2.25154	0.32577	3.76568	-0.500898	-2.6773	Cl2
321	Pectinesterase 3	Aipa23362_comp0_c0	1.12565	1.35144	-0.787534	-0.332184	1.62621	1.99506	-0.0785637	0.545968	Cl2
324	pectinesterase 30	Aipa17880_comp0_c0	-0.0183909	-2.1182	-2.80928	-4.42146	0.594549	-1.22769	-4.14987	-2.28865	Cl2
326	Pectinesterase 31	Adur30511_comp1_c0	0.922452	2.01566	2.57958	3.43024	0.265837	-0.70056	2.31024	2.5741	Cl2
330	pectinesterase 53	Adur39733_comp1_c0	-0.433753	-0.766112	-3.42663	-4.82283	0.675665	0.316146	-3.47393	-5.38082	Cl2
332	pectinesterase 53	Adur47328_comp0_c0	2.25822	1.99952	-1.46063	-2.84684	3.16789	2.51761	-1.34862	-2.69277	Cl2
334	pectinesterase 53	Aipa710_comp0_c0	0.633509	-0.244115	-2.48197	-2.87479	1.63289	1.22198	-1.97143	-2.73376	Cl2
335	pectinesterase 53	Aipa7771_comp0_c0	1.52857	0.995665	-2.49276	-3.38584	2.5097	1.92587	-3.14561	-4.22882	Cl2
350	pectinesterase/pectinesterase inhibitor 12	Adur18665_comp0_c0	1.71911	0.0524159	-0.301633	-1.40736	2.93879	1.4868	1.29435	0.340657	Cl2
360	pectinesterase/pectinesterase inhibitor 17	Adur47002_comp0_c0	0.668119	3.04643	-1.24241	-2.76939	0.186923	2.66099	-0.865998	-3.09132	Cl2
362	pectinesterase/pectinesterase inhibitor 17	Adur47010_comp1_c0	1.5872	3.99907	0.406355	-2.25843	0.220743	5.15466	0.0200577	-2.49546	Cl2
373	pectinesterase/pectinesterase inhibitor 22	Adur21779_comp0_c0	-0.434403	-0.939722	-1.56918	-3.48466	-1.30519	0.55418	-3.67423	-4.59655	Cl2
374	pectinesterase/pectinesterase inhibitor 22	Aipa24618_comp0_c0	-0.550043	0.0565835	-1.39973	-4.02718	-0.970488	-0.388355	-3.699	-2.8365	Cl2
379	pectinesterase/pectinesterase inhibitor 36	Adur11546_comp0_c0	2.34861	1.56787	1.30003	1.4199	1	0.424743	1.5042	1.84398	Cl2
383	pectinesterase/pectinesterase inhibitor 39	Adur28778_comp0_c0	0.573375	-0.879206	-2.98469	-3.64386	1.47231	-0.081105	-4.15843	-2.84339	Cl2
384	pectinesterase/pectinesterase inhibitor 39	Aipa11506_comp0_c1	1.19891	0.750178	-3.82283	-4.25613	0.915075	2.65291	-0.840801	-1.42921	Cl2
386	pectinesterase/pectinesterase inhibitor 40	Adur9966_comp0_c0	4.30383	3.00779	-0.724198	-0.852042	4.40799	3.29704	1.03727	-0.440263	Cl2
390	pectinesterase/pectinesterase inhibitor 40	Aipa45496_comp0_c0	0.990108	-0.155213	-4.18442	-4.70526	1.24752	-0.743392	-1.91775	-3.88541	Cl2
391	pectinesterase/pectinesterase inhibitor 41	Adur30093_comp0_c0	3.92299	2.5397	-1.33279	-2.47126	3.23919	2.94873	-2.27928	-1.0499	Cl2
392	pectinesterase/pectinesterase inhibitor 41	Adur30095_comp0_c0	2.88114	1.47266	-4.85031	-2.79252	2.52147	2.10858	-4.60823	-3.18442	Cl2
394	pectinesterase/pectinesterase inhibitor 41	Aipa11500_comp0_c0	3.75325	2.06936	-1.21536	-2.88541	3.05195	3.1235	-1.59655	-2.45008	Cl2
405	pectinesterase/pectinesterase inhibitor 51	Adur50839_comp0_c0	2.31363	2.04229	1.43989	0.498761	2.18248	2.43011	1.26163	1.09018	Cl2
406	pectinesterase/pectinesterase inhibitor 51	Aipa5009_comp1_c0	1.72727	1.44024	0.740136	-0.344954	1.69985	2.15283	0.271426	0.0233736	Cl2
429	Pectinesterase/pectinesterase inhibitor PPE8B	Aipa13039_comp0_c1	2.77118	1.90407	1.03797	0.295919	0.0899501	1.91762	-0.242408	-0.128156	Cl2
431	Pectinesterase/pectinesterase inhibitor U1	Adur638_comp1_c1	6.85842	5.96368	0.923213	-0.0518976	6.20765	4.92548	1.0036	0.453825	Cl2
432	Peroxidase 52	Adur12395_comp0_c0	2.18078	2.58528	-1.03998	-2.05489	3.0865	3.03004	-1.29572	-0.258425	Cl2
434	Peroxidase 52	Adur18713_comp0_c0	0.24123	0.174619	-1.18661	-3.92869	0.902524	-0.620009	-3.68038	-2.73376	Cl2
435	Peroxidase 52	Aipa37711_comp1_c0	0.854395	0.186501	-2.06693	-3.58496	1.04521	1.72799	-3.5792	-3.85726	Cl2
437	Peroxidase 52	Aipa40959_comp1_c0	3.16124	4.11717	-0.320726	-1.47928	3.98334	4.01284	-0.0203404	-0.682696	Cl2
456	Polygalacturonase At1g48100	Adur22330_comp0_c0	3.32323	2.37888	-0.290415	-2.37832	3.25575	2.42187	-0.737767	-1.95829	Cl2
458	Polygalacturonase At1g48100	Adur32183_comp0_c0	3.57974	4.47364	-0.0923402	-1.60238	4.67625	5.28107	0.495695	-4.01937	Cl2
463	Polygalacturonase At1g48100	Aipa24801_comp0_c0	3.2324	2.17951	-0.420176	-2.18006	3.15359	2.04474	-0.908695	-1.36216	Cl2
464	Polygalacturonase At1g48100	Aipa29808_comp0_c0	0.912778	1.3914	0.55418	0.499102	0.356895	2.11437	0.153589	-0.103147	Cl2
468	Polygalacturonase At1g48100	Aipa43669_comp0_c0	3.33899	4.21431	-0.640104	-2.04097	4.38375	4.78153	0.359896	-5.85031	Cl2
476	Polygalacturonase inhibitor 1	Aipa43790_comp0_c0	5.89828	5.74852	3.25015	1.58656	4.52665	4.73697	2.92821	1.0494	Cl2
478	Polygalacturonase inhibitor 2	Adur32296_comp0_c0	5.13862	4.65911	0.834846	-1.78256	3.03286	3.20643	1.69168	-1.9087	Cl2
479	Polygalacturonase inhibitor 2	Adur32297_comp0_c0	5.1731	4.61577	1.35464	0.687956	3.50216	3.08474	2.17409	0.617925	Cl2
480	Polygalacturonase inhibitor 2	Adur32297_comp1_c0	5.54378	5.00811	2.10601	0.649539	3.2162	4.54634	2.71135	0.00336237	Cl2
481	Polygalacturonase inhibitor 2	Adur32305_comp0_c0	3.44418	3.98313	-0.241839	-1.14987	1.32558	1.15078	-0.512514	-2.06291	Cl2
482	Polygalacturonase inhibitor 2	Adur32308_comp0_c0	6.48267	6.63488	2.06844	0.642471	4.30478	4.93093	2.05832	-0.182786	Cl2
483	Polygalacturonase inhibitor 2	Adur49136_comp0_c0	0.65962	-0.591469	-2.55639	-3.59655	0.143611	-0.224317	-1.4686	-2.40609	Cl2
484	Polygalacturonase inhibitor 2	Aipa40142_comp0_c0	-0.85726	-0.346787	-2.78256	-5.38082	-0.615582	-1.76284	-1.85031	-3.32675	Cl2
486	Polygalacturonase inhibitor 2	Aipa43781_comp0_c0	6.26692	5.53042	2.41116	0.941858	4.4044	5.04659	3.09862	0.114589	Cl2
487	Polygalacturonase inhibitor 2	Aipa43781_comp1_c0	6.06709	5.68166	3.45492	1.59216	3.54151	4.96815	3.63695	1.07565	Cl2
490	Polygalacturonase inhibitor 2	Aipa43789_comp0_c0	3.19209	2.63591	-1.09029	-1.87832	2.65695	1.45943	-0.506353	-2.70212	Cl2
491	polygalacturonase non-catalytic subunit JP650	Adur23673_comp1_c0	5.07899	4.34127	1.6332	-0.0135284	5.40186	5.66013	1.29983	1.18713	Cl2
493	polygalacturonase non-catalytic subunit JP650	Adur6911_comp0_c0	1.46676	0.412872	-2.72738	-4.50635	2.04416	1.81257	-2.83994	-3.36092	Cl2
494	polygalacturonase non-catalytic subunit JP650	Aipa16540_comp0_c0	4.628	3.82534	1.41576	-0.611902	4.48839	4.96625	1.02361	0.669329	Cl2
495	polygalacturonase non-catalytic subunit JP650	Aipa25330_comp0_c0	1.36046	0.929286	-3.17571	-3.87832	1.59423	0.999038	-3.437	-4.73057	Cl2
499	Polygalacturonase QRT3	Adur31295_comp0_c0	3.43896	2.053	-1.69121	-2.06492	2.09085	0.965938	-3.52838	-3.7242	Cl2
503	Polygalacturonase QRT3	Aipa13435_comp0_c0	1.79313	0.0148314	-3.73057	-2.09132	1.0134	-1.32433	-4.19319	-1.94527	Cl2
504	Polygalacturonase QRT3	Aipa13435_comp1_c0	2.38313	0.869477	-2.52838	-2.09132	1.83377	-0.467932	-3.0509	-3.03111	Cl2
508	Polygalacturonase QRT3	Aipa43665_comp3_c1	0.347099	-0.0193653	2.86711	0.910221	-0.736966	1.22815	2.7866	1.69168	Cl2
511	Polygalacturonase-1 non-catalytic subunit beta	Aipa29792_comp0_c0	3.14258	2.71304	2.91794	1.79494	2.51652	2.43367	1.70531	0.915075	Cl2
512	transcription factor KAN4	Adur35355_comp1_c0	0.507583	-0.638606	-3.39593	-3.26998	0.127853	-1.41889	-2.92139	-3.11195	Cl2
514	transcription factor KAN4	Aipa38607_comp1_c0	2.38856	1.36326	-1.35722	-3.35107	1.87	0.831067	-0.0409718	-4.1078	Cl2
516	Xyloglucan 6-xylosyltransferase	Aipa13315_comp0_c0	2.57475	1.86433	1.40418	1.50978	2.40318	2.04556	1.97343	1.73999	Cl2
522	xyloglucan endotransglucosylase/hydrolase	Adur28320_comp1_c0	6.55946	6.15432	0.135754	-0.740175	6.90742	6.28755	0.776806	0.368116	Cl2
523	xyloglucan endotransglucosylase/hydrolase	Adur28320_comp3_c0	5.52632	5.34988	-1.67577	-1.24925	6.22623	5.63704	-0.574899	-2.20202	Cl2
525	xyloglucan endotransglucosylase/hydrolase	Adur34249_comp0_c0	0.462576	1.85133	1.34218	1.39177	-0.852042	2.47725	1.97098	3.12383	Cl2
537	xyloglucan endotransglucosylase/hydrolase	Adur9414_comp0_c0	0.0776988	-0.426625	1.3881	1.44449	-0.686561	-0.637109	1.08338	1.32558	Cl2
541	xyloglucan endotransglucosylase/hydrolase	Aipa16374_comp1_c0	2.53953	2.18439	2.41738	2.52857	2.44122	2.78332	1.48233	1.88245	Cl2
545	xyloglucan endotransglucosylase/hydrolase	Aipa22_comp0_c0	2.54432	1.62355	1.75588	1.38497	2.09817	1.84639	1.45891	1.30451	Cl2
546	xyloglucan endotransglucosylase/hydrolase	Aipa25612_comp0_c0	-0.579203	0.826193	1.37388	1.18798	-1.76448	2.51079	1.79535	3.49787	Cl2
548	xyloglucan endotransglucosylase/hydrolase	Aipa28459_comp0_c0	1.22959	1.0552	1.96717	0.181421	1.62199	2.69049	3.3436	1.73075	Cl2
549	xyloglucan endotransglucosylase/hydrolase	Aipa28459_comp1_c0	-0.216473	-0.165963	0.611645	-1.34373	1.37165	1.79992	3.31904	2.39387	Cl2
554	xyloglucan endotransglucosylase/hydrolase	Aipa34699_comp4_c0	6.30167	5.93231	0.0318657	-1.38584	6.64281	6.12719	0.275404	-0.786705	Cl2
555	xyloglucan endotransglucosylase/hydrolase	Aipa3707_comp2_c0	-0.106767	-0.303413	1.85067	0.97673	0.102546	1.69451	2.485	1.95358	Cl2
558	xyloglucan endotransglucosylase/hydrolase	Aipa49635_comp0_c0	0.945108	-0.330368	-3.1888	-4.01937	0.488858	-1.12448	-2.22432	-2.73057	Cl2
567	Xyloglucan endotransglucosylase/hydrolase protein 9	Adur24722_comp0_c0	3.98228	2.4268	-2.74018	-2.74339	3.88202	0.770618	-2.47393	-1.61558	Cl2
569	Xyloglucan endotransglucosylase/hydrolase protein 9	Aipa24043_comp2_c0	4.50678	2.8955	-1.63039	-2.00192	4.2203	1.37016	-2.56206	-1.76284	Cl2
572	Xyloglucan galactosyltransferase KATAMARI1	Adur33551_comp0_c0	1.51585	0.434028	-3.56775	-3.68656	1.76949	0.0374994	-2.09132	-3.77596	Cl2
578	Xyloglucan galactosyltransferase KATAMARI1 homolog	Adur35022_comp0_c0	2.13291	1.95134	0.503858	0.422233	2.03937	1.83942	0.863674	0.832417	Cl2
581	Xyloglucan galactosyltransferase KATAMARI1 homolog	Aipa3631_comp0_c0	0.907147	-0.58136	-5.62001	-4.59655	1.47162	-0.691989	-3.20202	-6.59655	Cl2
583	Xyloglucan galactosyltransferase KATAMARI1 homolog	Aipa51599_comp0_c0	1.88531	1.12146	0.474739	0.697477	1.45172	0.834037	0.796875	0.978928	Cl2
597	Xylosyltransferase 1	Adur19155_comp1_c0	1.58496	1.25379	1.37499	1.63923	1.02621	1.73046	2.03257	1.70679	Cl2
599	Xylosyltransferase 1	Aipa29506_comp0_c0	1.03844	1.34634	1.19346	1.20268	0.861294	1.05889	1.45312	1.67476	Cl2
602	Xylosyltransferase 2	Adur9661_comp1_c0	1.34218	0.751607	1.54333	1.24813	1.05473	1.98477	1.55631	1.5856	Cl2
5	Acidic endochitinase	Adur5082_comp0_c0	-0.935117	-0.76693	-2.72738	-9.96578	-2.68038	-1.5951	-2.73376	-3.7892	Cl3
7	Acidic endochitinase	Aipa17270_comp0_c0	-1.56918	-2.2356	-1.81773	-2.80591	-0.0639118	-2.12868	-1.55216	-1.89075	Cl3
8	Acidic endochitinase	Aipa18963_comp1_c0	-0.301633	-0.570607	-1.82283	-1.30045	0.39689	-0.208116	-1.31115	-1.15628	Cl3
12	Acidic endochitinase SE2	Aipa42209_comp0_c0	5.02957	4.12248	-0.327952	-9.96578	3.94826	1.67882	0.469191	-0.998078	Cl3
14	Acidic mammalian chitinase	Adur44193_comp0_c0	-1.83307	-2.48197	-3.47393	-0.212568	-0.87479	-0.92139	-2.87832	0.128733	Cl3
15	Acidic mammalian chitinase	Aipa38085_comp1_c0	0.851732	-2.05889	-3.22432	-4.32193	-1.24583	-3.62593	-3.60238	-4.60823	Cl3
17	Acidic mammalian chitinase	Aipa49493_comp0_c0	-2.58496	-3.5792	-6.12448	-2.55075	-1.87303	-2.02327	-2.4344	1.15553	Cl3
42	Basic endochitinase C	Adur19604_comp0_c0	-0.673463	-1.21647	-1.38082	-0.518701	1.04521	1.77442	-0.339467	0.85944	Cl3
44	Beta-(1,2)-xylosyltransferase	Adur16123_comp2_c0	-0.0699566	-1.25268	-2.76284	-3.04295	-0.441569	-2.50362	-1.07501	-2.662	Cl3
53	Beta-galactosidase 6	Adur393_comp0_c0	-3.33158	-5.64386	0.0940108	-0.704473	-4.22882	-2.2356	0.375549	-0.130787	Cl3
57	Beta-galactosidase 6	Aipa28372_comp2_c1	-3.80255	-2.85031	-0.355375	-1.55075	-2.75958	2.06867	-1.80255	-2.07704	Cl3
58	Beta-galactosidase 6	Aipa36663_comp0_c0	-4.12448	-3.97332	-0.418247	-2.23333	-3.58496	-2.50635	-0.188255	-1.47928	Cl3
64	Beta-galactosidase 8	Adur2579_comp2_c0	-3.46328	-2.85031	-1.13184	-2.16704	-5.34129	-1.02132	-1.20978	-2.9105	Cl3
77	Beta-xylosidase/alpha-L-arabinofuranosidase 1	Adur31458_comp1_c0	-0.0149854	-2.40354	2.10501	-0.5263	0.512311	3.26404	1.91124	-0.291592	Cl3
81	Beta-xylosidase/alpha-L-arabinofuranosidase 2	Aipa43838_comp0_c0	0.16049	-0.867752	1.59311	-1.68038	1.27003	1.70207	2.08497	-0.545122	Cl3
91	Chitinase 10	Adur42270_comp1_c0	1.52724	0.298658	0.304511	-0.00192488	-0.130787	0.911755	-1.7084	0.61416	Cl3
92	Chitinase 10	Adur42270_comp1_c1	1.18312	0.238787	-1.36587	-1.18333	0.226919	0.340657	-1.25613	-1.62445	Cl3
94	Chitinase 10	Aipa6562_comp0_c0	1.72203	1.06626	-0.387097	-0.655172	0.0658021	0.154886	-1.15843	-0.344954	Cl3
95	Chitinase 2	Adur11514_comp0_c0	-1.22095	-0.622969	-2.24241	-2.55922	-3.38082	-2.4112	-3.59655	-3.34129	Cl3
96	Chitinase 2	Aipa20750_comp0_c0	-2.60823	-1.0509	-3.97332	-4.08314	-4.17571	-2.58208	-3.82283	-3.77596	Cl3
102	COBRA	Adur15530_comp0_c0	1.12433	0.392867	0.0365619	0.835655	0.400902	-0.378944	0.250557	0.515342	Cl3
104	COBRA	Adur35727_comp0_c0	0.749606	0.377031	0.163499	-2.401	-1.75147	-1.64536	-2.11404	-2.50362	Cl3
106	COBRA	Aipa50630_comp0_c0	0.132248	-0.817731	-1.152	-3.00385	-1.25843	-1.61411	-2.09132	-2.73376	Cl3
108	COBRA-like protein 1	Adur15531_comp0_c0	0.413594	-1.32916	-1.05489	-0.345564	0.593593	-1.43961	-0.0558912	-0.260152	Cl3
112	COBRA-like protein 1	Aipa3962_comp1_c1	-0.676534	-0.289239	-0.170286	1.08134	-2.61117	-2.5792	-0.870387	0.565597	Cl3
123	COBRA-like protein 7	Adur34708_comp0_c0	-0.206451	-0.44353	-2.20645	-1.32916	-1.89254	-2.30996	-2.12448	-0.943416	Cl3
124	COBRA-like protein 7	Aipa13187_comp0_c0	0.0840643	-1.1078	-0.978994	-1.21647	-0.495464	-1.7992	-2.1976	-1.0599	Cl3
138	Endo-1,4-beta-xylanase	Adur2755_comp0_c0	-0.15682	-0.350461	-0.459311	-0.532547	-2.23107	-1.62297	-0.875672	-0.64536	Cl3
143	Endo-1,4-beta-xylanase A	Aipa48495_comp1_c0	0.782688	0.483364	0.28056	0.732052	-1.81265	-2.89611	-1.59219	-0.702906	Cl3
144	Endochitinase	Adur19602_comp0_c0	-2.75633	-2.86775	-3.1888	-0.846843	1.68706	2.03668	-0.431806	0.109249	Cl3
147	Endochitinase	Aipa26199_comp0_c0	-0.0140139	1.23491	-0.668868	0.217024	-0.215915	-0.827939	-1.86425	-0.2567	Cl3
148	Endochitinase	Aipa28768_comp2_c0	0.0342157	-1.48331	-0.924125	-2.26998	-4.42146	-1.99041	-1.98469	-3.95083	Cl3
153	Endochitinase 3	Adur19603_comp1_c0	4.57793	3.89427	-1.8625	-9.96578	2.86295	2.97079	-2.76611	-2.15414	Cl3
155	Endochitinase 3	Aipa26199_comp1_c0	1.30198	2.28491	-0.52146	-0.0385001	-1.55498	-1.62593	-1.93053	-0.813499	Cl3
157	Endochitinase PR4	Adur2258_comp0_c0	2.49057	1.98659	-1.48735	-0.265345	0.599318	-0.197049	-1.93972	-0.764477	Cl3
181	Expansin-A15	Aipa28787_comp0_c0	-1.88186	0.338757	-0.712331	-0.0704615	-4.49546	-1.83822	-2.0509	-0.660483	Cl3
188	expansin-A17	Adur21857_comp1_c0	-3.85031	-3.73057	-3.47928	-0.792524	-4.6681	-1.53812	-2.6773	-1.93236	Cl3
198	Expansin-A5	Adur22076_comp1_c2	0.201216	0.287275	-1.07704	0.0356239	-0.481969	-0.231639	0.0917562	0.100753	Cl3
199	Expansin-A5	Aipa4501_comp0_c0	-1.75796	-4.16704	-4.08314	-0.941568	-1.00578	-1.87655	-3.30282	-1.83136	Cl3
213	Expansin-B3	Aipa12269_comp0_c0	-1.31953	-3.39088	-4.93604	-4.15843	-0.321928	-1.55216	-3.80255	-5.76939	Cl3
221	Glucan endo-1,3-beta-glucosidase 14	Adur12021_comp0_c0	-2.08314	-2.74662	-2.90689	-3.2109	-3.05889	-1.52561	-4.78256	-2.87127	Cl3
223	Glucan endo-1,3-beta-glucosidase 14	Adur23535_comp0_c0	-2.01937	-3.21983	0.127853	-1.8979	-4.19319	-1.49005	-1.16273	-2.12658	Cl3
224	Glucan endo-1,3-beta-glucosidase 14	Adur24598_comp1_c0	-1.25958	0.318076	-2.54512	-3.04692	-2.50635	-1.22207	-2.64686	-3.28865	Cl3
227	Glucan endo-1,3-beta-glucosidase 14	Adur46203_comp2_c0	-2.1078	-1.22095	-0.100567	-1.02817	-1.23786	-1.82113	-1.52699	-3.1078	Cl3
231	Glucan endo-1,3-beta-glucosidase 14	Aipa26280_comp0_c0	-2.8997	-2.86425	-4.34129	-4.47393	-2.32193	-2.00385	-5.30282	-5.59655	Cl3
232	Glucan endo-1,3-beta-glucosidase 14	Aipa31865_comp1_c0	-1.55498	-3.02327	-2.59364	-3.56206	-1.14348	-3.06693	-3.00771	-2.58208	Cl3
236	Glucan endo-1,3-beta-glucosidase 7	Aipa18183_comp0_c0	-0.160578	-0.450084	-1.5132	-2.12239	0.123887	-0.299264	-2.55357	-3.54512	Cl3
238	Glucan endo-1,3-beta-glucosidase 8	Adur33314_comp0_c0	-0.559225	-1.06693	-1.10677	-3.38584	-1.4331	-0.206451	0.804329	-0.942492	Cl3
239	Glucan endo-1,3-beta-glucosidase 8	Adur35826_comp0_c0	-3.14987	-3.90689	-4.62001	-3.74339	-2.41889	-5.401	-5.46328	-4.39088	Cl3
242	Glucan endo-1,3-beta-glucosidase 8	Aipa13857_comp0_c0	-0.477944	-0.348011	-2.31953	-3.89254	-1.56775	-3.51183	-4.47393	-1.95642	Cl3
249	Glucan endo-1,3-beta-glucosidase 9	Aipa39854_comp0_c0	-0.279867	-2.00965	-2.25154	-2.43181	0.930548	-0.282205	0.3892	0.294351	Cl3
251	Leucine-rich repeat extensin-like protein 6	Adur39770_comp0_c2	1.17781	0.543001	0.269432	-2.11612	1.50165	0.828361	-0.406089	-0.85291	Cl3
253	Leucine-rich repeat extensin-like protein 6	Aipa41463_comp0_c0	-0.568466	-1.45667	-2.51732	-1.9087	-1.97899	-2.29808	-1.87655	-1.90149	Cl3
273	Pathogenesis-related protein 1	Aipa41572_comp0_c0	-3.27928	0.191984	-3.71786	-4.50635	-5.2109	-3.16273	-2.18006	-1.92321	Cl3
274	Pathogenesis-related protein 5	Adur19362_comp0_c0	-0.333395	-0.320126	-1.72738	-2.7147	-1.83136	-0.894322	-3.1976	-2.46063	Cl3
275	Pathogenesis-related protein 5	Adur25483_comp0_c0	-0.109359	-0.908695	-0.229382	0.439357	-1.37084	-1.04593	-0.00144342	1.15683	Cl3
278	Pathogenesis-related protein 5	Adur37710_comp2_c0	-0.0218044	-0.932361	0.117695	0.314986	-0.87479	-1.20202	-0.293359	0.184809	Cl3
279	Pathogenesis-related protein 5	Adur49146_comp1_c0	-3.01159	-2.662	-2.1078	-1.88897	-0.137648	-2.33158	-1.23333	-0.6951	Cl3
281	Pathogenesis-related protein 5	Aipa14650_comp3_c0	0.9308	1.0501	0.887525	1.28392	-0.705257	-0.691989	0.117695	0.599318	Cl3
282	Pathogenesis-related protein 5	Aipa17052_comp0_c0	-0.398462	-2.58496	-1.69744	-2.61411	1.07359	-1.53673	-1.26882	-0.0504028	Cl3
283	Pathogenesis-related protein 5	Aipa20275_comp2_c0	-0.38584	-0.592194	-0.827939	0.0295118	-1.16381	-1.01644	-0.54372	0.376661	Cl3
291	Pectinesterase	Adur30103_comp0_c1	1.09716	0.895561	-0.745003	-2.64085	1.1829	1.56446	-1.46727	-0.834785	Cl3
302	Pectinesterase 2	Aipa10914_comp1_c0	1.64954	1.08769	-0.0836508	0.696884	-0.971431	-0.923213	-1.16381	0.258619	Cl3
310	Pectinesterase 2	Aipa17397_comp0_c0	0.105231	3.0399	-2.1016	-9.96578	-0.942492	2.75951	-1.17245	-2.9105	Cl3
314	Pectinesterase 2.1	Adur21905_comp0_c0	-0.222633	-1.50772	-0.186612	-1.22995	0.500122	-0.652901	-0.567753	-2.14773	Cl3
318	Pectinesterase 3	Adur49038_comp0_c1	-0.0330774	-1.09234	-1.77431	-1.07198	-0.35353	-0.0679388	-0.637109	-2.02327	Cl3
325	Pectinesterase 31	Adur30511_comp0_c0	-2.35845	0.82103	-0.0679388	1.18903	-3.23786	-1.83136	-0.370838	0.874207	Cl3
359	pectinesterase/pectinesterase inhibitor 17	Adur46998_comp0_c0	0.894009	2.79867	-2.27928	-9.96578	1.67536	2.47084	-2.00771	-2.18661	Cl3
361	pectinesterase/pectinesterase inhibitor 17	Adur47005_comp0_c0	1.70767	-0.218151	-2.37832	-1.22769	-0.816037	1.21806	-1.0519	-0.202572	Cl3
363	pectinesterase/pectinesterase inhibitor 17	Aipa10915_comp0_c0	-0.718648	1.6523	-2.1182	-9.96578	-1.88897	1.04637	-3.5009	-2.71786	Cl3
377	pectinesterase/pectinesterase inhibitor 33	Adur35372_comp0_c0	-2.46594	-4.76939	-2.75633	-3.01159	-1.16273	-2.83307	-2.31713	-3.25154	Cl3
381	pectinesterase/pectinesterase inhibitor 36	Aipa10920_comp1_c0	0.201634	-0.51526	-0.183332	-1.28162	-0.395296	0.183116	-0.000480978	-2.31953	Cl3
387	pectinesterase/pectinesterase inhibitor 40	Aipa11506_comp0_c0	0.650765	0.119024	-0.592919	-0.364633	0.656878	0.715161	-1.14242	-0.688109	Cl3
397	pectinesterase/pectinesterase inhibitor 44	Adur18669_comp0_c0	-0.401	-1.73536	-5.42146	-3.03111	-1.50362	-3.56775	-3.14561	-6.19319	Cl3
401	pectinesterase/pectinesterase inhibitor 46	Aipa3840_comp0_c0	-1.51183	-1.49546	-3.46328	-4.32193	-3.95829	-1.40992	-3.45271	-2.78588	Cl3
403	pectinesterase/pectinesterase inhibitor 47	Adur33349_comp0_c1	1.60928	1.76355	-1.5187	-1.80591	0.858114	0.96766	-1.70056	-0.0644145	Cl3
404	pectinesterase/pectinesterase inhibitor 47	Aipa3840_comp1_c0	1.76355	1.40654	-0.818579	-2.32675	1.13685	2.0975	-1.47661	-1.04295	Cl3
418	pectinesterase/pectinesterase inhibitor 60	Aipa7002_comp0_c0	-1.75309	-5.64386	-0.779257	-1.48197	-1.44353	-2.61117	0.047771	-0.320126	Cl3
427	Pectinesterase/pectinesterase inhibitor PPE8B	Adur18668_comp1_c0	-1.0509	-2.06291	-1.7242	-2.9885	-0.228819	1.29533	-1.4514	-3.75633	Cl3
430	Pectinesterase/pectinesterase inhibitor PPE8B	Aipa32400_comp0_c0	0.118138	-3.01159	-3.13289	-0.223194	-1.84339	-3.60238	-3.55075	-0.981841	Cl3
439	Polygalacturonase	Adur20790_comp0_c0	-2.7992	-3.45271	-4.96578	-5.82283	-0.80928	-1.87479	-3.95083	-4.14987	Cl3
459	Polygalacturonase At1g48100	Adur34262_comp0_c0	-1.97521	-1.63039	-2.8997	-2.90689	-1.82965	1.50182	-1.53255	-2.03899	Cl3
469	Polygalacturonase At1g48100	Aipa6601_comp0_c0	-2.39593	-0.195396	-3.35599	-3.52284	-3.47393	-2.45535	-3.1888	-2.61706	Cl3
473	Polygalacturonase inhibitor	Adur46723_comp2_c1	0.552213	0.704282	-1.52284	-0.707611	-1.39593	-0.585684	-2.04692	-1.58352	Cl3
477	Polygalacturonase inhibitor 2	Adur32265_comp0_c0	-0.384584	-1.699	-3.43181	-4.96578	-3.21983	-1.83994	-2.42921	-4.76939	Cl3
485	Polygalacturonase inhibitor 2	Aipa43775_comp0_c0	-1.01644	-2.17354	-2.28162	-3.80255	-2.17137	-1.34862	-2.85378	-1.94527	Cl3
488	Polygalacturonase inhibitor 2	Aipa43783_comp0_c0	1.20331	0.186923	-1.50362	-2.30282	0.328454	-1.28396	-1.82283	-2.11612	Cl3
497	Polygalacturonase QRT3	Adur15535_comp0_c0	-2.28162	0.822118	-4.05889	-3.13712	-4.14987	-2.7147	-1.63188	-4.74339	Cl3
501	Polygalacturonase QRT3	Adur44470_comp0_c0	-2.26534	-1.6727	-5.42146	-5.99616	-1.1403	-1.62593	-6.19319	-6.02718	Cl3
502	Polygalacturonase QRT3	Adur48731_comp0_c0	0.105231	-0.330368	-0.587128	-0.770207	-0.470595	-1.36463	-1.79586	-1.98279	Cl3
506	Polygalacturonase QRT3	Aipa4298_comp0_c0	-2.36835	-1.24241	-1.49276	-1.92139	-1.96391	-0.381448	-1.77103	-2.86775	Cl3
507	Polygalacturonase QRT3	Aipa4298_comp0_c1	-2.58208	-3.14561	-3.32193	-4.36092	-3.06291	-2.65593	-3.00771	-4.02718	Cl3
524	xyloglucan endotransglucosylase/hydrolase	Adur33509_comp3_c0	-2.12658	-1.73216	1.23143	0.838616	-3.00771	-1.59219	0.824836	0.805705	Cl3
535	xyloglucan endotransglucosylase/hydrolase	Adur50712_comp1_c0	-0.895216	-1.12239	1.15834	-2.47661	-0.312939	1.54036	2.26903	-0.0974762	Cl3
538	xyloglucan endotransglucosylase/hydrolase	Aipa12008_comp0_c0	-0.852042	-0.778432	0.913288	-3.08722	0.167358	1.45154	1.51366	0.45593	Cl3
539	xyloglucan endotransglucosylase/hydrolase	Aipa1238_comp0_c0	-0.174621	-2.1182	0.575958	-4.70526	-0.242977	1.02833	1.45856	-1.33886	Cl3
556	xyloglucan endotransglucosylase/hydrolase	Aipa41564_comp1_c0	-0.703689	-0.644608	-2.7992	-1.02817	-2.5649	-1.5893	-4.55075	-2.33886	Cl3
571	Xyloglucan galactosyltransferase KATAMARI1	Adur23087_comp1_c0	1.09784	1.25621	-0.279284	0.144046	0.888045	-0.0902909	0.764403	1.02928	Cl3
575	Xyloglucan galactosyltransferase KATAMARI1	Aipa12787_comp0_c0	0.382575	0.390301	-0.527686	-0.124482	0.511299	-0.593645	-0.0558912	0.327687	Cl3
577	Xyloglucan galactosyltransferase KATAMARI1 homolog	Adur23087_comp0_c0	-0.705257	-0.373327	-1.45403	-2.14561	0.606916	-1.74339	-1.13079	-0.916843	Cl3
601	Xylosyltransferase 2	Adur22057_comp0_c0	-1.6727	-1.27812	-1.42404	-2.31713	-0.728973	-1.6773	-1.42275	-1.44353	Cl3
603	Xylosyltransferase 2	Aipa14852_comp0_c0	-2.46594	-5.64386	-6.42146	-3.69277	-3.46328	-3.60238	-3.36092	-3.05489	Cl3
1	Acidic endochitinase	Adur1454_comp0_c0	-0.607499	-0.231075	-3.87832	-5.74339	-1.96955	-4.04295	-9.96578	-9.96578	Cl4
9	Acidic endochitinase	Aipa42199_comp0_c0	3.3512	0.591998	-3.97332	-9.96578	2.86954	-3.85031	-9.96578	-9.96578	Cl4
21	Alpha-xylosidase 1	Adur8716_comp2_c0	0.250153	-0.635614	-1.51595	-9.96578	1.31537	-1.9866	-9.96578	-9.96578	Cl4
33	Auxin-binding protein ABP20	Adur1374_comp0_c0	-2.84684	0.730604	-9.96578	-9.96578	-0.155748	-1.9771	-9.96578	-2.22882	Cl4
36	Auxin-binding protein ABP20	Aipa40318_comp0_c0	-2.20645	-4.65593	-9.96578	-9.96578	-0.795859	-4.24697	-9.96578	-2.6053	Cl4
39	Basic endochitinase	Adur39940_comp0_c0	0.61007	-0.404178	-2.87832	-3.26073	0.913544	-0.540219	-9.96578	-3.23786	Cl4
50	Beta-galactosidase 6	Adur17730_comp0_c0	-0.509772	-3.21983	-9.96578	-4.82283	0.374437	-3.24241	-6.90689	-6.59655	Cl4
93	Chitinase 10	Aipa24761_comp0_c0	-2.86075	-3.85726	-9.96578	-1.74339	-5.74339	-5.44222	-9.96578	-3.93604	Cl4
100	COBRA	Adur10455_comp0_c0	-0.66505	-1.36092	-5.26534	-9.96578	0.496036	0.671746	-4.08314	-4.73057	Cl4
109	COBRA-like protein 1	Adur20155_comp1_c0	1.40236	0.948601	-3.18442	-3.70526	0.87709	-0.550043	-9.96578	-3.95083	Cl4
110	COBRA-like protein 1	Adur20155_comp2_c0	0.684968	-1.60092	-9.96578	-9.96578	-1.04196	-0.91866	-9.96578	-9.96578	Cl4
118	COBRA-like protein 4	Aipa8403_comp1_c0	-2.77267	-4.80928	-6.42146	-6.09132	-1.36463	-1.64235	-9.96578	-9.96578	Cl4
145	Endochitinase	Adur19603_comp0_c0	3.36788	2.61164	-2.89254	-3.70526	1.90278	0.849599	-4.93604	-9.96578	Cl4
154	Endochitinase 3	Aipa26197_comp0_c0	2.40844	1.68212	-9.96578	-9.96578	1.79133	-1.18442	-9.96578	-9.96578	Cl4
164	Expansin-A1	Adur35625_comp0_c0	0.85944	0.368116	-1.53394	-2.38584	0.94885	0.946606	-3.27462	-9.96578	Cl4
166	Expansin-A1	Aipa35797_comp0_c0	-0.240702	-1.33279	-9.96578	-9.96578	0.326537	0.456981	-9.96578	-9.96578	Cl4
168	Expansin-A11	Adur18425_comp0_c0	0.0717627	0.852798	-9.96578	-9.96578	0.683472	2.97263	-5.6681	-3.95829	Cl4
169	Expansin-A11	Adur25925_comp0_c0	-2.73376	-2.699	-9.96578	-3.93604	-1.73857	-2.71786	-5.14136	-6.02718	Cl4
172	Expansin-A12	Adur21207_comp0_c0	-1.74823	-1.39719	-4.85031	-4.23786	-9.96578	-9.96578	-9.96578	-9.96578	Cl4
173	Expansin-A12	Aipa7876_comp0_c0	-1.94342	-0.80928	-5.05889	-4.4112	-5.09132	-0.900593	-9.96578	-4.60823	Cl4
182	Expansin-A15	Aipa37105_comp1_c0	0.906634	0.816668	-1.82113	-3.79586	1.66751	1.49655	-3.21536	-9.96578	Cl4
183	Expansin-A15	Aipa37105_comp2_c0	1.12697	0.639078	-2.64386	-1.23673	1.94686	2.59423	-1.77431	-9.96578	Cl4
185	Expansin-A16	Adur9597_comp0_c0	0.165215	-2.24925	-9.96578	-9.96578	-0.685014	-1.8625	-9.96578	-9.96578	Cl4
189	expansin-A17	Adur42253_comp0_c0	-0.260152	-2.48466	-9.96578	-9.96578	0.771745	-1.11092	-3.12029	-2.01742	Cl4
190	expansin-A17	Adur42254_comp0_c0	0.53771	-2.03505	-4.73057	-9.96578	0.355016	1.69332	-9.96578	-3.85726	Cl4
192	expansin-A17	Aipa6533_comp0_c0	-0.71944	-4.51732	-9.96578	-3.86425	-1.60384	-2.80255	-9.96578	-3.45271	Cl4
197	Expansin-A5	Adur20357_comp0_c1	0.648312	0.989623	-9.96578	-4.46328	0.744448	3.41301	-9.96578	-9.96578	Cl4
201	Expansin-A8	Adur50282_comp0_c0	-2.50909	3.93115	-1.63935	-1.6529	-0.518012	5.45914	-1.80928	-9.96578	Cl4
211	Expansin-B3	Adur19224_comp0_c0	-0.695878	-1.60092	-4.82283	-5.15843	-0.410556	-1.85031	-3.44746	-9.96578	Cl4
222	Glucan endo-1,3-beta-glucosidase 14	Adur23531_comp0_c0	-0.360305	-0.208116	0.904324	-0.414396	-1.40354	-1.84857	-1.43831	-9.96578	Cl4
229	Glucan endo-1,3-beta-glucosidase 14	Aipa21807_comp0_c0	-3.15414	-4.51732	-4.34129	-3.88541	-0.994241	-3.56206	-9.96578	-5.04295	Cl4
230	Glucan endo-1,3-beta-glucosidase 14	Aipa25926_comp1_c0	-1.16488	-1.29808	-3.33643	-3.36587	-3.01159	-1.82283	-4.59655	-9.96578	Cl4
276	Pathogenesis-related protein 5	Adur33805_comp0_c0	-0.922301	-1.14987	-1.92321	-5.96578	-1.94527	-0.981841	-2.9105	-9.96578	Cl4
287	Pathogenesis-related protein 5	Aipa43059_comp0_c0	-1.23107	-0.706826	-2.21983	-4.65593	-2.00578	-0.572036	-3.01159	-9.96578	Cl4
290	Pectinesterase	Adur30103_comp0_c0	0.147958	-1.70997	-9.96578	-9.96578	-1.72738	-1.31833	-9.96578	-9.96578	Cl4
293	Pectinesterase	Aipa11506_comp0_c2	-1.44353	-1.0619	-9.96578	-9.96578	-1.33643	-0.0841604	-3.47393	-9.96578	Cl4
299	Pectinesterase 2	Adur47000_comp0_c0	-4.00385	-1.84684	-4.62001	-4.59655	-5.34129	-4.8365	-6.42146	-9.96578	Cl4
306	Pectinesterase 2	Aipa10918_comp0_c0	1.2343	2.67762	-2.6053	-9.96578	0.922959	2.42984	-3.40609	-9.96578	Cl4
307	Pectinesterase 2	Aipa10919_comp1_c0	-1.07501	1.26584	-3.85726	-9.96578	-3.91412	1.62543	-9.96578	-9.96578	Cl4
331	pectinesterase 53	Adur4156_comp0_c0	-0.381448	-3.11612	-9.96578	-4.0509	0.060278	-1.09542	-5.401	-2.56775	Cl4
333	pectinesterase 53	Aipa20011_comp0_c0	-2.50909	-4.80928	-3.76939	-2.82623	-1.62593	-2.04494	-9.96578	-2.27695	Cl4
338	pectinesterase 68	Adur5373_comp0_c0	0.950842	-1.14242	-5.82283	-9.96578	2.10176	-0.691989	-9.96578	-5.38082	Cl4
340	pectinesterase 8	Adur46709_comp0_c0	-4.90689	-5.05889	-5.62001	-5.09132	-3.78256	-3.82965	-9.96578	-4.39088	Cl4
351	pectinesterase/pectinesterase inhibitor 12	Adur26968_comp0_c0	-0.983741	-2.07907	-5.62001	-6.09132	-1.68966	-1.33158	-6.50635	-9.96578	Cl4
352	pectinesterase/pectinesterase inhibitor 12	Aipa13040_comp0_c0	-2.40609	-3.18442	-6.15843	-4.69277	-2	-1.97143	-6.50635	-9.96578	Cl4
364	pectinesterase/pectinesterase inhibitor 17	Aipa10916_comp1_c0	-0.370838	1.83983	-2.31234	-4.82283	-1.38458	1.32596	-2.27695	-9.96578	Cl4
365	pectinesterase/pectinesterase inhibitor 17	Aipa10917_comp0_c0	-0.565616	0.35464	-9.96578	-9.96578	-3.97332	0.744735	-2.5792	-9.96578	Cl4
366	pectinesterase/pectinesterase inhibitor 17	Aipa10917_comp1_c0	-0.85291	1.76893	-9.96578	-9.96578	-1.11612	-0.292181	-2.31953	-9.96578	Cl4
367	pectinesterase/pectinesterase inhibitor 17	Aipa10919_comp0_c0	-0.529073	0.234706	-4.85031	-4.23786	-1.49005	-0.152538	-9.96578	-9.96578	Cl4
368	pectinesterase/pectinesterase inhibitor 17	Aipa10922_comp0_c0	0.140561	2.13718	-2.38836	-3.95083	-0.456669	1.9481	-2.64988	-9.96578	Cl4
376	Pectinesterase/pectinesterase inhibitor 3	Aipa11503_comp1_c0	-0.586406	-1.02229	-9.96578	-3.07907	-0.694321	-1.37084	-9.96578	-9.96578	Cl4
385	pectinesterase/pectinesterase inhibitor 40	Adur30098_comp0_c0	-0.221511	-1.88541	-9.96578	-4.15843	-0.190448	-0.0306192	-3.92869	-9.96578	Cl4
388	pectinesterase/pectinesterase inhibitor 40	Aipa11509_comp0_c0	-2.6681	-1.85552	-4.44222	-2.47661	-2.16273	-1.1888	-9.96578	-9.96578	Cl4
389	pectinesterase/pectinesterase inhibitor 40	Aipa2198_comp0_c0	-3.01159	-2.23107	-5.96578	-5.24697	-2.93972	-3.96578	-9.96578	-9.96578	Cl4
396	pectinesterase/pectinesterase inhibitor 41	Aipa45464_comp1_c0	0.0867838	-0.278117	-1.49954	-1.14348	-5.6681	-5.26534	-9.96578	-9.96578	Cl4
402	pectinesterase/pectinesterase inhibitor 47	Adur33349_comp0_c0	-0.916843	-1.48466	-4.76939	-9.96578	-1.45667	-1.38333	-9.96578	-2.76939	Cl4
413	pectinesterase/pectinesterase inhibitor 6	Adur28049_comp0_c0	-2.34862	-3.65593	-9.96578	-9.96578	-0.528379	-2.84684	-9.96578	-3.44222	Cl4
450	Polygalacturonase	Aipa6802_comp0_c0	-3.90689	-2.1954	-3.36587	-4.15843	-0.981841	-3.401	-9.96578	-4.36092	Cl4
454	Polygalacturonase At1g48100	Adur20517_comp0_c0	0.889863	0.700736	-9.96578	-9.96578	2.55336	1.90355	-5.50635	-9.96578	Cl4
455	Polygalacturonase At1g48100	Adur20517_comp0_c1	-2.32675	-1.78588	-9.96578	-9.96578	0.811745	-0.398462	-9.96578	-9.96578	Cl4
465	Polygalacturonase At1g48100	Aipa30589_comp0_c0	-0.131313	0.511974	-2.86425	-9.96578	0.589124	1.50877	-1.98089	-9.96578	Cl4
466	Polygalacturonase At1g48100	Aipa31927_comp1_c0	1.17206	0.911244	-6.15843	-9.96578	3.63145	2.98076	-3.34129	-4.59655	Cl4
498	Polygalacturonase QRT3	Adur15535_comp1_c0	-2.21536	0.197446	-3.60823	-3.89254	-4.03505	-3.34129	-4.53952	-9.96578	Cl4
500	Polygalacturonase QRT3	Adur31296_comp0_c0	1.75303	0.192405	-4.09954	-9.96578	0.363265	-0.928695	-5.09132	-9.96578	Cl4
505	Polygalacturonase QRT3	Aipa13440_comp0_c0	-3.57347	-3.39088	-4.25613	-2.86775	-1.95829	-1.74823	-4.44222	-9.96578	Cl4
528	xyloglucan endotransglucosylase/hydrolase	Adur42323_comp0_c0	-1.92139	-1.13079	-3.8997	-9.96578	-1.17029	0.820213	-9.96578	-9.96578	Cl4
543	xyloglucan endotransglucosylase/hydrolase	Aipa21511_comp0_c0	-0.595097	-0.150401	-4.69277	-9.96578	0.713696	3.18676	-4.78256	-9.96578	Cl4
544	xyloglucan endotransglucosylase/hydrolase	Aipa21511_comp1_c0	-0.851174	-1.56348	-4.82283	-9.96578	-0.33825	1.71838	-3.50635	-9.96578	Cl4
6	Acidic endochitinase	Adur6254_comp1_c0	-9.96578	-9.96578	-9.96578	-4.08314	-9.96578	-9.96578	-9.96578	-9.96578	Cl5
11	Acidic endochitinase	Aipa52362_comp0_c0	-3.85031	-3.88541	-6.42146	-9.96578	-5.44222	-9.96578	-6.09132	-5.87832	Cl5
28	Auxin-binding protein ABP19a	Adur1373_comp0_c0	-9.96578	-9.96578	-9.96578	-5.09132	-3.45799	-5.44222	-4.34129	-9.96578	Cl5
29	Auxin-binding protein ABP19a	Adur43265_comp0_c0	-5.38082	-9.96578	-5.57347	-5.74339	-4.03505	-9.96578	-5.93604	-9.96578	Cl5
30	Auxin-binding protein ABP19a	Aipa10926_comp0_c0	-3.46328	-9.96578	-5.30282	-9.96578	-1.37582	-4.93604	-9.96578	-9.96578	Cl5
31	Auxin-binding protein ABP19a	Aipa40306_comp1_c0	-2.46328	-3.33158	-9.96578	-9.96578	-3.36092	-9.96578	-9.96578	-9.96578	Cl5
34	Auxin-binding protein ABP20	Adur31905_comp0_c0	-1.42275	-9.96578	-9.96578	-9.96578	-3.30282	-4.98089	-9.96578	-9.96578	Cl5
35	Auxin-binding protein ABP20	Aipa10246_comp0_c0	-2.5009	-9.96578	-9.96578	-9.96578	-3.76284	-9.96578	-9.96578	-4.89254	Cl5
37	Basic 30 kDa endochitinase	Adur19622_comp1_c0	-9.96578	-9.96578	-9.96578	-3.82283	-9.96578	-9.96578	-9.96578	-9.96578	Cl5
38	Basic 30 kDa endochitinase	Adur19626_comp0_c0	-1.39088	-1.69588	-2.97332	-1.41504	-9.96578	-4.80928	-3.49546	-3.77596	Cl5
43	Basic endochitinase C	Aipa28768_comp0_c0	-0.662004	-3.45271	-0.655172	-2.23107	-9.96578	-2.50362	-2.47126	-2.17137	Cl5
51	Beta-galactosidase 6	Adur2579_comp1_c0	-3.90689	-9.96578	-1.35969	-3.64988	-9.96578	-2.45535	-4.49546	-4.39088	Cl5
52	Beta-galactosidase 6	Adur27802_comp1_c0	-9.96578	-9.96578	-9.96578	-9.96578	-5.17571	-9.96578	-9.96578	-9.96578	Cl5
54	Beta-galactosidase 6	Adur393_comp0_c1	-4.36092	-9.96578	-1.4887	-3.96578	-9.96578	-2.42404	-0.825381	-1.27462	Cl5
55	Beta-galactosidase 6	Adur50066_comp0_c1	-3.29808	-9.96578	-9.96578	-9.96578	-9.96578	-9.96578	-9.96578	-9.96578	Cl5
56	Beta-galactosidase 6	Adur50066_comp1_c0	-9.96578	-9.96578	-9.96578	-9.96578	-9.96578	-9.96578	-9.96578	-9.96578	Cl5
59	Beta-galactosidase 6	Aipa36680_comp0_c0	-9.96578	-9.96578	-2.07704	-4.96578	-9.96578	-3.19319	-2.18442	-2.662	Cl5
62	Beta-galactosidase 8	Adur2550_comp0_c0	-9.96578	-9.96578	-9.96578	-9.96578	-9.96578	-9.96578	-9.96578	-9.96578	Cl5
66	Beta-galactosidase 8	Adur2579_comp4_c0	-2.80255	-2.68966	-1.13712	-0.387097	-9.96578	2.96181	-0.668868	-9.96578	Cl5
71	Beta-galactosidase 8	Aipa28349_comp1_c0	-9.96578	-9.96578	-2.11612	-9.96578	-9.96578	-9.96578	-3.15843	-1.49954	Cl5
72	Beta-galactosidase 8	Aipa28350_comp1_c0	-3.59074	-9.96578	-1.97143	-2.30996	-9.96578	-3.02718	-2.01937	-4.02718	Cl5
73	Beta-galactosidase 8	Aipa28372_comp1_c0	-9.96578	-4.39088	-2.68656	-4.15843	-9.96578	-1.40864	-2.32916	-4.89254	Cl5
90	Chitinase 10	Adur22294_comp0_c0	-4.44222	-4.27462	-4.98089	-1.93053	-9.96578	-9.96578	-4.82283	-4.76939	Cl5
113	COBRA-like protein 4	Adur10455_comp1_c0	-5.74339	-3.88541	-5.82283	-9.96578	-5.55075	-6.12448	-9.96578	-9.96578	Cl5
119	COBRA-like protein 6	Aipa33616_comp0_c0	-3.36587	-5.401	-4.96578	-4.46328	-2.89254	-9.96578	-6.09132	-6.02718	Cl5
120	COBRA-like protein 7	Adur18143_comp0_c0	-3.63188	-9.96578	-9.96578	-4.18442	-3.662	-5.1078	-9.96578	-5.04295	Cl5
126	COBRA-like protein 9	Adur21894_comp0_c0	-2.62891	-9.96578	-9.96578	-9.96578	-9.96578	-9.96578	-9.96578	-9.96578	Cl5
146	Endochitinase	Adur19619_comp0_c0	-9.96578	-9.96578	-9.96578	-9.96578	-9.96578	-9.96578	-9.96578	-9.96578	Cl5
150	Endochitinase	Aipa7801_comp0_c0	-9.96578	-9.96578	-6.42146	-9.96578	-6.69277	-9.96578	-6.19319	-6.19319	Cl5
151	Endochitinase 1	Aipa28773_comp1_c0	-9.96578	-9.96578	-9.96578	-9.96578	-9.96578	-9.96578	-9.96578	-9.96578	Cl5
152	Endochitinase 2	Adur19605_comp1_c0	-3.42146	-9.96578	-9.96578	-9.96578	-9.96578	-9.96578	-9.96578	-9.96578	Cl5
156	Endochitinase B	Aipa28773_comp0_c0	-4.47393	-9.96578	-9.96578	-9.96578	-9.96578	-9.96578	-9.96578	-9.96578	Cl5
180	Expansin-A15	Adur30529_comp0_c0	-0.983741	-9.96578	-5.57347	-2.26073	-4.27462	-5.85031	-4.12448	-5.87832	Cl5
187	expansin-A17	Adur21857_comp0_c0	-9.96578	-9.96578	-3.75633	-0.498858	-9.96578	-2.44484	-9.96578	-3.96578	Cl5
191	expansin-A17	Aipa24739_comp0_c0	-4.53952	-2.36587	-4.35107	0.770054	-9.96578	-3.12448	-9.96578	-1.95083	Cl5
193	expansin-A17	Aipa6533_comp1_c0	-9.96578	-9.96578	-9.96578	-9.96578	-1.78588	-2.4112	-3.34618	-2.62297	Cl5
206	expansin-B2	Adur15229_comp0_c0	-9.96578	-9.96578	0.12521	-1.25613	-9.96578	-9.96578	-1.5792	-2.27695	Cl5
207	expansin-B2	Adur46945_comp0_c0	-9.96578	-9.96578	-4.82283	-9.96578	-9.96578	-9.96578	-9.96578	-9.96578	Cl5
208	expansin-B2	Aipa10810_comp0_c0	-2.17788	-9.96578	-9.96578	-9.96578	-4.02718	-9.96578	-9.96578	-9.96578	Cl5
209	expansin-B2	Aipa10853_comp0_c0	-9.96578	-9.96578	-4.85031	-9.96578	-9.96578	-9.96578	-9.96578	-9.96578	Cl5
210	expansin-B2	Aipa45862_comp0_c0	-9.96578	-9.96578	-0.100567	-2.03308	-5.74339	-3.87832	-1.52838	-2.47661	Cl5
228	Glucan endo-1,3-beta-glucosidase 14	Adur46203_comp3_c0	-9.96578	-9.96578	-0.460634	-9.96578	-9.96578	-2.4112	-9.96578	-1.60823	Cl5
241	Glucan endo-1,3-beta-glucosidase 8	Adur50299_comp5_c0	-9.96578	-9.96578	-9.96578	-9.96578	-9.96578	-9.96578	-9.96578	-9.96578	Cl5
243	Glucan endo-1,3-beta-glucosidase 8	Aipa24920_comp3_c0	-2.85378	-9.96578	-9.96578	-9.96578	-9.96578	-9.96578	-9.96578	-9.96578	Cl5
252	Leucine-rich repeat extensin-like protein 6	Adur45295_comp0_c0	-9.96578	-9.96578	1.92613	0.346342	-4.56206	1.21288	2.75752	-0.12134	Cl5
256	Pathogenesis-related protein 1	Adur31627_comp1_c0	-9.96578	-9.96578	-9.96578	-9.96578	-9.96578	-9.96578	-9.96578	-9.96578	Cl5
257	Pathogenesis-related protein 1	Adur31629_comp1_c0	-9.96578	-9.96578	-9.96578	-9.96578	-9.96578	-9.96578	-9.96578	-9.96578	Cl5
258	Pathogenesis-related protein 1	Adur31637_comp0_c0	-9.96578	-9.96578	-9.96578	-9.96578	-9.96578	-9.96578	-9.96578	-9.96578	Cl5
259	Pathogenesis-related protein 1	Adur37428_comp0_c0	-4.89254	-4.65593	-9.96578	-9.96578	-9.96578	-9.96578	-9.96578	-9.96578	Cl5
260	Pathogenesis-related protein 1	Adur37447_comp0_c0	-9.96578	-9.96578	-5.59655	-2.38584	-9.96578	-9.96578	-9.96578	-9.96578	Cl5
261	Pathogenesis-related protein 1	Adur45183_comp0_c0	-9.96578	-9.96578	-4.85031	-4.36092	-6.42146	-9.96578	-9.96578	-3.60238	Cl5
262	Pathogenesis-related protein 1	Aipa10529_comp0_c0	-9.96578	-9.96578	-9.96578	-4.95083	-9.96578	-9.96578	-9.96578	-9.96578	Cl5
263	Pathogenesis-related protein 1	Aipa10543_comp0_c0	-9.96578	-9.96578	-9.96578	-9.96578	-9.96578	-9.96578	-9.96578	-9.96578	Cl5
264	Pathogenesis-related protein 1	Aipa18846_comp0_c0	-9.96578	-9.96578	-9.96578	-9.96578	-9.96578	-9.96578	-9.96578	-9.96578	Cl5
265	Pathogenesis-related protein 1	Aipa18849_comp0_c0	-9.96578	-9.96578	-9.96578	-4.70526	-5.50635	-9.96578	-9.96578	-9.96578	Cl5
266	Pathogenesis-related protein 1	Aipa18853_comp2_c0	-9.96578	-9.96578	-9.96578	-9.96578	-9.96578	-9.96578	-4.49546	-9.96578	Cl5
267	Pathogenesis-related protein 1	Aipa18855_comp0_c0	-9.96578	-9.96578	-9.96578	-9.96578	-9.96578	-9.96578	-4.78256	-9.96578	Cl5
268	Pathogenesis-related protein 1	Aipa26788_comp1_c0	-9.96578	-9.96578	-9.96578	-9.96578	-9.96578	-9.96578	-9.96578	-9.96578	Cl5
269	Pathogenesis-related protein 1	Aipa26790_comp0_c0	-9.96578	-9.96578	-9.96578	-5.09132	-9.96578	-9.96578	-9.96578	-9.96578	Cl5
270	Pathogenesis-related protein 1	Aipa26801_comp0_c0	-9.96578	-9.96578	-9.96578	-9.96578	-9.96578	-9.96578	-9.96578	-9.96578	Cl5
271	Pathogenesis-related protein 1	Aipa26807_comp0_c0	-9.96578	-9.96578	-9.96578	-4.51732	-9.96578	-9.96578	-4.80928	-2.20867	Cl5
272	Pathogenesis-related protein 1	Aipa27691_comp0_c0	-9.96578	-9.96578	-9.96578	-2.91775	-9.96578	-9.96578	-9.96578	-9.96578	Cl5
286	Pathogenesis-related protein 5	Aipa38670_comp0_c0	-9.96578	-3.02327	-9.96578	-9.96578	-9.96578	-9.96578	-9.96578	-9.96578	Cl5
288	Pathogenesis-related protein P2	Adur18269_comp1_c0	-9.96578	-9.96578	-9.96578	-9.96578	-9.96578	-9.96578	-9.96578	-9.96578	Cl5
289	Pathogenesis-related protein PR-4A	Adur18268_comp1_c0	-9.96578	-9.96578	-9.96578	-9.96578	-5.6681	-5.26534	-5.19319	-9.96578	Cl5
292	Pectinesterase	Adur4191_comp0_c0	-9.96578	-9.96578	-9.96578	-5.09132	-9.96578	-9.96578	-9.96578	-9.96578	Cl5
295	Pectinesterase	Aipa6611_comp0_c0	-9.96578	-9.96578	-9.96578	-5.401	-9.96578	-9.96578	-9.96578	-9.96578	Cl5
298	Pectinesterase 2	Adur44601_comp0_c0	-2.46063	-4.14136	-4.85031	-9.96578	-0.866875	-2.97332	-2.8997	-4.49546	Cl5
303	Pectinesterase 2	Aipa10915_comp1_c0	-3.92139	-1.58352	-9.96578	-9.96578	-4.76939	-9.96578	-9.96578	-9.96578	Cl5
312	Pectinesterase 2	Aipa30623_comp1_c0	-9.96578	-9.96578	-9.96578	-4.32193	-5.09132	-9.96578	-9.96578	-3.16273	Cl5
315	Pectinesterase 2.2	Aipa13013_comp0_c0	-9.96578	-9.96578	-9.96578	-9.96578	-9.96578	-9.96578	-9.96578	-9.96578	Cl5
329	Pectinesterase 4	Adur4185_comp0_c0	-9.96578	-5.90689	-5.76939	-4.30282	-9.96578	-9.96578	-6.42146	-9.96578	Cl5
336	pectinesterase 67	Aipa13123_comp0_c0	-9.96578	-9.96578	-5.59655	-9.96578	-9.96578	-9.96578	-9.96578	-4.47393	Cl5
337	pectinesterase 68	Adur4157_comp0_c0	-1.59219	-9.96578	-9.96578	-9.96578	-3.99616	-3.62593	-3.56206	-9.96578	Cl5
339	pectinesterase 68	Aipa16300_comp0_c0	-1.99424	-9.96578	-4.73057	-9.96578	-2.80255	-4.31234	-9.96578	-9.96578	Cl5
341	pectinesterase 8	Aipa45110_comp0_c0	-5.48466	-9.96578	-6.19319	-4.32193	-1.81265	-5.82283	-4.87832	-4.87832	Cl5
342	Pectinesterase QRT1	Adur45798_comp0_c0	-9.96578	-9.96578	-9.96578	-3.08722	-4.75633	-9.96578	-9.96578	-0.706826	Cl5
343	Pectinesterase QRT1	Adur45798_comp1_c0	-3.71154	-9.96578	-9.96578	-4.38082	-3.58496	-9.96578	-9.96578	-1.57633	Cl5
344	Pectinesterase QRT1	Aipa22202_comp0_c0	-9.96578	-9.96578	-9.96578	-3.06693	-4.50635	-9.96578	-9.96578	-3.11195	Cl5
345	Pectinesterase QRT1	Aipa22210_comp0_c0	-3.71154	-9.96578	-9.96578	-2.93236	-9.96578	-9.96578	-9.96578	-2.57633	Cl5
346	Pectinesterase/pectinesterase inhibitor	Adur27475_comp0_c0	-9.96578	-9.96578	-9.96578	-3.76284	-9.96578	-9.96578	-9.96578	-9.96578	Cl5
347	pectinesterase/pectinesterase inhibitor	Adur4192_comp0_c0	-4.30282	-9.96578	-9.96578	-4.4112	-9.96578	-9.96578	-9.96578	-4.60823	Cl5
349	pectinesterase/pectinesterase inhibitor	Aipa6611_comp1_c0	-9.96578	-9.96578	-9.96578	-9.96578	-9.96578	-9.96578	-9.96578	-9.96578	Cl5
353	pectinesterase/pectinesterase inhibitor 13	Adur22300_comp0_c0	-9.96578	-9.96578	-9.96578	-9.96578	-9.96578	-9.96578	-9.96578	-9.96578	Cl5
354	pectinesterase/pectinesterase inhibitor 13	Adur34454_comp1_c0	-9.96578	-9.96578	-9.96578	-9.96578	-9.96578	-9.96578	-9.96578	-9.96578	Cl5
355	pectinesterase/pectinesterase inhibitor 13	Adur4180_comp1_c0	-9.96578	-9.96578	-9.96578	-9.96578	-3.86425	-9.96578	-9.96578	-9.96578	Cl5
356	pectinesterase/pectinesterase inhibitor 13	Aipa13029_comp0_c0	-9.96578	-9.96578	-9.96578	-9.96578	-9.96578	-9.96578	-9.96578	-9.96578	Cl5
357	pectinesterase/pectinesterase inhibitor 13	Aipa24783_comp0_c0	-9.96578	-9.96578	-6.42146	-5.09132	-9.96578	-9.96578	-9.96578	-9.96578	Cl5
358	pectinesterase/pectinesterase inhibitor 13	Aipa6596_comp0_c0	-9.96578	-9.96578	-6.42146	-5.09132	-9.96578	-9.96578	-9.96578	-5.59655	Cl5
369	pectinesterase/pectinesterase inhibitor 20	Aipa24607_comp0_c0	-9.96578	-9.96578	-9.96578	-5.09132	-9.96578	-9.96578	-6.15843	-9.96578	Cl5
370	pectinesterase/pectinesterase inhibitor 21	Adur21755_comp0_c0	-9.96578	-9.96578	-9.96578	-5.82283	-9.96578	-9.96578	-9.96578	-9.96578	Cl5
371	pectinesterase/pectinesterase inhibitor 21	Adur43733_comp0_c0	-4.13289	-6.22882	-2.74339	-1.67884	-5.93604	-6.38082	-1.16058	0.137941	Cl5
372	pectinesterase/pectinesterase inhibitor 21	Aipa24589_comp0_c0	-9.96578	-9.96578	-9.96578	-9.96578	-9.96578	-9.96578	-9.96578	-9.96578	Cl5
375	pectinesterase/pectinesterase inhibitor 28	Aipa24616_comp0_c0	-9.96578	-9.96578	-9.96578	-9.96578	-9.96578	-9.96578	-9.96578	-9.96578	Cl5
380	pectinesterase/pectinesterase inhibitor 36	Adur44601_comp1_c0	-9.96578	-2.93972	-9.96578	-9.96578	-3.71154	-9.96578	-9.96578	-9.96578	Cl5
382	pectinesterase/pectinesterase inhibitor 36	Aipa30623_comp0_c0	-9.96578	-9.96578	-3.90689	-3.27928	-9.96578	-9.96578	-3.51732	-3.49546	Cl5
393	pectinesterase/pectinesterase inhibitor 41	Adur43732_comp0_c0	-5.71786	-9.96578	-6.42146	-4.38082	-9.96578	-3.42146	-6.15843	-6.19319	Cl5
395	pectinesterase/pectinesterase inhibitor 41	Aipa12615_comp1_c0	-9.96578	-5.17571	-5.57347	-4.50635	-4.58496	-4.8365	-4.70526	-5.01159	Cl5
398	pectinesterase/pectinesterase inhibitor 44	Adur34450_comp0_c0	-9.96578	-9.96578	-9.96578	-9.96578	-9.96578	-9.96578	-9.96578	-9.96578	Cl5
399	pectinesterase/pectinesterase inhibitor 45	Adur26953_comp0_c0	-4.25613	-9.96578	-9.96578	-5.12448	-7.15843	-9.96578	-9.96578	-9.96578	Cl5
400	pectinesterase/pectinesterase inhibitor 45	Aipa13038_comp0_c0	-9.96578	-9.96578	-9.96578	-4.95083	-9.96578	-9.96578	-9.96578	-9.96578	Cl5
407	pectinesterase/pectinesterase inhibitor 54	Adur18661_comp0_c0	-5.14136	-5.64386	-3.437	-4.30282	-5.74339	-2.33158	-2.43181	-3.49005	Cl5
408	pectinesterase/pectinesterase inhibitor 58	Adur4180_comp0_c0	-9.96578	-9.96578	-9.96578	-2.16058	-9.96578	-9.96578	-9.96578	-9.96578	Cl5
409	pectinesterase/pectinesterase inhibitor 58	Aipa12612_comp0_c0	-9.96578	-9.96578	-9.96578	-2.77267	-9.96578	-9.96578	-9.96578	-2.52561	Cl5
410	pectinesterase/pectinesterase inhibitor 58	Aipa6597_comp0_c0	-5.05889	-9.96578	-5.62001	-4.50635	-9.96578	-9.96578	-9.96578	-6.34129	Cl5
411	pectinesterase/pectinesterase inhibitor 58	Aipa6599_comp0_c0	-9.96578	-9.96578	-5.1078	-6.09132	-7.09132	-9.96578	-9.96578	-6.59655	Cl5
414	pectinesterase/pectinesterase inhibitor 6	Adur44633_comp0_c0	-9.96578	-9.96578	-9.96578	-9.96578	-9.96578	-9.96578	-9.96578	-9.96578	Cl5
416	pectinesterase/pectinesterase inhibitor 6	Aipa30609_comp0_c0	-9.96578	-9.96578	-9.96578	-9.96578	-9.96578	-9.96578	-9.96578	-9.96578	Cl5
417	pectinesterase/pectinesterase inhibitor 6	Aipa30691_comp0_c0	-9.96578	-5.64386	-4.51732	-2.73697	-4.29336	-2.38333	-4.60823	-2.66505	Cl5
423	pectinesterase/pectinesterase inhibitor 7	Adur30096_comp0_c0	-9.96578	-9.96578	-9.96578	-9.96578	-9.96578	-4.34129	-9.96578	-9.96578	Cl5
424	pectinesterase/pectinesterase inhibitor 7	Adur30096_comp1_c0	-2.84339	-2.27462	-9.96578	-5.59655	-4.22882	-5.82283	-9.96578	-9.96578	Cl5
425	pectinesterase/pectinesterase inhibitor 7	Aipa11499_comp0_c0	-2.5009	-3.16704	-9.96578	-9.96578	-5.14136	-5.44222	-9.96578	-9.96578	Cl5
426	Pectinesterase/pectinesterase inhibitor PPE8B	Adur13600_comp0_c0	-9.96578	-3.02327	-9.96578	-9.96578	-9.96578	-9.96578	-9.96578	-9.96578	Cl5
436	Peroxidase 52	Aipa39773_comp0_c0	-9.96578	-9.96578	-9.96578	-9.96578	-9.96578	-9.96578	-9.96578	-9.96578	Cl5
440	Polygalacturonase	Adur27496_comp0_c0	-9.96578	-9.96578	-9.96578	-9.96578	-9.96578	-9.96578	-9.96578	-9.96578	Cl5
441	Polygalacturonase	Adur32708_comp0_c0	-5.74339	-9.96578	-9.96578	-9.96578	-9.96578	-9.96578	-5.90689	-9.96578	Cl5
442	Polygalacturonase	Adur45937_comp0_c0	-9.96578	-9.96578	-9.96578	-3.95083	-1.34862	-9.96578	-9.96578	-9.96578	Cl5
444	Polygalacturonase	Aipa29009_comp0_c0	-9.96578	-9.96578	-9.96578	-9.96578	-9.96578	-9.96578	-9.96578	-9.96578	Cl5
445	Polygalacturonase	Aipa29010_comp0_c0	-9.96578	-9.96578	-9.96578	-9.96578	-9.96578	-9.96578	-9.96578	-9.96578	Cl5
446	Polygalacturonase	Aipa29011_comp0_c0	-9.96578	-9.96578	-9.96578	-9.96578	-9.96578	-9.96578	-9.96578	-9.96578	Cl5
447	Polygalacturonase	Aipa29012_comp0_c0	-9.96578	-9.96578	-9.96578	-3.36587	-9.96578	-9.96578	-9.96578	-9.96578	Cl5
448	Polygalacturonase	Aipa34122_comp0_c0	-9.96578	-9.96578	-9.96578	-9.96578	-9.96578	-9.96578	-9.96578	-9.96578	Cl5
449	Polygalacturonase	Aipa38834_comp0_c0	-9.96578	-9.96578	-9.96578	-9.96578	-9.96578	-9.96578	-9.96578	-9.96578	Cl5
451	Polygalacturonase	Aipa6802_comp0_c1	-3.98089	-9.96578	-3.56206	-9.96578	-2.38584	0.82565	-4.35107	-5.36092	Cl5
452	Polygalacturonase At1g48100	Adur18915_comp1_c0	-9.96578	-9.96578	-3.95083	-4.85031	-9.96578	-9.96578	-9.96578	-9.96578	Cl5
453	Polygalacturonase At1g48100	Adur18916_comp0_c0	-9.96578	-9.96578	-2.90689	-2.40354	-9.96578	-9.96578	-9.96578	-4.1078	Cl5
457	Polygalacturonase At1g48100	Adur23787_comp0_c0	-9.96578	-9.96578	-9.96578	-4.4112	-3.51732	-9.96578	-4.70526	-3.92869	Cl5
460	Polygalacturonase At1g48100	Adur4168_comp0_c0	-4.70526	-3.65593	-9.96578	-5.38082	-9.96578	-9.96578	-9.96578	-5.19319	Cl5
461	Polygalacturonase At1g48100	Adur4179_comp0_c0	-9.96578	-2.9771	-9.96578	-3.32193	-3.01159	-3.59074	-9.96578	-9.96578	Cl5
467	Polygalacturonase At1g48100	Aipa38066_comp2_c0	-9.96578	-9.96578	-4.95083	-4.32193	-9.96578	-9.96578	-9.96578	-9.96578	Cl5
470	Polygalacturonase At1g48100	Aipa893_comp0_c0	-9.96578	-9.96578	-4.38082	-4.12448	-6.74339	-9.96578	-4.76939	-6.34129	Cl5
496	polygalacturonase non-catalytic subunit JP650	Aipa29791_comp0_c0	-2.00771	-9.96578	-2.59364	-3.2109	-2.83994	-9.96578	-9.96578	-9.96578	Cl5
513	transcription factor KAN4	Adur9904_comp0_c1	-3.92139	-9.96578	-9.96578	-3.49546	-9.96578	-9.96578	-9.96578	-4.19319	Cl5
521	xyloglucan endotransglucosylase/hydrolase	Adur28318_comp0_c0	-5.24697	-9.96578	-5.34129	-9.96578	-5.93604	-4.62001	-9.96578	-9.96578	Cl5
526	xyloglucan endotransglucosylase/hydrolase	Adur39364_comp0_c0	-4.70526	-9.96578	0.914054	2.20195	-9.96578	-1.32675	1.91533	2.9542	Cl5
529	xyloglucan endotransglucosylase/hydrolase	Adur42324_comp0_c0	-1.662	-9.96578	-3.39088	-9.96578	-9.96578	-0.720232	-9.96578	-9.96578	Cl5
530	xyloglucan endotransglucosylase/hydrolase	Adur44364_comp0_c0	-4.89254	-2.29572	-3.64988	-5.74339	-9.96578	-3.25613	-2.18224	-3.21983	Cl5
534	xyloglucan endotransglucosylase/hydrolase	Adur48060_comp0_c0	-9.96578	-9.96578	-9.96578	-4.32193	-9.96578	-4.16704	-9.96578	-9.96578	Cl5
542	xyloglucan endotransglucosylase/hydrolase	Aipa1831_comp0_c0	-9.96578	-9.96578	-0.795025	0.32577	-9.96578	-3.55639	0.331132	1.23205	Cl5
551	xyloglucan endotransglucosylase/hydrolase	Aipa31848_comp0_c0	-9.96578	-9.96578	-9.96578	-9.96578	-9.96578	-9.96578	-9.96578	-9.96578	Cl5
552	xyloglucan endotransglucosylase/hydrolase	Aipa31848_comp0_c1	-9.96578	-9.96578	-9.96578	-9.96578	-9.96578	-9.96578	-9.96578	-9.96578	Cl5
553	xyloglucan endotransglucosylase/hydrolase	Aipa34699_comp1_c0	-9.96578	-9.96578	-9.96578	-9.96578	-9.96578	-2.75958	-9.96578	-1.67116	Cl5
559	xyloglucan endotransglucosylase/hydrolase	Aipa49636_comp0_c0	-3.51183	-3.13712	-4.78256	-3.699	-5.85031	-9.96578	-9.96578	-4.45271	Cl5
562	Xyloglucan endotransglucosylase/hydrolase protein 2	Aipa40399_comp0_c0	-5.05889	-3.27462	-0.845114	-3.7242	-9.96578	-3.4686	-0.705257	-1.99808	Cl5
564	Xyloglucan endotransglucosylase/hydrolase protein 22	Aipa42047_comp0_c0	-9.96578	-3.27462	-9.96578	-4.02718	-9.96578	-9.96578	-2.91412	-9.96578	Cl5
565	Xyloglucan endotransglucosylase/hydrolase protein 22	Aipa49617_comp0_c0	-1.81434	-9.96578	-9.96578	-2.92504	-3.44222	-3.68038	-4.60823	-4.60823	Cl5
580	Xyloglucan galactosyltransferase KATAMARI1 homolog	Aipa36220_comp0_c0	-2.68038	-5.90689	-9.96578	-6.09132	-6.74339	-9.96578	-9.96578	-9.96578	Cl5
585	Xylose isomerase	Adur44344_comp0_c0	-9.96578	-3.88541	-9.96578	-3.1976	-9.96578	-9.96578	-9.96578	-9.96578	Cl5
586	Xylose isomerase	Adur44344_comp0_c1	-9.96578	-9.96578	-9.96578	-3.03899	-9.96578	-9.96578	-9.96578	-9.96578	Cl5
587	Xylose isomerase	Adur44344_comp1_c0	-9.96578	-9.96578	-9.96578	-1.866	-4.50635	-9.96578	-9.96578	-9.96578	Cl5
593	Xylose isomerase	Aipa49625_comp1_c0	-9.96578	-9.96578	-1.43961	-9.96578	-2.91412	-9.96578	-2.37333	-9.96578	Cl5
594	Xylose isomerase	Aipa49625_comp3_c0	-3.01937	-9.96578	-4.76939	-1.64235	-3.86425	-9.96578	-9.96578	-9.96578	Cl5
