# Supplementary material for: Deep transcriptomic study reveals the role of cell wall biosynthesis and organization networks in the developing shell of peanut pod
Source: BMC Plant Biol. 2021 Nov 3;21:509. doi: 10.1186/s12870-021-03290-1 (PMC8565004; doi:10.1186/s12870-021-03290-1)
Supplement: Supplementary file 8 — Additional file 8: Supplementary File 7: Log2 RPKM expression of TFs belonging to 67 TF families. [file 12870_2021_3290_MOESM8_ESM.xlsx]

## Sheet: Title
Title: Deep transcriptomic study reveals the role of cell wall biosynthesis and organization networks in the developing shell of peanut pod
Kapil Guptaa# *, Shubhra Guptaa, Adi Faigenboim-Dorona, Abhinandan Surgonda Patila$, Yael Levya, Scott Cohen Carrusa, Ran Hovava *
a Department of Field Crops, Plant Sciences Institute, ARO, Bet-Dagan, Israel.
# Current Address: CSIR-Central Institute of Medicinal and Aromatic Plants, Lucknow, UP, India.
$ Current Address: Plant Breeding Strategic Innovation Platform, International Rice Research Institute, Los Banos, Laguna, Phillipines.
* Communicating Author
E-mail address: ranh@volcani.agri.gov.il (Ran Hovav)
kapilgupta190184@gmail.com (Kapil Gupta)

## Sheet: TF Family members
Data of TFs from assembly and expression
Alfin like	16
AP2/ERF	231
ARF	90
ARID-HMG	20
ARR	52
AUX/IAA	46
B3	57
BBR/BPC	10
BES	6
bHLH	278
bZIP	128
C2C2 CO	23
C2H2	161
C3H	19
CAMTA	24
Coactivator p15	6
CPP	12
CSD	3
DBB	7
DOF	68
E2F-DP	21
EIL	13
ERF	19
FAR1	20
G2 like	54
GATA	44
GRAS	100
GRF	23
HB/HDZIP	129
HMG	20
HSF	50
Jumonji	28
LBD	14
LFY	5
MADS	102
MBF1	7
MYB	257
MYBRELATED	44
NAC	140
NF-X1	4
NF-YA	18
NFY-B	28
NFY-C	11
ORPHAN	55
OTHERS	5
PHD	29
RCD1 LIKE	5
RWP-RL/NiN	32
SAP	2
SBP	39
SET	8
Sigma 70	14
SNF2	1
SWI/SNF	13
TALE	66
TAZ	13
TCP	41
TIFY	16
Trihelix	26
TUB	6
ULT	5
VOZ	4
Whirly	4
WOX	28
WRKY	169
YABBY	14
ZFHD	18

## Sheet: log RPKM of TF 
Family	Description	Id	H R4	H R5	H R6	H R7	53 R4	53 R5	53 R6	53 R7
Alfin like	PHD finger protein ALFIN-LIKE 5	Adur1449_comp0_c0	4.7952	4.03527	4.05175	4.07852	4.1727	3.28732	4.06675	4.27992
Alfin like	PHD finger protein ALFIN-LIKE 1	Adur21731_comp0_c0	4.01632	3.5872	3.60189	3.35525	3.85376	3.62289	3.75937	3.97141
Alfin like	PHD finger protein ALFIN-LIKE 7	Adur2841_comp0_c0	5.01425	4.77942	4.26136	4.18203	4.12818	4.09708	4.13173	4.33743
Alfin like	PHD finger protein ALFIN-LIKE 1	Adur36161_comp0_c0	4.8994	4.62195	4.79098	4.86972	4.5854	4.84423	4.89184	5.09294
Alfin like	PHD finger protein ALFIN-LIKE 3	Adur43532_comp1_c0	3.53124	3.43674	2.45891	2.96452	3.73671	2.16361	2.64078	3.45044
Alfin like	PHD finger protein ALFIN-LIKE 3	Adur46167_comp1_c0	4.24894	3.85917	3.1976	2.81421	3.88359	3.40077	3.07359	3.08384
Alfin like	PHD finger protein ALFIN-LIKE 8	Adur47909_comp0_c0	4.68611	4.46606	2.93941	3.89427	4.7141	3.18433	3.61113	4.13584
Alfin like	PHD finger protein ALFIN-LIKE 4	Adur47909_comp1_c0	3.48629	3.04078	1.51585	2.49834	3.50796	2.97612	2.27888	2.57329
Alfin like	PHD finger protein Alfin1	Aipa22602_comp0_c0	5.50117	5.43994	4.59656	4.59447	4.60334	4.65865	4.54552	4.78285
Alfin like	PHD finger protein ALFIN-LIKE 3	Aipa2544_comp0_c0	4.21919	3.44696	3.21086	2.74538	3.71864	3.31073	3.14606	2.88649
Alfin like	PHD finger protein ALFIN-LIKE 1	Aipa3291_comp0_c0	4.36788	3.93847	4.10599	3.94773	4.12862	3.93137	4.23189	4.37557
Alfin like	PHD finger protein ALFIN-LIKE 3	Aipa38210_comp1_c0	3.44674	2.88101	2.31044	2.72959	3.58115	2.35455	2.42438	2.99699
Alfin like	PHD finger protein ALFIN-LIKE 3	Aipa40254_comp0_c0	5.17117	4.34063	4.55623	4.7469	4.58792	3.80814	4.50261	4.55725
Alfin like	PHD finger protein ALFIN-LIKE 2	Aipa40824_comp2_c0	4.0301	3.7461	4.09294	4.14587	3.87853	3.9749	4.14225	4.44522
Alfin like	PHD finger protein Alfin1	Aipa45109_comp1_c0	3.08259	3.15364	1.44978	0.971344	2.39744	-0.184425	0.291996	1.4069
Alfin like	PHD finger protein ALFIN-LIKE 5	Aipa46373_comp0_c0	4.28093	3.33371	2.41765	3.01495	3.35882	1.6899	2.07451	2.7561
AP2	AP2-like ethylene-responsive transcription factor AIL1	Adur1379_comp1_c0	1.62621	0.271824	-5.69277	-5.6681	2.07941	-2.0509	-6.46328	-5.55075
AP2	AP2-like ethylene-responsive transcription factor AIL7	Adur14214_comp0_c0	0.593911	-0.892535	-2.00385	-2.87479	0.677471	-1.79586	-1.73216	-2.57347
AP2	AP2-like ethylene-responsive transcription factor AIL7	Adur14610_comp0_c0	-0.81181	-1.86075	-2.65896	-4.60823	-1.32433	-2.32916	-2.18224	-2.73697
AP2	AP2-like ethylene-responsive transcription factor At1g16060	Adur17665_comp0_c0	-1.94527	-1.82623	1.16757	2.42814	-1.92321	-1.82794	1.40654	1.84947
AP2	AP2-like ethylene-responsive transcription factor BBM1	Adur23344_comp0_c0	-6.12448	-5.42146	-7.15843	-5.05889	-7.15843	-5.24697	-4.86425	-5.76939
AP2	AP2-like ethylene-responsive transcription factor PLT1	Adur2352_comp0_c0	-4.44222	-9.96578	-9.96578	-9.96578	-9.96578	-9.96578	-9.96578	-9.96578
AP2	AP2-like ethylene-responsive transcription factor ANT	Adur2749_comp0_c0	1.15834	-0.738569	-1.61411	-2.86425	1.14448	-2.66505	-2.47126	-3.26073
AP2	AP2-like ethylene-responsive transcription factor At2g41710	Adur27601_comp1_c0	4.56665	3.8764	3.20581	3.40349	2.7194	1.74903	3.46732	3.82372
AP2	AP2-like ethylene-responsive transcription factor ANT	Adur35113_comp0_c0	3.40649	1.40926	-1.02523	-2.50635	3.5177	0.558757	-2.98089	-3.4112
AP2	AP2-like ethylene-responsive transcription factor ANT	Adur39398_comp0_c0	1.15229	-0.0218044	-0.985645	-1.06391	-0.932361	-1.93053	-1.5187	-1.61558
AP2	AP2-like ethylene-responsive transcription factor AIL7	Adur41283_comp2_c0	1.03633	-0.314733	-2.59364	-2.55075	0.435095	-2.00578	-4.57347	-5.50635
AP2	AP2-like ethylene-responsive transcription factor PLT2	Adur43354_comp1_c0	-2.81265	-2.44222	-4.12448	-5.82283	-1.16596	-0.863371	-2.66505	-2.13924
AP2	AP2-like ethylene-responsive transcription factor AIL5	Adur44414_comp0_c0	1.08406	-0.320726	-9.96578	-9.96578	1.17781	-9.96578	-4.60823	-3.18442
AP2	AP2-like ethylene-responsive transcription factor AIL5	Adur44414_comp1_c0	2.52348	1.09198	-3.2109	-3.28396	2.39351	-1.83307	-4.87832	-5.85031
AP2	AP2/ERF and B3 domain-containing transcription factor RAV1	Adur4618_comp0_c0	4.41646	3.83815	2.20195	0.822118	2.55344	3.41468	2.06465	0.787711
AP2	AP2-like ethylene-responsive transcription factor ANT	Adur48085_comp0_c0	0.515006	-0.912311	-2.38333	-3.01547	0.466758	-2.1888	-3.52838	-3.07907
AP2	AP2/ERF and B3 domain-containing transcription factor RAV1	Adur6685_comp0_c0	4.32186	3.58236	1.17994	-0.882748	2.09671	2.37546	0.922452	-0.274041
AP2	AP2/ERF and B3 domain-containing transcription repressor TEM1	Adur6685_comp1_c0	5.55649	5.34299	2.92594	1.72057	3.32865	3.89895	2.43998	1.23695
AP2	AP2-like ethylene-responsive transcription factor ANT	Aipa12644_comp1_c0	0.145351	-1.63636	-1.334	-1.1403	-1.46461	-2.3934	-2.0509	-2.03308
AP2	AP2-like ethylene-responsive transcription factor ANT	Aipa1790_comp0_c0	0.854129	0.0134027	0.387363	1.20289	0.578536	-1.71786	0.608809	0.375549
AP2	AP2/ERF and B3 domain-containing transcription repressor TEM1	Aipa22682_comp0_c0	5.71255	5.03423	2.81085	1.80763	2.87571	3.29293	2.09974	1.0658
AP2	AP2-like ethylene-responsive transcription factor AIL7	Aipa29884_comp2_c0	1.68152	0.899433	1.06028	1.05381	1.40363	0.0621217	1.12807	1.10858
AP2	AP2-like ethylene-responsive transcription factor AIL6	Aipa31026_comp0_c0	-1.97332	-1.94712	-4.82283	-5.22882	-2.64988	-9.96578	-3.9885	-5.04295
AP2	AP2-like ethylene-responsive transcription factor ANT	Aipa31880_comp0_c0	1.33075	0.368116	-1.03209	-2.14773	0.931053	-1.32916	-1.47126	-4.01159
AP2	AP2-like ethylene-responsive transcription factor ANT	Aipa3341_comp0_c0	2.61933	2.52632	0.735233	0.934579	2.33552	-0.0745069	0.032336	0.712229
AP2	AP2-like ethylene-responsive transcription factor BBM1	Aipa35480_comp0_c0	-5.28396	-9.96578	-9.96578	-4.26534	-4.79586	-9.96578	-5.15843	-5.01159
AP2	AP2-like ethylene-responsive transcription factor ANT	Aipa38346_comp1_c0	3.21288	1.15575	-2.9771	-4.15843	3.32443	-1.29926	-3.57347	-5.55075
AP2	AP2-like ethylene-responsive transcription factor AIL1	Aipa40321_comp0_c0	2.49561	0.647084	-5.30282	-4.09132	2.62309	-1.33764	-4.80928	-9.96578
AP2	AP2-like ethylene-responsive transcription factor AIL1	Aipa40321_comp1_c1	1.22012	-0.500898	-5.09132	-6.22882	1.08542	-2.7147	-9.96578	-5.87832
AP2	AP2/ERF and B3 domain-containing transcription factor RAV1	Aipa42709_comp0_c0	4.7341	4.08602	2.96588	1.80584	3.05699	3.94545	2.84063	1.80955
AP2	AP2-like ethylene-responsive transcription factor At2g41710	Aipa45205_comp0_c0	4.9024	4.29819	3.32965	3.63761	3.12372	2.26454	3.71944	4.05933
AP2	AP2-like ethylene-responsive transcription factor ANT	Aipa48513_comp0_c0	1.45295	-0.404178	-1.26882	-1.91775	1.24833	-2.12448	-2.42663	-3.51183
AP2	AP2-like ethylene-responsive transcription factor At1g16060	Aipa49541_comp0_c1	-3.30757	-1.45667	-4.44222	-4.50635	0.616671	-1.44615	-3.74985	-0.334001
AP2	AP2-like ethylene-responsive transcription factor PLT1	Aipa49563_comp0_c0	1.90471	1.81967	1.57111	1.64555	1.90894	0.755315	1.33132	1.2343
AP2	AP2-like ethylene-responsive transcription factor AIL5	Aipa49675_comp0_c0	3.21402	1.7966	-1.6681	-2.7892	2.95952	-0.114035	-3.95829	-2.93604
AP2	AP2-like ethylene-responsive transcription factor At1g16060	Aipa9313_comp1_c0	-3.12448	-2.80591	-1.09954	0.335712	-1.38207	-1.9087	-0.360922	0.85599
AP2/ERF	Ethylene-responsive transcription factor 12	Adur10561_comp0_c0	2.86189	2.45066	2.5416	2.78813	2.29092	1.92093	2.8312	3.08026
AP2/ERF	Ethylene-responsive transcription factor 4	Adur10571_comp0_c0	5.63366	5.59513	4.92055	4.47184	5.52919	4.74689	5.54191	5.23287
AP2/ERF	Ethylene-responsive transcription factor RAP2-7	Adur11539_comp1_c0	3.24621	3.62667	2.27729	2.24965	2.59694	3.88701	2.89349	1.70148
AP2/ERF	Ethylene-responsive transcription factor ERF105	Adur11557_comp0_c0	5.67804	6.13866	6.54472	6.73093	5.38834	5.84541	7.49175	7.27948
AP2/ERF	Dehydration-responsive element-binding protein 3	Adur12304_comp1_c0	-3.90689	-9.96578	-9.96578	-9.96578	-9.96578	-4.43181	-4.23786	-9.96578
AP2/ERF	Ethylene-responsive transcription factor ERF017	Adur13516_comp0_c0	1.06005	0.525735	-0.222633	-1.46594	1.12345	0.117695	-0.354145	-1.10988
AP2/ERF	Ethylene-responsive transcription factor RAP2-4	Adur14203_comp0_c0	6.9106	6.77019	6.47652	7.639	6.51524	5.9082	7.09572	7.56959
AP2/ERF	Ethylene-responsive transcription factor RAP2-3	Adur14616_comp0_c0	-2.14348	-9.96578	1.34615	-1.39593	-5.85031	2.05218	2.35445	0.186078
AP2/ERF	Ethylene-responsive transcription factor ERF112	Adur14766_comp0_c0	5.23528	4.30947	2.63134	3.73963	1.23143	2.77877	3.48005	1.40108
AP2/ERF	Dehydration-responsive element-binding protein 1E	Adur15465_comp0_c0	3.33147	2.6635	1.99952	1.6457	4.12499	2.86176	3.32318	3.3463
AP2/ERF	Ethylene-responsive transcription factor ERF021	Adur16350_comp0_c0	-1.85204	-1.36959	-2.1692	-1.074	-0.987551	0.67717	-0.183878	0.925493
AP2/ERF	Ethylene-responsive transcription factor ERF021	Adur16352_comp0_c0	-1.79419	-1.5951	-2.79252	-1.7084	-0.323733	-0.07552	-2.30757	-0.190997
AP2/ERF	Ethylene-responsive transcription factor ERF020	Adur16369_comp0_c0	0.690641	1.02148	-0.990414	-1.75147	0.437583	0.486114	-1.20091	-3.15414
AP2/ERF	Ethylene-responsive transcription factor ERF018	Adur16616_comp0_c0	3.65119	3.20841	0.963721	0.961253	4.22956	2.32087	2.98677	2.72217
AP2/ERF	Ethylene-responsive transcription factor 4	Adur16931_comp0_c0	6.7789	6.65443	5.38329	5.27784	6.27004	5.07773	5.55292	5.24932
AP2/ERF	Ethylene-responsive transcription factor ERF003	Adur17610_comp0_c0	1.04893	-0.681153	-2.44746	-3.45271	-0.485331	-2.18442	-9.96578	-9.96578
AP2/ERF	Ethylene-responsive transcription factor ERF025	Adur17862_comp0_c0	-9.96578	-5.17571	-9.96578	-5.52838	-4.56206	-9.96578	-3.63786	-9.96578
AP2/ERF	Ethylene-responsive transcription factor ERF114	Adur18341_comp0_c0	-2.01937	-0.766112	-2.6773	-2.00192	-0.657445	-1.26882	-2.45799	-0.957356
AP2/ERF	Ethylene-responsive transcription factor LEP	Adur18373_comp0_c0	-5.24697	-9.96578	-9.96578	-5.59655	-9.96578	-9.96578	-9.96578	-9.96578
AP2/ERF	Dehydration-responsive element-binding protein 2B	Adur18393_comp0_c0	1.23654	0.110586	-1.62891	-0.742587	-2.11612	-5.401	-1.42146	-0.321928
AP2/ERF	Dehydration-responsive element-binding protein 2C	Adur18719_comp0_c0	2.95841	2.73596	2.08486	2.27222	2.33952	2.17717	1.76497	1.9279
AP2/ERF	Ethylene-responsive transcription factor ABI4	Adur18755_comp0_c0	-3.97332	-9.96578	-5.14136	-5.24697	-9.96578	-9.96578	-9.96578	-9.96578
AP2/ERF	Ethylene-responsive transcription factor RAP2-11	Adur20344_comp0_c0	-5.38082	-4.29336	-2.24013	-0.649126	-6.34129	-4.85031	-2.38082	-1.76284
AP2/ERF	Ethylene-responsive transcription factor WRI1	Adur20438_comp0_c0	-9.96578	-9.96578	-9.96578	-9.96578	-9.96578	-9.96578	-9.96578	-9.96578
AP2/ERF	Ethylene-responsive transcription factor 4	Adur20907_comp0_c0	-0.123958	-1.21871	-0.829648	-2.43181	0.319233	0.0524159	-0.62965	-1.58064
AP2/ERF	Ethylene-responsive transcription factor 5	Adur21247_comp0_c0	7.52908	7.6605	7.21919	6.69109	6.82054	7.25723	7.90541	7.32823
AP2/ERF	Ethylene-responsive transcription factor 3	Adur23232_comp0_c0	5.67764	5.70519	6.35925	6.30753	4.99726	4.89271	6.36972	6.08175
AP2/ERF	Ethylene-responsive transcription factor CRF4	Adur23939_comp0_c0	0.5025	-1.5792	-4.4112	-5.01159	0.391401	-3.00385	-9.96578	-4.49546
AP2/ERF	Ethylene-responsive transcription factor WIN1	Adur24589_comp0_c0	-3.06291	-1.86775	-3.19319	-3.1976	-9.96578	-1.17897	-3.35107	-9.96578
AP2/ERF	Ethylene-responsive transcription factor WIN1	Adur24589_comp0_c1	-9.96578	-2.45271	-9.96578	-2.01159	-9.96578	-2.09337	-9.96578	-9.96578
AP2/ERF	Dehydration-responsive element-binding protein 2A	Adur24721_comp0_c0	4.69369	4.47158	2.84197	2.78164	4.14277	3.76518	3.32255	3.32567
AP2/ERF	Ethylene-responsive transcription factor 3	Adur25569_comp0_c0	3.14807	3.16902	2.60834	2.51332	2.33543	2.69317	2.79417	2.60526
AP2/ERF	Ethylene-responsive transcription factor 12	Adur25844_comp0_c0	-0.403542	-3.74985	-3.77596	-4.56206	-0.810123	-2.8365	-2.7992	-2.23786
AP2/ERF	Ethylene-responsive transcription factor ERF023	Adur26153_comp0_c0	1.93772	1.98015	1.9381	1.60518	0.080885	2.64632	2.00192	0.62043
AP2/ERF	Ethylene-responsive transcription factor ERF024	Adur26800_comp0_c0	-9.96578	-9.96578	-9.96578	-9.96578	-9.96578	-3.85031	-9.96578	-9.96578
AP2/ERF	Ethylene-responsive transcription factor ERF061	Adur26994_comp0_c0	-9.96578	-9.96578	-1.03111	-4.50635	-9.96578	-3.00771	-0.932361	-3.04692
AP2/ERF	Ethylene-responsive transcription factor RAP2-4	Adur27985_comp0_c0	-0.814345	-0.333395	-1.0811	-0.380822	-0.901491	-1.86425	-1.63039	-1.56775
AP2/ERF	Ethylene-responsive transcription factor RAP2-9	Adur28908_comp1_c0	4.59419	4.93143	5.39312	6.10739	3.04579	4.4842	5.3913	5.8428
AP2/ERF	Ethylene-responsive transcription factor WIN1	Adur290_comp0_c0	-4.36092	-9.96578	-5.57347	-5.401	-5.17571	-1.84339	-4.69277	-9.96578
AP2/ERF	Ethylene-responsive transcription factor 9	Adur29700_comp0_c0	-9.96578	-4.29336	-9.96578	-5.96578	-9.96578	-2.84684	-9.96578	-4.76939
AP2/ERF	Ethylene-responsive transcription factor 4	Adur31156_comp0_c0	6.56738	7.17838	6.37286	6.46265	6.35992	5.81037	6.8509	6.6861
AP2/ERF	Ethylene-responsive transcription factor 13	Adur31914_comp0_c1	5.40206	5.33014	3.09547	2.18587	4.78449	4.72767	3.2368	3.52411
AP2/ERF	Dehydration-responsive element-binding protein 2D	Adur3255_comp0_c0	-4.75633	-4.90689	-5.59655	-3.09542	-9.96578	-9.96578	-9.96578	-9.96578
AP2/ERF	Ethylene-responsive transcription factor ERF062	Adur32953_comp0_c0	0.3146	-0.150935	0.200379	-0.535332	-0.864246	-1.66048	-0.426625	-0.312342
AP2/ERF	Ethylene-responsive transcription factor ERF106	Adur32973_comp0_c0	1.27898	0.664179	0.519039	1.43171	-0.678072	-0.737767	1.32558	0.707819
AP2/ERF	Ethylene-responsive transcription factor RAP2-1	Adur33057_comp0_c0	0.0827026	1.38184	2.15747	3.17776	-2.91775	-0.571322	2.19671	2.71428
AP2/ERF	Ethylene-responsive transcription factor RAP2-11	Adur33268_comp0_c1	-9.96578	-9.96578	-9.96578	-0.717066	-9.96578	-9.96578	-0.274041	-2.87479
AP2/ERF	Ethylene-responsive transcription factor 3	Adur33729_comp0_c0	3.73429	3.26853	3.2755	3.30689	3.53539	3.6368	4.04911	4.21161
AP2/ERF	Dehydration-responsive element-binding protein 2D	Adur3390_comp0_c1	-9.96578	-9.96578	-9.96578	-9.96578	-9.96578	-9.96578	-9.96578	-9.96578
AP2/ERF	Ethylene-responsive transcription factor WRI1	Adur34136_comp1_c0	0.356144	0.114145	-0.142417	-0.132894	-0.152003	-0.688109	-0.141886	-0.222072
AP2/ERF	Ethylene-responsive transcription factor 13	Adur34546_comp0_c0	1.79424	1.55565	-2.4344	-2.83994	2.2031	2.47552	-4.80928	-3.33158
AP2/ERF	Ethylene-responsive transcription factor 6	Adur3457_comp0_c0	2.04905	2.003	-0.170827	-0.799203	1.18142	1.2135	-0.338858	-0.618532
AP2/ERF	Ethylene-responsive transcription factor ERF061	Adur34901_comp0_c0	-0.264767	0.349743	-2.35599	-1.76775	-0.699779	-0.624451	-3.26998	-1.72102
AP2/ERF	Ethylene-responsive transcription factor ERF086	Adur35043_comp0_c0	-9.96578	-9.96578	-9.96578	-9.96578	-9.96578	-9.96578	-9.96578	-9.96578
AP2/ERF	Ethylene-responsive transcription factor ERF039	Adur35383_comp0_c0	4.36448	3.67965	0.592317	0.211635	3.99349	3.1933	1.67927	1.43421
AP2/ERF	Ethylene-responsive transcription factor WIN1	Adur35971_comp0_c0	-9.96578	-9.96578	-9.96578	-5.59655	-9.96578	-4.80928	-2.74339	-2.87832
AP2/ERF	Ethylene-responsive transcription factor ERF109	Adur36338_comp0_c0	5.24504	4.85058	4.68179	4.67991	5.22997	5.25434	5.29984	5.71894
AP2/ERF	Dehydration-responsive element-binding protein 1F	Adur37998_comp0_c0	3.28259	3.30544	2.09682	1.78464	-3.68656	-5.62001	-4.08314	-4.85031
AP2/ERF	Ethylene-responsive transcription factor ERF027	Adur38001_comp0_c1	-3.89254	-9.96578	-3.60238	-4.46328	-9.96578	-3.32675	-4.32193	-4.29336
AP2/ERF	Ethylene-responsive transcription factor 1B	Adur38767_comp0_c0	3.28066	2.0229	1.58304	0.174619	0.135754	0.59423	2.71926	0.584
AP2/ERF	Ethylene-responsive transcription factor ERF098	Adur38775_comp0_c0	2.31991	1.1059	-0.00819852	-1.99616	-0.474599	1.72042	0.564297	-1.81773
AP2/ERF	Ethylene-responsive transcription factor RAP2-3	Adur39013_comp1_c0	5.14729	5.14864	5.20116	4.15737	4.72221	6.1522	6.11885	4.93728
AP2/ERF	Dehydration-responsive element-binding protein 3	Adur39674_comp0_c0	1.68482	0.426175	-1.45799	-3.49546	0.77989	-0.310552	-1.46461	-1.334
AP2/ERF	Ethylene-responsive transcription factor RAP2-2	Adur39785_comp0_c0	5.5701	5.05759	4.87913	4.68913	5.17699	5.29305	4.98106	5.21057
AP2/ERF	Ethylene-responsive transcription factor ERF023	Adur39876_comp1_c0	-3.25613	-9.96578	-9.96578	-9.96578	-9.96578	-9.96578	-9.96578	-2.92869
AP2/ERF	Ethylene-responsive transcription factor CRF4	Adur39912_comp0_c0	-5.17571	-9.96578	-9.96578	-9.96578	-5.93604	-9.96578	-9.96578	-5.62001
AP2/ERF	Ethylene-responsive transcription factor 1B	Adur39965_comp0_c0	-2.47126	-2.64686	-9.96578	-4.95083	-4.6681	-9.96578	-5.22882	-9.96578
AP2/ERF	Ethylene-responsive transcription factor 1A	Adur40551_comp0_c0	7.71702	6.93013	6.47906	6.42273	5.9863	6.28128	7.0141	6.64242
AP2/ERF	Ethylene-responsive transcription factor 5	Adur40552_comp0_c0	3.97639	4.26858	4.62293	4.16543	3.21065	4.70233	5.62598	4.96014
AP2/ERF	Ethylene-responsive transcription factor CRF4	Adur40778_comp0_c0	3.19787	1.66266	-1.22769	-3.14987	3.78663	0.961747	-1.09337	-3.34129
AP2/ERF	Ethylene-responsive transcription factor ERF003	Adur42511_comp0_c0	-0.498179	0.116808	-4.98089	-5.38082	1.46031	1.15424	-3.62001	-3.60823
AP2/ERF	Ethylene-responsive transcription factor 1B	Adur4259_comp0_c0	1.63722	1.99928	-0.253831	-0.856389	-0.173536	0.302953	0.461878	-0.795859
AP2/ERF	Ethylene-responsive transcription factor ERF098	Adur4265_comp0_c0	-3.67423	-1.18224	-4.35107	-9.96578	-4.50635	-5.07501	-2.2356	-1.49682
AP2/ERF	Ethylene-responsive transcription factor RAP2-7	Adur43181_comp0_c0	-5.05889	-3.21983	-4.36092	-5.55075	-3.21983	-3.8365	-3.32675	-5.36092
AP2/ERF	Ethylene-responsive transcription factor ERF017	Adur43551_comp0_c0	0.455229	-0.613373	-0.4975	-0.48264	0.84559	0.558104	1.31228	1.61526
AP2/ERF	Ethylene-responsive transcription factor ERF114	Adur43833_comp1_c0	-2.57633	-1.44615	-4.34129	-3.32193	-4.96578	-9.96578	-9.96578	-4.55075
AP2/ERF	Ethylene-responsive transcription factor ERF025	Adur45378_comp1_c0	1.93935	1.36046	1.77315	0.812019	2.56234	3.76762	2.29993	1.64616
AP2/ERF	Dehydration-responsive element-binding protein 1A	Adur45387_comp0_c0	2.29895	3.38819	1.36121	1.43064	1.90252	1.367	2.31508	2.85113
AP2/ERF	Dehydration-responsive element-binding protein 2F	Adur46791_comp3_c0	-1.55498	-1.97521	-2.38333	-2.5649	-3.63786	-3.41632	-2.84684	-3.35599
AP2/ERF	Dehydration-responsive element-binding protein 3	Adur47368_comp0_c0	1.46711	0.850933	-3.36092	-3.00385	1.42456	-1.18006	-2.80928	-2.401
AP2/ERF	Ethylene-responsive transcription factor ERF118	Adur4762_comp0_c0	-3.27928	-4.51732	-4.82283	-5.82283	-4.89254	-6.09132	-9.96578	-9.96578
AP2/ERF	Ethylene-responsive transcription factor CRF2	Adur47966_comp0_c1	-1.2665	-2.61117	-9.96578	-9.96578	-2.03505	-4.31234	-5.34129	-9.96578
AP2/ERF	Ethylene-responsive transcription factor-like protein At4g13040	Adur47993_comp1_c0	3.04707	2.30908	1.5643	1.26923	1.76907	1.09446	1.17717	1.44467
AP2/ERF	Ethylene-responsive transcription factor ERF034	Adur48336_comp0_c0	-0.690436	-1.6727	-1.70212	-2.41376	-0.323733	-0.0719772	-1.20534	-3.30757
AP2/ERF	Dehydration-responsive element-binding protein 3	Adur49612_comp0_c0	1.35821	-0.948976	-2.44484	-3.23786	0.951836	-1.49411	-1.93788	-2.0609
AP2/ERF	Ethylene-responsive transcription factor ERF034	Adur6234_comp0_c0	-2.41889	-0.429213	-4.56206	-3.76939	-3.23333	-1.53952	-2.80255	-4.87832
AP2/ERF	Ethylene-responsive transcription factor RAP2-2	Adur632_comp0_c0	7.32775	7.29171	8.07071	7.73808	7.09211	8.05826	8.55846	8.3375
AP2/ERF	Dehydration-responsive element-binding protein 1C	Adur6521_comp0_c0	2.44219	2.68699	1.39835	2.07633	3.58364	3.21381	4.0814	4.57666
AP2/ERF	Ethylene-responsive transcription factor RAP2-11	Adur7337_comp0_c0	-9.96578	-9.96578	-9.96578	-5.59655	-4.56206	-9.96578	-9.96578	-4.16704
AP2/ERF	Ethylene-responsive transcription factor ERF110	Adur7615_comp0_c0	1.7137	0.900979	-0.922301	-0.322529	-1.00192	-0.9388	0.994942	-2.47393
AP2/ERF	Ethylene-responsive transcription factor WRI1	Adur7710_comp1_c0	-2.4686	-3.26998	-3.64386	-1.77761	-3.76939	-2.47928	-4.87832	-2.89254
AP2/ERF	Ethylene-responsive transcription factor WRI1	Adur7999_comp1_c0	-0.298673	-0.639355	-1.64988	-2.08518	-0.228255	-0.997117	-1.36339	-1.90329
AP2/ERF	Ethylene-responsive transcription factor ERF118	Adur8714_comp0_c0	4.83453	4.64695	4.09994	4.60597	3.79185	3.38492	3.60577	3.93382
AP2/ERF	Ethylene-responsive transcription factor ERF053	Adur9632_comp0_c0	-2.55357	-0.551451	0.197446	0.753319	-2.25613	-2.38333	-0.36154	0.0717627
AP2/ERF	Ethylene-responsive transcription factor RAP2-3	Adur9955_comp1_c0	4.96321	5.21868	3.33194	3.56556	5.62464	4.96435	5.04075	5.03615
AP2/ERF	Ethylene-responsive transcription factor 13	Aipa10233_comp1_c0	5.0267	5.43955	3.25907	2.07153	4.67029	4.89186	3.23619	3.13296
AP2/ERF	Ethylene-responsive transcription factor 9	Aipa12343_comp0_c0	-9.96578	-9.96578	-9.96578	-5.401	-9.96578	-4.04295	-9.96578	-9.96578
AP2/ERF	Ethylene-responsive transcription factor 3	Aipa12905_comp0_c0	5.81693	5.71331	6.02479	6.03871	5.00974	5.02339	6.11345	5.68452
AP2/ERF	Ethylene-responsive transcription factor ERF025	Aipa13229_comp0_c0	-4.25613	-9.96578	-9.96578	-9.96578	-4.1078	-9.96578	-4.57347	-9.96578
AP2/ERF	Ethylene-responsive transcription factor RAP2-3	Aipa13236_comp0_c0	6.16852	6.33181	6.2168	5.86606	6.27218	7.26594	7.14518	6.49251
AP2/ERF	Dehydration-responsive element-binding protein 1C	Aipa1387_comp0_c0	3.47015	4.29018	3.00048	3.30694	4.43102	4.46706	5.07048	5.27945
AP2/ERF	Ethylene-responsive transcription factor WIN1	Aipa13924_comp1_c0	-9.96578	-9.96578	-5.30282	-4.02718	-9.96578	-9.96578	-3.81604	-3.98089
AP2/ERF	Ethylene-responsive transcription factor 4	Aipa14885_comp0_c0	6.40086	6.24648	5.04495	4.99577	5.92571	4.68798	5.20828	4.98366
AP2/ERF	Ethylene-responsive transcription factor CRF2	Aipa16079_comp0_c0	-1.69277	-3.38584	-6.42146	-4.25613	-1.31234	-4.42146	-6.50635	-6.34129
AP2/ERF	Ethylene-responsive transcription factor ERF061	Aipa16087_comp0_c0	-0.146137	0.0953619	-1.78256	-0.859003	0.318076	-0.110397	-2.29808	-0.989459
AP2/ERF	Ethylene-responsive transcription factor ERF021	Aipa16156_comp0_c0	-0.494109	-0.718648	-1.86951	0.121236	0.228562	1.42814	-0.536029	1.60818
AP2/ERF	Ethylene-responsive transcription factor ERF020	Aipa16159_comp0_c0	2.43465	2.30733	-0.136062	-1.28162	1.29592	1.50284	-0.578485	-0.606035
AP2/ERF	Ethylene-responsive transcription factor ERF021	Aipa16173_comp0_c0	-0.198152	0.187345	0.0172093	0.199541	1.05427	2.37184	2.21589	2.94255
AP2/ERF	Ethylene-responsive transcription factor ERF098	Aipa16753_comp0_c0	2.99156	2.7728	1.0255	0.55418	2.35605	1.63258	0.73321	0.92042
AP2/ERF	Dehydration-responsive element-binding protein 2D	Aipa16800_comp0_c0	-4.89254	-9.96578	-9.96578	-9.96578	-9.96578	-9.96578	-9.96578	-9.96578
AP2/ERF	Ethylene-responsive transcription factor ERF061	Aipa17176_comp0_c0	-9.96578	-9.96578	-4.37084	-4.4112	-9.96578	-5.82283	-5.71786	-4.69277
AP2/ERF	Ethylene-responsive transcription factor ERF034	Aipa17730_comp0_c0	1.21371	0.183539	-1.51457	-3.49005	0.513659	0.857583	-0.0237586	-1.90329
AP2/ERF	Ethylene-responsive transcription factor ERF106	Aipa18609_comp0_c0	0.501482	0.64401	1.00863	1.17887	-1.72738	-0.853779	1.11281	0.827548
AP2/ERF	Ethylene-responsive transcription factor ERF062	Aipa18643_comp0_c0	-1.42921	-2.00965	-1.04692	-1.47126	-2.0811	-1.90509	-0.983741	-0.715486
AP2/ERF	Dehydration-responsive element-binding protein 2B	Aipa19721_comp0_c0	1.13313	0.383313	-1.78256	0.0708473	-2.76939	-3.02718	-1.57777	-0.702124
AP2/ERF	Ethylene-responsive transcription factor-like protein At4g13040	Aipa20699_comp0_c0	4.69807	3.81793	3.2323	3.02077	3.35003	3.27724	3.04276	3.35797
AP2/ERF	Ethylene-responsive transcription factor RAP2-7	Aipa20722_comp0_c0	3.18914	3.79181	1.87683	1.85931	2.48663	3.61526	2.37601	1.4945
AP2/ERF	Ethylene-responsive transcription factor 3	Aipa22093_comp0_c0	4.29484	4.01656	3.99295	4.18996	3.99092	3.6825	4.58674	4.81058
AP2/ERF	Ethylene-responsive transcription factor ERF060	Aipa2308_comp0_c0	1.43011	2.18872	2.50063	2.90008	1.01483	0.203306	1.80681	2.38304
AP2/ERF	Ethylene-responsive transcription factor RAP2-4	Aipa2308_comp0_c1	3.01394	2.89019	3.2814	3.86272	2.02148	2.33904	2.93439	3.62156
AP2/ERF	Ethylene-responsive transcription factor RAP2-12	Aipa23339_comp0_c0	5.81017	5.53413	5.24591	5.02286	5.52647	5.68984	5.43719	5.61697
AP2/ERF	Dehydration-responsive element-binding protein 2A	Aipa24044_comp0_c0	4.7199	4.2279	3.06414	2.93212	4.25046	3.53473	3.29841	3.1557
AP2/ERF	Ethylene-responsive transcription factor 5	Aipa24152_comp0_c0	7.47161	7.53317	7.40792	6.93662	6.17345	7.10587	7.55638	6.99618
AP2/ERF	Ethylene-responsive transcription factor ERF023	Aipa24197_comp0_c0	-9.96578	-4.76939	-5.26534	-9.96578	-9.96578	-5.07501	-9.96578	-5.19319
AP2/ERF	Ethylene-responsive transcription factor CRF4	Aipa24236_comp0_c0	-2.77267	-9.96578	-9.96578	-9.96578	-9.96578	-5.62001	-9.96578	-9.96578
AP2/ERF	Ethylene-responsive transcription factor 1B	Aipa24329_comp0_c0	-9.96578	-9.96578	-9.96578	-9.96578	-9.96578	-9.96578	-9.96578	-9.96578
AP2/ERF	Ethylene-responsive transcription factor CRF2	Aipa25888_comp0_c0	0.574667	-0.168123	-3.15414	-2.36092	-0.272878	-2.66505	-3.77596	-3.18006
AP2/ERF	Ethylene-responsive transcription factor ERF086	Aipa26234_comp0_c0	-9.96578	-9.96578	-9.96578	-9.96578	-9.96578	-9.96578	-9.96578	-9.96578
AP2/ERF	Ethylene-responsive transcription factor 4	Aipa26561_comp0_c1	5.6467	5.61235	5.09528	4.61465	5.57764	4.89622	5.50392	5.24621
AP2/ERF	Ethylene-responsive transcription factor 12	Aipa26562_comp0_c0	2.23828	2.36233	2.80681	3.28728	1.63521	0.998557	3.09924	3.35304
AP2/ERF	Dehydration-responsive element-binding protein 3	Aipa2714_comp0_c0	-9.96578	-9.96578	-9.96578	-5.24697	2.31179	1.68347	0.197446	-1.23107
AP2/ERF	Ethylene-responsive transcription factor RAP2-4	Aipa27557_comp0_c0	-0.754707	0.0639631	-0.0464243	-0.0846703	-0.749038	1.34502	-1.4726	-1.27114
AP2/ERF	Ethylene-responsive transcription factor RAP2-7	Aipa28315_comp0_c0	3.37462	2.80557	1.34577	1.20498	2.27709	1.96926	1.48285	0.812019
AP2/ERF	Ethylene-responsive transcription factor 1B	Aipa2885_comp0_c0	1.98039	1.73523	0.355016	0.0318657	0.407081	1.3051	1.42367	0.40454
AP2/ERF	Ethylene-responsive transcription factor ERF098	Aipa2889_comp0_c0	-2.57061	-9.96578	-9.96578	-9.96578	-4.96578	-9.96578	-4.59655	-9.96578
AP2/ERF	Ethylene-responsive transcription factor ERF098	Aipa2891_comp0_c0	-2.96955	-2.54512	-2.49276	-2.93604	-9.96578	-4.98089	-1.94342	-0.691989
AP2/ERF	Ethylene-responsive transcription factor 9	Aipa29385_comp0_c0	5.81383	6.42821	5.61098	5.58199	5.82393	5.13869	6.27119	6.14042
AP2/ERF	Ethylene-responsive transcription factor ERF053	Aipa29454_comp0_c0	-4.25613	-4.76939	0.401266	0.259423	-2.43181	-2.55357	-1.55357	-0.822826
AP2/ERF	Ethylene-responsive transcription factor RAP2-10	Aipa30404_comp0_c0	0.710761	2.79265	2.01352	2.78332	-2.02718	-0.129208	1.87289	2.56828
AP2/ERF	Ethylene-responsive transcription factor ERF034	Aipa31655_comp0_c0	-1.95083	-0.86863	-1.6097	-0.674997	-9.96578	-9.96578	-3.40609	-2.33886
AP2/ERF	Ethylene-responsive transcription factor 2	Aipa31663_comp0_c0	7.0371	6.2741	5.3881	5.1717	5.45095	5.7537	6.19373	5.66248
AP2/ERF	Dehydration-responsive element-binding protein 2A	Aipa32356_comp0_c0	-5.76939	-5.90689	-2.75309	-1.16812	-6.69277	-9.96578	-3.31713	-1.84339
AP2/ERF	Dehydration-responsive element-binding protein 1E	Aipa32987_comp0_c0	3.39707	3.27952	2.63459	1.84211	4.11081	2.84378	3.28046	3.45908
AP2/ERF	Ethylene-responsive transcription factor WRI1	Aipa33246_comp0_c0	-5.44222	-2.61411	-4.37084	-3.74985	-4.60823	-9.96578	-9.96578	-2.63786
AP2/ERF	Ethylene-responsive transcription factor WRI1	Aipa33368_comp0_c0	-1.41504	-2.4112	-3.62593	-3.51183	-3.31234	-2.63786	-2.47661	-3.34618
AP2/ERF	Ethylene-responsive transcription factor ERF114	Aipa34646_comp0_c1	0.756169	0.545639	-0.442876	1.68915	0.428678	0.176748	0.801573	1.63273
AP2/ERF	Ethylene-responsive transcription factor LEP	Aipa34683_comp0_c0	-9.96578	-5.17571	-9.96578	-5.59655	-9.96578	-9.96578	-9.96578	-9.96578
AP2/ERF	Ethylene-responsive transcription factor RAP2-11	Aipa34834_comp0_c0	-9.96578	-4.29336	-4.07501	-2.16488	-4.60823	-5.82283	-5.82283	-2.06492
AP2/ERF	Ethylene-responsive transcription factor 13	Aipa35642_comp0_c0	3.34146	2.99554	-1.80591	-3.61411	2.83868	2.8101	-2.89611	-1.97899
AP2/ERF	Ethylene-responsive transcription factor 13	Aipa35643_comp0_c0	5.74261	5.43376	-0.675765	-0.87479	5.11082	4.38253	-0.427272	-1.30876
AP2/ERF	Ethylene-responsive transcription factor WRI1	Aipa35690_comp0_c0	-9.96578	-9.96578	-9.96578	-4.01937	-9.96578	-9.96578	-9.96578	-3.22882
AP2/ERF	Ethylene-responsive transcription factor ERF112	Aipa36192_comp2_c0	2.34625	2.2919	2.1793	2.53149	3.25308	2.02065	1.82239	2.57982
AP2/ERF	Ethylene-responsive transcription factor WRI1	Aipa36316_comp0_c0	-3.90689	-3.61411	-3.37582	-2.88186	-3.89254	-3.81604	-3.00771	-4.45271
AP2/ERF	Ethylene-responsive transcription factor WIN1	Aipa36490_comp0_c0	-2.59946	-3.00771	-1.85204	-3.80255	-2.66505	2.36607	-5.02718	-9.96578
AP2/ERF	Ethylene-responsive transcription factor ERF114	Aipa36813_comp0_c0	-5.05889	-3.97332	-4.73057	-2.37084	-6.09132	-9.96578	-2.4112	-2.03111
AP2/ERF	Ethylene-responsive transcription factor ABI4	Aipa37638_comp0_c0	-4.15843	-9.96578	-6.42146	-6.55075	-9.96578	-9.96578	-9.96578	-6.02718
AP2/ERF	Dehydration-responsive element-binding protein 2C	Aipa37679_comp0_c0	3.95581	3.55933	2.81892	2.96557	3.11952	3.05514	2.64639	2.62916
AP2/ERF	Ethylene-responsive transcription factor 3	Aipa37787_comp0_c0	2.8534	2.76362	2.4154	2.37221	2.20716	1.94211	2.53605	2.41684
AP2/ERF	Ethylene-responsive transcription factor ERF003	Aipa38068_comp0_c0	-3.31713	-9.96578	-5.17571	-9.96578	-3.1888	-9.96578	-4.68038	-9.96578
AP2/ERF	Ethylene-responsive transcription factor ERF017	Aipa38191_comp0_c0	1.50199	-0.00819852	0.932565	0.379251	1.59995	1.58976	1.85373	2.21433
AP2/ERF	Ethylene-responsive transcription factor ERF010	Aipa38498_comp0_c0	-1.38961	-0.477944	3.92366	5.62764	-2.1016	0.727412	4.04931	4.93617
AP2/ERF	Ethylene-responsive transcription factor ERF025	Aipa41411_comp0_c0	1.41305	0.57111	1.1423	-0.131313	1.89025	1.73769	1.49348	0.889863
AP2/ERF	Dehydration-responsive element-binding protein 1C	Aipa41413_comp0_c0	1.92903	3.06815	1.07359	1.98477	1.10344	0.47992	2.34568	2.92359
AP2/ERF	Ethylene-responsive transcription factor ERF118	Aipa41841_comp0_c0	4.93695	4.6437	4.33935	4.97566	3.90307	3.07872	3.86757	4.41256
AP2/ERF	Ethylene-responsive transcription factor RAP2-11	Aipa4431_comp0_c0	-5.38082	-5.401	-6.42146	-5.82283	-6.34129	-9.96578	-9.96578	-9.96578
AP2/ERF	Dehydration-responsive element-binding protein 3	Aipa44572_comp0_c0	1.4251	2.16436	-0.534635	-2.42404	1.98441	1.87918	0.379251	-2.2863
AP2/ERF	Ethylene-responsive transcription factor RAP2-4	Aipa44957_comp0_c0	4.85378	5.33606	4.17203	4.80722	5.21513	3.20064	4.52291	4.32044
AP2/ERF	Dehydration-responsive element-binding protein 2F	Aipa45168_comp0_c0	-1.34985	-1.74018	-2.26534	-1.74018	-1.55922	-2.58496	-1.68192	-2.09954
AP2/ERF	Ethylene-responsive transcription factor RAP2-3	Aipa45498_comp0_c0	6.42626	6.17538	4.75467	4.27222	6.18486	5.64066	5.42524	5.56999
AP2/ERF	Ethylene-responsive transcription factor TINY	Aipa45710_comp0_c0	-9.96578	-9.96578	-2.94712	-5.55075	-9.96578	-3.41632	-1.65896	-2.9771
AP2/ERF	Ethylene-responsive transcription factor ERF034	Aipa45876_comp0_c0	-0.483312	0.383681	-0.718648	-2.12448	-0.810123	1.77146	-1.35107	-2.17137
AP2/ERF	Ethylene-responsive transcription factor ERF018	Aipa46245_comp0_c0	3.50877	3.3297	0.850666	0.146655	4.27709	1.94298	2.64139	2.46292
AP2/ERF	Dehydration-responsive element-binding protein 3	Aipa4686_comp0_c0	-0.253257	0.0365619	-2.85378	-2.74018	-1.18224	-2.54793	-2.04891	-0.816037
AP2/ERF	Ethylene-responsive transcription factor 12	Aipa47386_comp0_c0	1.76822	-0.0140139	-2.01937	-2.81265	0.932313	-1.46328	-0.899695	-1.13606
AP2/ERF	Ethylene-responsive transcription factor CRF4	Aipa47822_comp0_c0	3.92163	2.38119	-0.62371	-3.35107	3.72112	0.70723	-2.43961	-2.61117
AP2/ERF	Ethylene-responsive transcription factor ERF017	Aipa4809_comp0_c0	0.740424	0.872632	-0.498858	-0.934198	1.12079	1.52323	0.461179	-0.0719772
AP2/ERF	Ethylene-responsive transcription factor RAP2-4	Aipa48139_comp0_c0	7.21663	7.0616	7.13391	8.11643	6.86494	6.57171	7.57336	7.97414
AP2/ERF	Ethylene-responsive transcription factor 15	Aipa48737_comp0_c0	3.26724	1.91431	1.50148	-0.0851804	0.0500953	1.60818	2.66645	0.358771
AP2/ERF	Ethylene-responsive transcription factor ERF098	Aipa48738_comp0_c0	2.1635	1.33838	-1.53255	-3.60238	0.424743	-1.85378	-0.705257	-9.96578
AP2/ERF	Ethylene-responsive transcription factor 1B	Aipa48757_comp0_c0	-1.22432	-3.21983	-2.93604	-2.98089	-1.31833	-2.43181	-3.76284	-3.93604
AP2/ERF	Ethylene-responsive transcription factor ERF003	Aipa4899_comp0_c1	0.883621	0.92777	-3.47928	-2.98089	2.7593	2.14285	-3.15843	-9.96578
AP2/ERF	Ethylene-responsive transcription factor ERF109	Aipa50404_comp0_c0	4.93683	4.93714	4.4024	4.37026	4.88282	4.36422	4.90199	5.36288
AP2/ERF	Ethylene-responsive transcription factor ERF110	Aipa5081_comp0_c0	2.18004	1.47906	-0.72738	-0.630394	-0.372082	-0.555686	1.13466	-3.14561
AP2/ERF	Ethylene-responsive transcription factor ERF114	Aipa50915_comp1_c0	-2.14136	-2.36092	-4.73057	-2.68038	-3.97332	-4.52838	-9.96578	-9.96578
AP2/ERF	Dehydration-responsive element-binding protein 1F	Aipa52520_comp0_c0	2.46048	2.06488	1.07062	1.04241	3.08248	2.15984	2.0216	1.73176
AP2/ERF	Ethylene-responsive transcription factor ERF027	Aipa52521_comp0_c0	-1.7892	-2.12868	-0.298081	-1.17462	-2.17571	-2.1016	-1.03505	-0.634867
AP2/ERF	Ethylene-responsive transcription factor ERF105	Aipa5650_comp0_c0	6.6315	7.07132	7.56651	7.70748	6.61436	6.60587	8.38311	8.34882
AP2/ERF	Ethylene-responsive transcription factor ERF039	Aipa7032_comp0_c0	4.10886	3.30913	0.513659	-0.287478	3.73963	2.73227	1.45505	1.51029
AP2/ERF	Dehydration-responsive element-binding protein 2D	Aipa7613_comp0_c0	-4.06693	-4.05889	-2.23333	-3.64988	-9.96578	-9.96578	-9.96578	-9.96578
AP2/ERF	Ethylene-responsive transcription factor 4	Aipa7826_comp0_c0	-0.213125	-1.14561	-1.09029	-4.14987	0.609755	-0.260728	-0.942492	-2.66505
AP2/ERF	Ethylene-responsive transcription factor RAP2-2	Aipa7962_comp0_c0	6.55625	6.31623	6.66632	6.64942	6.32794	6.94836	7.18827	7.07087
AP2/ERF	Ethylene-responsive transcription factor ERF034	Aipa8051_comp0_c0	0.0551957	0.659011	-1.21536	-2.43181	-0.103147	1.09828	-0.339467	-3.08314
AP2/ERF	Ethylene-responsive transcription factor ERF003	Aipa9267_comp2_c0	1.65779	-0.72977	-3.5009	-9.96578	-0.00192488	-1.46594	-9.96578	-9.96578
AP2/ERF	Ethylene-responsive transcription factor ERF024	Aipa9802_comp0_c0	-9.96578	-9.96578	-9.96578	-9.96578	-5.09132	-9.96578	-9.96578	-9.96578
AP2/ERF	Ethylene-responsive transcription factor ERF023	Aipa9946_comp0_c0	0.509611	0.76412	1.95581	1.72261	-0.77596	1.3584	2.14969	1.28254
ARF	auxin response factor 21	Adur10094_comp0_c0	-5.74339	-9.96578	-5.82283	-5.82283	-2.79252	-5.1078	-4.99616	-6.02718
ARF	Auxin response factor 3	Adur10602_comp1_c0	3.2549	2.35858	2.57878	2.71135	1.37295	-0.485331	-0.60092	-0.294538
ARF	Auxin response factor 3	Adur10602_comp2_c0	3.07941	2.37648	1.68077	2.00815	2.41531	1.42438	1.22651	1.75517
ARF	Auxin response factor 6	Adur12063_comp0_c0	4.06778	3.54403	3.04667	3.25288	3.84284	2.95847	2.75075	2.87807
ARF	Auxin response factor 6	Adur12066_comp0_c0	5.18343	4.45108	4.16781	4.63027	4.58554	4.0137	4.20896	4.50161
ARF	Auxin response factor 17	Adur12066_comp1_c0	5.73016	5.11169	4.74812	5.08062	5.49143	4.90899	4.56994	4.78684
ARF	Auxin response factor 8	Adur13677_comp0_c0	4.7285	4.18378	3.12604	3.10579	4.53084	3.12576	3.08117	2.98234
ARF	Auxin response factor 17	Adur14148_comp2_c0	-9.96578	-9.96578	-9.96578	-9.96578	-9.96578	-9.96578	-9.96578	-9.96578
ARF	Auxin response factor 19	Adur16614_comp1_c0	2.68654	2.01626	2.22599	2.5912	2.20539	1.01578	1.83673	2.05357
ARF	Auxin response factor 1	Adur18094_comp0_c0	4.47893	4.04626	3.65943	3.64297	4.05546	3.50614	3.79102	3.76033
ARF	Auxin response factor 5	Adur18471_comp1_c0	2.09941	0.721883	-0.553567	-1.17679	1.99156	0.933573	-1.33764	-1.50226
ARF	Auxin response factor 4	Adur21365_comp1_c0	3.30612	3.04183	2.99567	2.95376	2.82748	1.82212	2.76405	2.84599
ARF	Auxin response factor 16	Adur21374_comp0_c0	4.39202	4.11426	4.35793	4.34336	3.67755	4.10448	4.07679	3.89605
ARF	Auxin response factor 4	Adur2551_comp1_c0	1.8896	1.91354	0.645548	1.18819	0.985743	1.7277	1.46606	1.16157
ARF	Auxin response factor 4	Adur2551_comp1_c1	2.47621	2.36774	1.12521	1.64247	1.59184	2.53165	1.83714	2.3297
ARF	Auxin response factor 4	Adur2551_comp2_c0	3.21609	2.78045	1.86473	2.40354	2.72944	1.61353	2.93401	3.11919
ARF	Auxin response factor 4	Adur2551_comp3_c0	4.65428	4.09271	3.56892	3.93401	3.75969	3.88013	4.17699	4.25646
ARF	Auxin response factor 3	Adur25793_comp0_c0	2.87059	2.67484	3.02065	3.3488	2.16982	3.15116	2.50818	2.98865
ARF	Auxin response factor 3	Adur25793_comp2_c0	1.76228	1.08927	1.68227	2.14698	1.62418	0.9568	1.13159	1.53107
ARF	Auxin response factor 5	Adur25965_comp1_c0	-3.14987	-2.15843	-4.85031	-2.25843	-3.41632	-3.03899	-4.60823	-3.18442
ARF	Auxin response factor 10	Adur2618_comp0_c0	0.114145	-0.105732	0.27262	0.726831	-0.684241	1.46502	0.97306	0.782409
ARF	Auxin response factor 18	Adur2618_comp1_c0	2.06821	1.78618	2.97159	3.27858	1.76596	2.6843	2.99548	3.22563
ARF	Auxin response factor 17	Adur27907_comp1_c0	-1.32795	-0.636362	-0.955489	0.24732	-0.95829	-2.38082	0.83996	1.19598
ARF	Auxin response factor 17	Adur27907_comp2_c0	1.75859	0.984529	1.33533	1.89116	1.38938	0.647698	2.02621	2.48087
ARF	Auxin response factor 16	Adur29555_comp0_c0	2.2856	0.302173	-2	-2.04295	1.44343	-0.0846703	-1.63935	-0.619271
ARF	Auxin response factor 10	Adur3880_comp1_c0	1.95407	1.59995	2.01863	1.12917	1.3881	2.15597	2.40889	2.14111
ARF	Auxin response factor 18	Adur3880_comp3_c0	3.18126	2.56348	2.51812	2.256	1.28214	1.14731	1.5716	1.23
ARF	Auxin response factor 19	Adur39337_comp0_c0	2.08758	1.88479	0.970854	0.409979	1.23675	-1.08416	0.202888	0.0735918
ARF	Auxin response factor 9	Adur39525_comp2_c0	6.00741	5.05987	4.70631	4.35718	4.99929	3.51029	4.39154	4.68409
ARF	Auxin response factor 9	Adur39874_comp1_c0	3.30461	2.32385	2.4145	2.76631	2.80261	0.896853	2.58984	2.74301
ARF	Auxin response factor 11	Adur39874_comp2_c0	2.7167	2.00096	1.69703	1.90509	2.59987	0.537379	1.68691	1.77568
ARF	Auxin response factor 2	Adur43805_comp0_c0	6.34695	6.00374	5.13273	5.29599	5.24432	4.59556	5.06048	5.56916
ARF	Auxin response factor 6	Adur44887_comp0_c0	5.6016	4.94584	5.4628	6.02436	4.98187	4.93145	5.6711	6.12975
ARF	Auxin response factor 6	Adur44887_comp2_c0	4.28607	3.68452	3.81547	4.14579	3.91998	3.76306	4.28199	4.47407
ARF	Auxin response factor 15	Adur45697_comp0_c0	5.10635	4.19043	4.57564	4.67135	1.50657	-0.815191	-0.899695	-0.223194
ARF	Auxin response factor 11	Adur48918_comp0_c0	0.901237	-0.392768	-5.17571	-9.96578	1.57998	-3.89254	-4.80928	-3.43181
ARF	Auxin response factor 11	Adur48919_comp0_c0	-0.875672	-1.1182	-9.96578	-9.96578	0.72334	-3.31234	-9.96578	-3.28865
ARF	Auxin response factor 18	Adur48919_comp0_c1	-0.0193653	-1.19429	-3.37084	-9.96578	0.962241	-1.8076	-3.34618	-4.39088
ARF	Auxin response factor 2	Adur49284_comp1_c0	4.98914	4.3421	3.60098	3.37068	4.32186	2.18998	3.40554	2.83208
ARF	Auxin response factor 2	Adur49284_comp2_c0	7.48803	6.93394	6.51199	6.56505	6.21524	4.65055	5.7743	5.86353
ARF	Auxin response factor 8	Adur49940_comp1_c0	4.76773	4.19637	3.99961	4.07213	4.25351	3.31455	3.69139	4.01167
ARF	Auxin response factor 8	Adur49942_comp0_c0	4.16269	3.75086	3.06752	2.97036	3.51387	3.44798	2.56763	2.56169
ARF	Auxin response factor 18	Adur50740_comp0_c0	3.58757	2.96569	3.22317	2.59272	3.16522	3.70096	3.5906	3.53232
ARF	Auxin response factor 6	Adur6153_comp0_c0	4.17307	3.7787	3.51012	3.49181	-6.74339	-9.96578	-9.96578	-9.96578
ARF	Auxin response factor 2	Adur6298_comp2_c0	1.76525	2.15034	0.496036	0.454527	0.80708	-0.406726	-0.16273	-0.486004
ARF	Auxin response factor 5	Adur9090_comp2_c0	5.20471	5.32204	4.90137	5.05323	3.75132	4.34018	4.85015	5.09573
ARF	Auxin response factor 5	Adur9090_comp3_c0	3.15947	3.76515	2.52765	2.75039	1.78618	2.73147	2.47032	2.45128
ARF	Auxin response factor 19	Adur9090_comp3_c1	2.06844	2.45864	1.42957	1.25782	0.703987	1.59072	0.782688	0.878137
ARF	Auxin response factor 19	Adur9090_comp4_c0	4.85987	5.41225	4.45878	4.48405	3.55708	3.96901	4.26183	4.4135
ARF	Auxin response factor 9	Adur9737_comp0_c0	3.35346	1.85187	1.89827	1.94386	3.12521	1.50029	2.42483	2.76949
ARF	Auxin response factor 18	Aipa12068_comp0_c0	3.46445	2.58552	3.2497	2.35492	3.52707	3.55704	3.82123	3.89372
ARF	Auxin response factor 18	Aipa12083_comp0_c0	2.51979	2.0913	2.25268	1.60818	2.8213	3.48461	3.33171	3.06517
ARF	Auxin response factor 8	Aipa12727_comp0_c0	3.27451	2.76341	1.63877	1.76256	3.03627	2.20498	1.74143	1.7852
ARF	Auxin response factor 6	Aipa15177_comp1_c0	4.36809	3.90753	3.63006	3.66581	-9.96578	-9.96578	-9.96578	-9.96578
ARF	Auxin response factor 5	Aipa16822_comp0_c0	1.21702	-0.854649	-0.930527	-0.988504	0.919404	-2.00192	-2.25383	-2.39846
ARF	Auxin response factor 5	Aipa16826_comp0_c0	2.11148	0.767231	0.455229	-0.388355	2.04986	-0.241839	-1.09645	-1.44615
ARF	Auxin response factor 8	Aipa17003_comp0_c0	5.60969	5.03039	4.78153	4.8662	4.95252	4.24732	4.54023	4.82845
ARF	Auxin response factor 18	Aipa19935_comp0_c0	5.30245	5.22563	4.775	4.74728	1.56137	0.778489	1.3296	1.77146
ARF	Auxin response factor 18	Aipa23495_comp0_c0	-0.810123	-2.40354	-4.86425	-3.62001	1.02998	-4.09954	-9.96578	-4.78256
ARF	Auxin response factor 11	Aipa24201_comp1_c1	1.21018	0.372209	0.10165	0.576603	1.12389	-1.89254	-0.0183909	0.218678
ARF	Auxin response factor 9	Aipa24201_comp2_c0	2.74351	2.56738	2.33132	2.76327	2.6619	1.76412	2.05369	2.64293
ARF	Auxin response factor 17	Aipa26323_comp1_c0	5.09324	4.24595	3.80068	4.52369	5.02262	4.61565	4.06497	4.29714
ARF	Auxin response factor 3	Aipa26546_comp0_c0	3.98541	3.05543	3.15888	2.91813	2.26173	0.54201	0.115921	0.320003
ARF	Auxin response factor 18	Aipa28393_comp1_c0	1.94035	1.4991	2.75695	3.07833	1.75901	2.44193	2.86235	3.02314
ARF	Auxin response factor 1	Aipa33650_comp0_c0	4.4062	3.94439	3.67156	3.62936	3.9514	3.612	3.81749	3.80174
ARF	Auxin response factor 8	Aipa34752_comp1_c0	5.90984	5.77196	5.12708	5.17804	4.98767	5.27938	4.86519	4.4668
ARF	Auxin response factor 19	Aipa34768_comp0_c0	2.34748	1.56543	1.45681	1.36476	1.49399	0.809277	1.5509	1.37035
ARF	Auxin response factor 9	Aipa35225_comp0_c0	6.45168	5.49265	5.16993	4.8519	5.50308	4.01991	4.98391	5.3009
ARF	Auxin response factor 2	Aipa36834_comp1_c0	6.07113	4.86243	3.35558	3.21054	5.79848	4.06672	4.03254	3.45908
ARF	Auxin response factor 2	Aipa36841_comp0_c0	5.95692	5.30937	4.99911	5.05982	6.40641	4.29758	5.04504	5.0073
ARF	Auxin response factor 17	Aipa37022_comp0_c0	1.23102	0.327304	0.745596	1.36942	0.786039	0.963227	1.3642	2.04346
ARF	Auxin response factor 19	Aipa39366_comp1_c0	-0.954557	-2.57347	-3.63786	-9.96578	-1.99424	-4.01159	-9.96578	-9.96578
ARF	Auxin response factor 18	Aipa42482_comp0_c0	2.3453	0.206226	-2.20202	-2.95829	1.23858	-0.245825	-2.95456	-2.77267
ARF	Auxin response factor 9	Aipa43219_comp0_c0	3.35116	1.88662	2.11459	1.88714	3.12151	0.848798	2.58312	3.02331
ARF	Auxin response factor 7	Aipa45375_comp0_c0	-4.53952	-4.89254	-5.93604	-3.40609	-4.0509	-5.24697	-6.79586	-6.19319
ARF	Auxin response factor 19	Aipa47221_comp0_c0	4.29753	3.64024	3.76504	4.16291	3.60474	3.11348	3.48121	3.87915
ARF	Auxin response factor 19	Aipa47221_comp0_c1	2.12378	1.34577	1.56267	1.67446	1.54498	1.78534	0.97404	0.985986
ARF	Auxin response factor 3	Aipa47326_comp0_c0	2.32145	2.31053	2.2393	2.8079	1.8476	2.35596	2.1635	2.53456
ARF	Auxin response factor 17	Aipa48084_comp0_c0	-9.96578	-9.96578	-9.96578	-9.96578	-9.96578	-9.96578	-6.09132	-5.87832
ARF	Auxin response factor 17	Aipa48100_comp0_c0	-9.96578	-9.96578	-9.96578	-4.59655	-9.96578	-9.96578	-5.82283	-9.96578
ARF	Auxin response factor 8	Aipa48653_comp0_c0	3.13679	2.49587	1.40145	1.40072	2.94611	1.62465	1.01245	0.709291
ARF	Auxin response factor 8	Aipa48655_comp0_c0	5.63166	4.68299	4.1797	4.42557	5.4502	4.10056	4.18155	4.46965
ARF	Auxin response factor 8	Aipa48675_comp0_c0	4.88496	4.50418	3.38188	3.61898	4.56823	3.58864	3.42747	3.50953
ARF	Auxin response factor 2	Aipa50883_comp1_c0	6.00324	5.72435	4.96485	5.16037	5.01826	4.41749	4.80157	5.37727
ARF	Auxin response factor 2	Aipa52377_comp3_c0	2.75816	1.94711	1.39232	1.90625	2.16864	1.6584	1.82633	1.61651
ARF	Auxin response factor 18	Aipa5467_comp1_c0	4.03612	3.56649	4.01768	3.87033	3.10036	2.91909	3.50847	3.50263
ARF	Auxin response factor 6	Aipa6856_comp0_c0	3.03797	2.06247	1.6722	2.70657	3.05143	2.01483	1.90368	1.88882
ARF	Auxin response factor 5	Aipa816_comp2_c0	4.44879	4.58338	3.92619	4.00938	3.1398	3.81609	3.86367	4.0779
ARF	Auxin response factor 18	Aipa9371_comp1_c0	2.7076	2.36102	2.31199	1.54926	1.71677	2.72734	2.68497	2.09288
ARF	Auxin response factor 18	Aipa9957_comp0_c0	-2.4686	-3.37084	-7.15843	-4.05889	-0.702906	-4.42146	-6.90689	-4.59655
ARID-HMG	AT-rich interactive domain-containing protein 2	Adur18506_comp0_c0	1.88766	1.31421	0.664786	0.47058	1.45681	0.838885	0.501821	1.01531
ARID-HMG	AT-rich interactive domain-containing protein 1	Adur1957_comp1_c0	3.54288	2.93647	3.55741	3.2423	3.05375	2.74588	3.26913	3.08071
ARID-HMG	AT-rich interactive domain-containing protein 2	Adur34816_comp0_c0	1.13925	0.578214	0.81776	0.939101	0.55418	0.0162586	0.43189	0.74932
ARID-HMG	AT-rich interactive domain-containing protein 1	Adur37618_comp1_c0	2.47845	2.5994	2.66797	2.49885	1.83902	1.93282	2.63467	2.44281
ARID-HMG	AT-rich interactive domain-containing protein 3	Adur40424_comp0_c0	4.48982	4.36434	3.76603	3.92353	3.83915	3.40681	3.75328	3.99479
ARID-HMG	AT-rich interactive domain-containing protein 2	Adur49392_comp0_c1	4.6219	4.0765	4.11039	4.40017	3.89892	4.29589	4.25563	4.32137
ARID-HMG	AT-rich interactive domain-containing protein 4	Adur6193_comp0_c1	3.165	3.03844	2.84016	2.9985	2.44157	2.67092	2.70951	2.9581
ARID-HMG	AT-rich interactive domain-containing protein 4	Adur641_comp0_c0	3.05079	2.58272	2.15143	2.38654	2.10389	2.05508	2.25882	2.18534
ARID-HMG	AT-rich interactive domain-containing protein 6	Adur8983_comp0_c0	2.84077	2.32395	2.30927	2.11381	2.5856	2.58408	2.17515	2.00012
ARID-HMG	AT-rich interactive domain-containing protein 1	Aipa18110_comp1_c0	3.2226	2.82422	3.40413	3.09896	2.68893	2.68167	3.05543	2.77842
ARID-HMG	AT-rich interactive domain-containing protein 1	Aipa18111_comp0_c0	3.41287	2.88323	3.58789	3.33994	3.12857	2.94004	3.37842	3.29553
ARID-HMG	AT-rich interactive domain-containing protein 2	Aipa26228_comp0_c0	3.82927	3.13553	3.17265	3.35144	2.95599	3.29567	3.1441	3.27441
ARID-HMG	AT-rich interactive domain-containing protein 3	Aipa31423_comp0_c0	2.42993	1.21412	1.27818	1.69139	0.89582	0.656573	1.26183	1.82103
ARID-HMG	AT-rich interactive domain-containing protein 3	Aipa31424_comp0_c0	4.55672	4.14752	3.48869	3.70671	3.94352	2.89142	3.81568	3.98611
ARID-HMG	AT-rich interactive domain-containing protein 5	Aipa35380_comp0_c0	3.348	2.72523	2.69711	2.52423	3.12107	2.72028	2.63087	2.66888
ARID-HMG	AT-rich interactive domain-containing protein 3	Aipa40368_comp0_c0	3.42618	3.13537	2.84653	3.04667	2.43652	1.27501	2.96932	3.24646
ARID-HMG	AT-rich interactive domain-containing protein 2	Aipa43134_comp1_c0	1.70399	0.97673	0.444314	0.588805	1.26444	1.66205	0.749034	0.834846
ARID-HMG	AT-rich interactive domain-containing protein 4	Aipa47499_comp3_c0	3.01667	2.98258	2.46423	2.46876	2.02053	2.14296	2.33371	2.48629
ARID-HMG	AT-rich interactive domain-containing protein 2	Aipa50709_comp1_c0	1.1793	0.00144197	0.503179	0.789103	0.530071	-0.307573	0.535389	0.680474
ARID-HMG	AT-rich interactive domain-containing protein 4	Aipa7969_comp0_c0	2.78562	2.07359	1.79632	1.99868	1.97159	1.31053	1.87394	2.03175
ARR	Two-component response regulator ARR3	Adur13722_comp0_c0	1.18819	0.212881	-1.83478	-2.1954	0.500802	0.0328061	-1.64837	-1.18006
ARR	Two-component response regulator ARR17	Adur13909_comp0_c0	-2.01937	-2.24925	-1.95642	-0.872147	-1.8076	-2.39593	-1.66505	-0.183878
ARR	Two-component response regulator ARR12	Adur20930_comp1_c0	2.51433	2.2919	0.738984	0.263836	1.99265	2.07039	0.105678	0.622306
ARR	Two-component response regulator ARR12	Adur20930_comp4_c0	2.98252	2.69391	1.26564	1.10746	2.5145	1.58143	1.3552	0.819668
ARR	Two-component response regulator ARR11	Adur22540_comp0_c0	0.689746	1.87421	0.533397	0.824564	-1.36092	-0.965784	-0.459973	-0.0694519
ARR	Two-component response regulator-like PRR37	Adur2528_comp1_c0	4.76843	4.59725	4.02	4.51248	3.58777	4.08743	3.57825	3.67533
ARR	Two-component response regulator ARR1	Adur27464_comp1_c0	3.1346	3.09097	2.16629	1.93156	2.35896	1.91418	2.31383	2.04509
ARR	Two-component response regulator ARR1	Adur27464_comp2_c0	4.96729	5.1404	4.15966	4.12198	3.50174	4.15243	4.26414	4.07684
ARR	Two-component response regulator ARR9	Adur27671_comp0_c0	2.76963	2.03949	-0.471929	1.58175	1.73855	0.239602	0.734655	1.77357
ARR	Two-component response regulator ARR9	Adur27814_comp0_c1	6.59588	5.9697	4.66369	4.15359	5.57945	5.27199	5.54031	5.10628
ARR	Two-component response regulator ARR4	Adur34195_comp0_c0	3.64093	3.59252	1.50521	1.64862	1.86275	1.83242	0.102098	0.643087
ARR	Two-component response regulator ARR2	Adur34707_comp0_c0	2.28659	1.7546	2.15521	2.6834	1.42169	1.15294	2.29003	2.66774
ARR	Two-component response regulator-like APRR2	Adur38336_comp1_c0	4.15029	3.40377	2.44325	2.95215	4.39611	2.7898	2.39259	2.34085
ARR	Two-component response regulator-like APRR5	Adur39789_comp0_c0	3.87289	3.97465	4.53396	5.0997	1.84639	3.87725	3.76299	4.38352
ARR	Two-component response regulator-like APRR5	Adur39789_comp1_c0	5.30643	5.22046	6.0165	6.75609	2.9892	4.96654	5.04346	5.80715
ARR	Two-component response regulator-like APRR5	Adur41913_comp0_c0	1.79202	1.93697	2.26173	2.11648	-1.6053	-0.479955	0.586885	0.191984
ARR	Two-component response regulator-like APRR5	Adur41915_comp0_c0	3.25147	3.32759	3.53394	3.67758	-0.485331	0.626673	1.6722	1.89737
ARR	Two-component response regulator ARR12	Adur42502_comp0_c0	1.57467	1.25258	-0.360922	-0.825381	1.00648	-0.865998	-0.239566	-1.26534
ARR	Two-component response regulator ARR12	Adur42503_comp0_c0	3.36415	2.81236	1.88023	1.72247	2.5864	1.93156	1.89853	1.41233
ARR	Two-component response regulator-like APRR5	Adur42808_comp0_c0	5.70187	5.50598	4.49427	4.89508	3.97095	3.37847	3.66838	4.06873
ARR	Two-component response regulator ARR9	Adur43047_comp0_c0	-4.90689	-9.96578	-9.96578	-3.40609	-5.74339	-4.401	-5.30282	-9.96578
ARR	Two-component response regulator ARR11	Adur44875_comp1_c0	-1.32433	-9.96578	-0.631884	-0.640854	-9.96578	0.00767393	0.595504	0.759014
ARR	Two-component response regulator-like APRR2	Adur48017_comp1_c0	1.27878	0.660837	-1.30163	-2.23107	2.19219	2.1565	-0.191546	-1.10988
ARR	Two-component response regulator ARR5	Adur48550_comp0_c0	4.79603	3.87082	1.78799	1.62324	3.53895	2.65451	1.38276	1.33304
ARR	Two-component response regulator ARR22	Adur48889_comp0_c0	0.033746	0.386627	-1.32916	-0.695878	-2.06492	-3.02718	-2.42146	-2.93236
ARR	Two-component response regulator-like APRR7	Adur49504_comp3_c0	5.49889	5.13959	4.65814	4.90297	3.76511	4.36167	4.07102	4.42017
ARR	Two-component response regulator ARR5	Adur6876_comp1_c0	2.42778	1.26704	1.93672	2.17717	1.29259	2.58464	1.86921	2.2551
ARR	Two-component response regulator-like APRR5	Aipa10063_comp0_c0	5.81545	5.71739	4.5552	5.12219	3.85453	2.90368	3.77027	4.10663
ARR	Two-component response regulator ARR2	Aipa13188_comp0_c0	2.30422	2.42939	2.36728	2.73632	1.34293	2.43438	2.22538	2.52331
ARR	two-component response regulator ARR21	Aipa1379_comp0_c0	-5.48466	-9.96578	-9.96578	-4.59655	-6.15843	-9.96578	-9.96578	-5.17571
ARR	Two-component response regulator ARR11	Aipa14100_comp0_c0	-0.864246	0.139251	1.31053	1.08452	-1.67577	1.79521	2.08701	1.86037
ARR	Two-component response regulator-like APRR2	Aipa1946_comp0_c0	2.91845	2.24072	1.0827	0.964214	3.38469	1.87918	1.11348	0.737254
ARR	Two-component response regulator-like APRR1	Aipa22996_comp0_c0	1.86288	1.49978	0.902781	0.593911	1.51904	1.07382	0.16006	-0.0719772
ARR	Two-component response regulator-like APRR5	Aipa23290_comp1_c0	5.14082	5.42043	5.91153	6.65812	2.31421	4.29222	4.48371	5.06982
ARR	Two-component response regulator ARR22	Aipa23509_comp0_c0	-0.703689	-1.22319	-1.84857	-1.76121	-1.04097	-1.37333	-3.30757	-4.27462
ARR	Two-component response regulator ARR5	Aipa25280_comp0_c0	2.71523	2.2852	2.61243	2.71392	1.84666	2.16907	2.2853	2.61581
ARR	Two-component response regulator ARR17	Aipa25730_comp0_c0	-9.96578	-9.96578	-2.66505	-2.5649	-4.22882	-2.3934	-1.31354	-1.2723
ARR	Two-component response regulator ARR11	Aipa27360_comp1_c0	0.936842	0.773152	1.28195	2.02053	-0.785875	0.884403	1.05543	1.14209
ARR	Two-component response regulator-like PRR37	Aipa28314_comp1_c0	5.5091	5.26074	4.62256	4.7308	4.1613	4.42801	4.02589	4.08882
ARR	Two-component response regulator-like APRR2	Aipa31773_comp2_c0	0.38036	-1.27346	-1.85031	-9.96578	1.40199	0.633509	-1.56633	-1.87655
ARR	Two-component response regulator-like APRR2	Aipa31773_comp3_c0	0.487143	-0.663526	-2.20202	-3.09132	1.92638	0.867369	-1.23786	-1.61706
ARR	Two-component response regulator ARR3	Aipa33293_comp0_c0	2.62418	2.68855	-0.265923	-1.07704	2.29611	2.23858	0.777928	-0.440916
ARR	Two-component response regulator ARR9	Aipa3734_comp1_c0	1.17632	1.30393	0.226509	1.26143	0.281352	1.0389	-0.000962118	0.809003
ARR	Two-component response regulator ARR3	Aipa39325_comp0_c0	2.80804	2.85413	0.732052	0.7709	1.40944	0.406718	-0.621488	-0.631884
ARR	Two-component response regulator ARR9	Aipa45263_comp0_c0	4.34116	3.42255	1.5289	2.95364	3.06775	2.4098	1.97722	3.07136
ARR	Two-component response regulator ARR9	Aipa47975_comp0_c0	5.17363	4.5656	3.97704	3.05872	4.31	4.09632	4.79072	4.16009
ARR	Two-component response regulator ARR12	Aipa4916_comp0_c0	3.41206	3.08054	2.18872	1.81188	2.64685	2.68616	2.01364	1.73653
ARR	Two-component response regulator-like PRR95	Aipa50572_comp1_c0	2.80109	3.15245	3.17616	3.56291	-0.23051	1.29376	1.53273	1.77638
ARR	Two-component response regulator-like PRR37	Aipa51233_comp2_c0	5.82072	5.51821	5.14906	5.36781	4.39294	4.73435	4.71133	4.93171
ARR	Two-component response regulator ARR1	Aipa51661_comp3_c0	3.99325	4.09418	2.87794	2.92556	2.69488	2.71984	3.06408	3.02391
ARR	Two-component response regulator ARR5	Aipa6372_comp0_c0	4.686	4.00081	2.46092	1.71076	3.48242	2.85087	1.67597	1.74071
ARR	Two-component response regulator ARR12	Aipa7794_comp0_c0	3.86826	3.52882	2.39342	2.04171	3.10378	2.69362	2.17707	2.09705
AUX/IAA	Auxin-responsive protein IAA26	Adur10199_comp0_c0	5.20082	4.35887	3.67329	3.47789	3.59216	2.24042	2.88863	3.08083
AUX/IAA	Auxin-responsive protein IAA9	Adur13141_comp1_c0	7.80055	7.25774	6.45715	6.41667	7.80055	7.02917	6.38668	6.34783
AUX/IAA	Auxin-responsive protein IAA9	Adur14264_comp1_c0	5.38284	4.46526	3.43914	2.79826	5.68124	4.61677	3.89304	3.73704
AUX/IAA	Auxin-induced protein 22B	Adur16652_comp0_c0	6.35455	5.91029	5.39998	4.47658	6.18801	5.84939	5.38331	4.7354
AUX/IAA	Auxin-induced protein AUX22	Adur17510_comp0_c0	3.1665	3.48967	-0.285132	-2.35845	3.93033	3.5699	1.79992	-1.25843
AUX/IAA	Auxin-induced protein AUX28	Adur18973_comp0_c0	6.87938	6.74201	5.61736	5.57719	6.48872	6.11592	6.20545	6.56207
AUX/IAA	Auxin-responsive protein IAA13	Adur21474_comp1_c0	1.65703	1.79757	1.25902	1.61667	0.887005	1.99699	1.1943	1.73017
AUX/IAA	Auxin-responsive protein IAA30	Adur22304_comp0_c0	0.434739	-0.188255	-3.48466	-0.175707	2.54975	1.15316	1.98477	2.4318
AUX/IAA	Auxin-responsive protein IAA8	Adur24479_comp0_c0	5.01048	5.11141	3.51904	2.74989	5.0757	5.55517	4.71816	4.52463
AUX/IAA	Auxin-induced protein 22A	Adur24537_comp0_c0	4.0348	4.18943	3.38814	3.48298	3.93052	4.39559	4.44228	4.00991
AUX/IAA	Auxin-responsive protein IAA15	Adur24539_comp1_c0	3.13876	2.59208	4.41612	5.304	3.07582	3.72185	5.21909	5.79461
AUX/IAA	Auxin-induced protein 22E	Adur3506_comp0_c0	6.44169	6.51429	5.6712	5.2498	6.2854	5.07035	5.71813	5.40798
AUX/IAA	Auxin-responsive protein IAA31	Adur36043_comp0_c0	2.97226	1.88843	4.3765	4.18447	2.67378	2.35736	4.31479	3.92929
AUX/IAA	Auxin-responsive protein IAA27	Adur39640_comp0_c0	-1.02718	-2.42663	-1.71154	-1.50635	-1.20534	0.7556	-1.41504	-1.39973
AUX/IAA	Auxin-responsive protein IAA9	Adur41224_comp0_c0	7.17229	7.06701	6.83071	6.78538	6.54961	6.25755	6.53353	6.66502
AUX/IAA	Auxin-responsive protein IAA30	Adur42282_comp0_c0	0.871581	-0.671164	-5.44222	-3.76284	1.40399	-3.11195	-3.43181	-9.96578
AUX/IAA	Auxin-responsive protein IAA33	Adur44359_comp1_c0	-3.59074	-9.96578	1.91737	3.5061	-4.42146	-4.04295	2.0368	3.41918
AUX/IAA	Auxin-induced protein AUX28	Adur4546_comp0_c0	3.53169	4.24499	4.6954	3.65772	4.41427	5.97993	6.29505	5.20798
AUX/IAA	Auxin-induced protein AUX28	Adur4556_comp0_c0	2.7995	3.20685	3.6412	2.18036	4.26838	5.80705	6.06518	4.69987
AUX/IAA	Auxin-induced protein 22E	Adur4559_comp0_c0	4.11902	3.79202	3.95417	4.57077	3.46458	3.95441	3.99681	3.63722
AUX/IAA	Auxin-responsive protein IAA27	Adur47395_comp0_c0	4.89233	4.10825	3.39602	3.24458	4.64801	3.02934	3.19592	2.72879
AUX/IAA	Auxin-responsive protein IAA9	Adur48428_comp0_c0	6.7606	6.39802	5.87165	4.65958	6.78863	6.00054	6.16469	4.9287
AUX/IAA	Auxin-responsive protein IAA14	Adur48629_comp0_c0	4.38283	4.68839	4.76097	3.27352	4.6174	5.66517	5.47424	4.60808
AUX/IAA	Auxin-responsive protein IAA26	Adur49564_comp2_c0	1.04521	-0.0459278	-1.95083	-2.43961	1.2756	-0.363395	-2.00771	-1.85204
AUX/IAA	Auxin-induced protein AUX28	Aipa10478_comp0_c0	3.3359	3.75588	4.49211	3.27784	4.18853	5.62713	6.07254	4.85002
AUX/IAA	Auxin-induced protein 22D	Aipa10481_comp1_c0	0.630716	1.33705	2.5643	3.89297	0.0648829	2.34672	3.20284	3.15904
AUX/IAA	Auxin-induced protein 22E	Aipa16704_comp0_c0	6.88419	6.87404	5.31542	4.56344	6.73333	5.2668	5.59396	4.86052
AUX/IAA	Auxin-responsive protein IAA13	Aipa21956_comp0_c0	1.45277	1.44837	1.78701	1.81243	0.879967	1.02503	1.5239	1.79299
AUX/IAA	Auxin-responsive protein IAA31	Aipa22525_comp0_c0	3.5341	3.21402	4.69805	4.35598	3.33538	4.13137	4.61467	4.41925
AUX/IAA	Auxin-induced protein AUX28	Aipa24096_comp2_c0	6.97221	6.92972	5.48478	5.41771	6.46065	5.87845	6.1201	6.459
AUX/IAA	Auxin-responsive protein IAA30	Aipa24741_comp0_c0	1.15898	1.63892	-2.47126	0.755315	1.21826	-0.21927	-0.779257	0.0904018
AUX/IAA	Auxin-responsive protein IAA26	Aipa2686_comp0_c0	5.44266	4.65153	2.92676	3.38851	4.16041	2.79202	2.86823	3.03445
AUX/IAA	Auxin-responsive protein IAA8	Aipa2729_comp0_c0	4.985	5.41589	3.71161	4.00114	4.57317	5.24112	4.50275	5.02939
AUX/IAA	Auxin-responsive protein IAA8	Aipa2729_comp3_c0	3.52528	3.06936	1.94498	1.65275	3.60162	3.32519	3.06844	3.56657
AUX/IAA	Auxin-responsive protein IAA9	Aipa29919_comp2_c0	4.29175	3.90493	2.95059	2.58127	6.28691	5.21323	5.20293	5.00233
AUX/IAA	Auxin-induced protein 22B	Aipa29990_comp2_c0	5.56446	5.1447	4.56507	3.30203	5.55369	5.16947	4.7344	3.83468
AUX/IAA	Auxin-responsive protein IAA9	Aipa30337_comp1_c0	7.7667	7.20694	6.47971	6.44766	7.79765	7.22525	6.33009	6.35668
AUX/IAA	Auxin-responsive protein IAA27	Aipa37_comp2_c0	5.62953	5.23511	4.05938	3.98389	5.27087	3.62796	3.8198	3.38161
AUX/IAA	Auxin-responsive protein IAA32	Aipa41743_comp0_c0	0.866051	0.486114	-2.87832	-2.93972	-0.473931	-0.743392	-2.47126	-3.92869
AUX/IAA	Auxin-responsive protein IAA26	Aipa44497_comp1_c0	1.02975	-0.10263	-2.64085	-1.76775	1.75175	-0.111955	-2.02915	-1.63188
AUX/IAA	Auxin-responsive protein IAA9	Aipa48342_comp1_c0	7.98501	7.69269	7.54739	5.74856	8.21059	7.72997	7.94357	6.32308
AUX/IAA	Auxin-responsive protein IAA14	Aipa51061_comp1_c0	5.43932	5.97935	5.37841	3.65897	5.73102	6.70105	6.13739	5.05881
AUX/IAA	Auxin-responsive protein IAA27	Aipa607_comp0_c0	-0.88986	-2.9771	-4.05889	-2.63487	-1.22095	-3.41632	-3.37084	-4.39088
AUX/IAA	Auxin-responsive protein IAA27	Aipa607_comp1_c0	-2.56775	-9.96578	-4.09954	-5.22882	-4.49546	-5.07501	-3.9885	-9.96578
AUX/IAA	Auxin-responsive protein IAA30	Aipa6559_comp0_c0	0.789938	0.552213	-5.30282	-5.09132	1.93973	-2.67116	-3.28865	-9.96578
AUX/IAA	Auxin-induced protein AUX22	Aipa9133_comp1_c0	2.96618	2.86023	-1.03998	-1.7892	3.851	3.41594	1.48594	-0.87479
B3	B3 domain-containing protein Os07g0563300	Adur13311_comp3_c0	1.29651	0.684669	1.36979	1.0382	0.0703893	-0.355375	0.871844	0.439712
B3	B3 domain-containing protein Os07g0563300	Adur13311_comp4_c0	4.08551	3.67826	4.18476	4.05892	3.13159	2.9173	3.60059	3.75196
B3	B3 domain-containing transcription factor FUS3	Adur16584_comp0_c0	-3.17137	-1.34373	-2.1078	-2.10366	-5.1078	-9.96578	-5.82283	-2.22882
B3	B3 domain-containing protein At5g42700	Adur17236_comp0_c0	2.21247	0.00480099	-0.536726	-0.250394	2.90952	-0.647618	-0.836501	-0.317726
B3	B3 domain-containing protein Os06g0112300	Adur18247_comp0_c0	-2.84684	-3.77596	-1.63935	-1.09645	-1.76611	-2.76284	-1.38584	-1.53116
B3	B3 domain-containing protein REM19	Adur2211_comp0_c0	4.51482	4.30268	3.65019	3.60968	3.85489	3.40472	3.80419	3.86466
B3	B3 domain-containing protein Os07g0563300	Adur31763_comp1_c0	2.83841	2.5686	2.77259	3.16854	2.46493	2.05774	2.7361	3.13252
B3	B3 domain-containing transcription factor VRN1	Adur33263_comp0_c0	-0.913216	-1.31115	-1.66505	-1.42275	-2.11195	-4.09132	-3.75633	-2.10573
B3	B3 domain-containing protein Os12g0591400	Adur33265_comp0_c0	-1.57204	-2.05889	-3.28865	-2.5009	-4.6681	-6.38082	-6.42146	-4.1078
B3	B3 domain-containing transcription factor VRN1	Adur33545_comp1_c0	1.73466	0.889603	-0.208672	-0.260728	1.95022	0.327687	0.427964	0.737543
B3	B3 domain-containing transcription factor VRN1	Adur33546_comp0_c0	0.532068	-1.18552	-1.859	-0.914122	0.957791	-1.94527	-1.04494	-1.20867
B3	B3 domain-containing transcription factor VRN1	Adur33548_comp1_c0	3.03808	1.74445	0.6954	1.7264	2.91399	0.840228	1.61604	2.04171
B3	B3 domain-containing transcription factor VRN1	Adur33583_comp0_c0	0.801021	-0.617056	1.22733	1.41341	-1.52838	-2.87832	0.62854	0.82565
B3	B3 domain-containing transcription factor VRN1	Adur33586_comp2_c0	-2.60823	-4.22882	-9.96578	-3.98089	-3.7892	-9.96578	-9.96578	-1.22657
B3	B3 domain-containing protein Os01g0234100	Adur34751_comp1_c0	-2.35353	-5.05889	-2.8365	-3.02327	-3.76284	-3.75633	-9.96578	-3.49005
B3	B3 domain-containing protein Os01g0723500	Adur35349_comp0_c0	3.63943	2.84499	2.86921	2.8784	3.18893	2.38534	2.7481	3.09688
B3	B3 domain-containing protein REM16	Adur35354_comp0_c0	6.94537	6.52319	5.53944	5.78837	6.48503	5.29785	5.61953	5.85646
B3	B3 domain-containing transcription factor NGA1	Adur39816_comp0_c0	-0.492079	-0.0513992	-0.368973	0.169925	-1.10573	0.362517	1.38902	1.76638
B3	B3 domain-containing protein At2g33720	Adur41380_comp0_c0	-9.96578	-4.39088	-4.18442	-9.96578	-5.34129	-9.96578	-4.93604	-9.96578
B3	B3 domain-containing protein Os03g0120900	Adur42676_comp0_c1	2.22054	1.21578	-0.311148	-0.507036	0.702805	-0.571322	-0.332789	-0.818579
B3	B3 domain-containing protein Os07g0679700	Adur46893_comp1_c0	3.03392	2.35106	4.318	4.33433	2.07405	3.36812	3.98374	4.27727
B3	B3 domain-containing transcription factor ABI3	Adur48739_comp0_c0	-3.1888	-3.76939	-2.64386	-3.74985	-3.7242	-6.79586	-9.96578	-4.1078
B3	B3 domain-containing protein Os05g0481400	Adur49893_comp2_c0	3.57156	3.57729	1.53589	1.9953	3.82487	2.52431	2.20059	2.51711
B3	B3 domain-containing protein Os07g0679700	Adur50308_comp0_c0	4.07955	4.05687	3.14437	3.43256	3.09649	2.61738	3.34757	3.41859
B3	B3 domain-containing transcription repressor VAL2	Adur50308_comp0_c1	3.30651	3.3379	2.29386	2.52874	2.58183	2.58207	2.08871	2.19514
B3	B3 domain-containing protein At3g11580	Adur50569_comp1_c0	0.991076	-0.450742	-4.23786	-3.18006	0.978196	-1.63039	-3.76284	-9.96578
B3	B3 domain-containing protein At2g36080	Adur6211_comp0_c0	-2.04097	-9.96578	-9.96578	-9.96578	-4.43181	-9.96578	-9.96578	-9.96578
B3	B3 domain-containing transcription factor ABI3	Adur7250_comp0_c0	-4.18442	-3.38082	-3.9885	-3.31234	-7.09132	-9.96578	-6.50635	-4.62001
B3	B3 domain-containing protein Os03g0120900	Aipa10086_comp0_c0	2.95389	2.39716	1.44837	1.06901	1.75161	1.20372	1.48594	1.22507
B3	B3 domain-containing protein Os07g0679700	Aipa10776_comp2_c0	2.56006	2.06212	3.84318	3.91421	1.40454	2.82232	3.58584	3.79853
B3	B3 domain-containing protein At3g11580	Aipa11841_comp0_c0	-1.34129	1.1423	-9.96578	-9.96578	-0.614845	-1.49411	-3.76284	-9.96578
B3	B3 domain-containing protein Os05g0481400	Aipa19498_comp4_c0	3.78457	3.63041	2.05137	2.21049	3.87709	2.79784	2.29924	2.5994
B3	B3 domain-containing protein Os07g0563300	Aipa2199_comp4_c0	3.24697	2.93408	3.45729	3.60261	2.67567	2.78457	3.15877	3.44533
B3	B3 domain-containing transcription factor NGA1	Aipa23313_comp0_c0	0.378512	1.02243	0.811745	1.39908	-0.780083	0.804329	1.68422	2.26694
B3	B3 domain-containing protein At5g66980	Aipa24429_comp2_c0	-3.08314	-2.62001	-1.74178	-2.63487	-1.90689	-4.25613	-3.21983	-2.28162
B3	B3 domain-containing protein Os07g0563300	Aipa26650_comp1_c0	2.36718	1.54135	2.64447	2.73884	2.08157	2.04381	2.51357	2.85227
B3	B3 domain-containing transcription factor VRN1	Aipa28012_comp0_c0	3.66179	3.21469	2.35201	2.53115	3.18529	3.33046	2.66388	2.70509
B3	B3 domain-containing protein REM19	Aipa28014_comp1_c0	2.91425	2.81564	2.70354	2.83451	2.22146	3.06666	2.79188	3.00815
B3	B3 domain-containing protein Os06g0112300	Aipa29008_comp0_c0	-2.03702	-2.68038	-2.61706	-3.4686	-3.11612	-4.60823	-2.47393	-4.07501
B3	B3 domain-containing protein Os01g0234100	Aipa30827_comp0_c0	-2.24013	-5.05889	-5.14136	-5.24697	-4.89254	-3.96578	-9.96578	-5.38082
B3	B3 domain-containing transcription factor ABI3	Aipa3349_comp1_c0	-3.03505	-2.03505	-2.75633	-2.27462	-6.12448	-9.96578	-7.38082	-2.62297
B3	B3 domain-containing transcription factor FUS3	Aipa34589_comp1_c0	-2.59655	-1.50226	-2.04891	-1.34373	-7.09132	-9.96578	-6.46328	-3.73697
B3	B3 domain-containing transcription factor ABI3	Aipa35127_comp0_c0	-3.55639	-4.45271	-3.52838	-2.88897	-3.59074	-6.09132	-6.19319	-3.662
B3	B3 domain-containing transcription factor VRN1	Aipa3628_comp3_c0	-1.05289	-3.73697	-3.62593	-2.5009	-0.904188	-3.45799	-3.28396	-2.32193
B3	B3 domain-containing transcription factor VRN1	Aipa3640_comp5_c0	3.79306	3.78851	3.53099	3.83211	3.45681	3.01489	3.92793	3.99585
B3	B3 domain-containing protein Os12g0591400	Aipa3648_comp0_c0	-0.626677	-1.25843	-2.62001	-2.8997	-3.81604	-3.51732	-4.18442	-3.27928
B3	B3 domain-containing transcription factor VRN1	Aipa3652_comp0_c0	-2.59655	-1.27462	-3.13712	-9.96578	-2.6053	-1.00482	-3.5792	-4.22882
B3	B3 domain-containing transcription factor VRN1	Aipa3660_comp0_c0	1.5008	0.357646	-0.709969	-0.800877	1.49535	-0.312939	-0.241839	-0.293948
B3	B3 domain-containing transcription factor VRN1	Aipa3665_comp2_c0	3.17871	2.36569	1.9381	2.1198	3.32039	1.32443	2.32279	2.43945
B3	B3 domain-containing transcription factor VRN1;	Aipa3666_comp0_c0	1.44661	0.222805	-1.91775	-2.00385	2.13027	-0.0644145	-0.492755	-1.35476
B3	B3 domain-containing protein Os01g0723500	Aipa38614_comp1_c0	1.79992	1.1003	1.37611	1.04311	1.58864	0.618865	1.18227	1.17802
B3	B3 domain-containing transcription factor VRN1	Aipa38883_comp0_c0	-0.0928529	-1.02817	-2.44746	-1.38836	-1.23333	-1.4914	-2.10366	-1.38207
B3	B3 domain-containing transcription factor VRN1	Aipa39351_comp0_c0	2.79056	2.246	1.99313	1.89956	2.02527	1.51618	2.08497	2.14948
B3	B3 domain-containing transcription repressor VAL1	Aipa39731_comp0_c0	3.46	3.06218	2.43118	2.68444	2.00276	1.47023	1.82904	1.80832
B3	B3 domain-containing protein At2g33720	Aipa43539_comp0_c0	-2.68347	-9.96578	-4.44222	-9.96578	-5.2109	-4.70526	-3.76284	-9.96578
B3	B3 domain-containing transcription factor VRN1	Aipa49233_comp0_c0	4.42694	4.3355	3.64474	3.65554	3.90416	3.65745	3.65589	3.97352
B3	B3 domain-containing protein At3g19184	Aipa6027_comp0_c0	1.80708	0.833227	-1.95083	-0.68966	2.92954	1.10969	-2.72102	-2.06895
BBR/BPC	BASIC PENTACYSTEINE2	Adur16032_comp0_c0	4.15556	3.88098	3.65611	3.5852	3.63273	2.9013	3.75225	3.78063
BBR/BPC	BASIC PENTACYSTEINE6	Adur18473_comp0_c0	4.33335	3.96874	3.77737	3.74782	3.59606	3.47742	3.85247	3.86354
BBR/BPC	BASIC PENTACYSTEINE4	Adur43701_comp0_c0	2.36765	1.30393	0.99301	1.04451	1.87276	0.45593	0.225686	1.16971
BBR/BPC	BASIC PENTACYSTEINE2	Adur44986_comp0_c0	2.86321	2.26013	1.88336	1.86961	1.66342	1.96236	1.9386	1.91073
BBR/BPC	BASIC PENTACYSTEINE4	Adur49302_comp0_c0	2.6957	1.27699	1.97539	1.38165	2.8704	1.51652	1.74617	0.786039
BBR/BPC	BASIC PENTACYSTEINE2	Aipa14193_comp0_c0	3.697	3.00078	2.86895	2.65283	2.65825	2.20247	2.79327	2.52573
BBR/BPC	BASIC PENTACYSTEINE6	Aipa16814_comp0_c0	3.59415	3.19613	3.21992	3.20414	2.98574	3.2324	3.18333	3.39378
BBR/BPC	BASIC PENTACYSTEINE4	Aipa36849_comp0_c0	2.20445	1.42832	1.66145	0.813114	2.09637	1.21971	1.25157	0.257413
BBR/BPC	BASIC PENTACYSTEINE4	Aipa50838_comp1_c0	2.29268	1.76384	0.516688	0.490228	2.18004	1.05404	0.444667	0.690045
BBR/BPC	BASIC PENTACYSTEINE2	Aipa8668_comp0_c0	4.50642	4.19501	4.03016	4.10173	4.05044	3.62152	4.18489	4.3354
BES	BES1/BZR1 homolog protein 4	Adur24314_comp2_c0	5.1174	4.7379	4.4813	4.02771	4.0935	4.17115	4.23624	4.55788
BES	BES1/BZR1 homolog protein 4	Adur24337_comp0_c0	3.25243	2.60462	-0.0271848	-1.16273	3.26754	1.12741	0.115921	-1.52699
BES	BRASSINAZOLE-RESISTANT 2	Adur5542_comp0_c0	3.33766	2.83956	2.16371	2.25025	3.02326	2.80852	2.56852	2.86255
BES	BES1/BZR1 homolog protein 4	Aipa18261_comp0_c0	2.87059	2.30519	1.07473	-0.2567	3.13159	1.73451	1.25258	0.30529
BES	BES1/BZR1 homolog protein 4	Aipa18270_comp1_c0	4.32998	3.97101	3.85702	3.46811	3.44917	3.80216	3.59928	4.07969
BES	BRASSINAZOLE-RESISTANT 1	Aipa38674_comp0_c0	3.41481	3.16302	2.10534	2.37444	3.72367	3.49646	2.85884	2.99777
bHLH	bHLH87	Adur10197_comp1_c0	-3.47928	-9.96578	-5.85031	-4.47393	-9.96578	-9.96578	-5.59655	-5.62001
bHLH	bHLH94	Adur10777_comp0_c1	3.57079	0.580789	-3.15843	-3.97332	4.32282	1.39085	-2.0509	-3.7892
bHLH	HEC2	Adur10859_comp0_c0	-3.14987	-4.09954	-4.95083	-4.09954	-9.96578	-9.96578	-2.04097	-3.7242
bHLH	SPATULA	Adur10861_comp0_c0	3.5762	2.86394	1.18121	0.917113	2.90939	1.87053	1.37147	1.46083
bHLH	TT8	Adur11351_comp0_c0	-1.44222	-1.48063	-2.0509	-1.31234	-1.42921	-3.29336	-1.79586	-2.36835
bHLH	bHLH30	Adur12370_comp0_c0	0.717503	2.51484	1.52774	3.13641	0.54168	0.743012	2.22373	3.4678
bHLH	bHLH123	Adur12547_comp0_c0	0.677471	-0.0518976	1.03469	2.28954	0.219504	-0.251539	0.856521	1.62574
bHLH	bHLH93	Adur13158_comp0_c0	5.1236	4.85023	4.15734	4.03671	4.7057	4.61608	3.99618	3.82768
bHLH	bHLH112	Adur13266_comp0_c0	-0.706041	-0.749038	2.54473	3.48564	-1.30519	1.54613	3.24133	3.07256
bHLH	bHLH93	Adur14259_comp0_c0	3.41661	3.02142	2.73819	2.41386	3.76327	3.19377	3.00012	2.45119
bHLH	UNE10	Adur15220_comp0_c0	-9.96578	-9.96578	-6.85031	-6.42146	-9.96578	-9.96578	-9.96578	-5.62001
bHLH	bHLH63	Adur1620_comp0_c0	0.831337	1.53903	0.058432	-0.440916	1.14078	1.75517	1.51012	2.31904
bHLH	bHLH121	Adur17016_comp0_c0	3.61231	4.15289	2.46971	2.69399	2.18777	1.80033	2.58777	2.60542
bHLH	bHLH10	Adur17083_comp1_c1	-2.38584	-2.92869	-2.90329	-3.64988	-2.85726	-9.96578	-3.46328	-1.1899
bHLH	bHLH62	Adur17488_comp0_c0	3.14312	3.1828	2.67439	2.09885	2.76864	4.75195	2.8341	2.15715
bHLH	bHLH25	Adur17589_comp0_c0	1.88908	0.462227	-0.229382	-0.0164439	0.00480099	-3.17571	-0.574183	-1.4344
bHLH	NAI1	Adur17590_comp0_c0	-4.36092	-4.16704	-9.96578	-9.96578	-9.96578	-9.96578	-9.96578	-9.96578
bHLH	Transcription factor bHLH143	Adur1765_comp0_c0	4.56131	4.17566	3.73725	3.14062	4.40038	4.35424	3.47539	3.28949
bHLH	MUTE	Adur17968_comp0_c0	-9.96578	-4.16704	-4.11612	-4.51732	-9.96578	-2.79586	1.84532	1.67461
bHLH	MUTE	Adur17968_comp1_c0	-9.96578	-9.96578	-9.96578	-9.96578	-9.96578	-9.96578	1.5963	0.326921
bHLH	HEC1	Adur18595_comp0_c0	0.363265	-1.45271	-5.59655	-4.14987	-2.64686	-4.24697	-5.22882	-9.96578
bHLH	UNE12	Adur18988_comp1_c0	1.8883	1.93872	2.57265	3.4954	1.16092	1.76171	3.27376	3.75193
bHLH	BEE 1	Adur19469_comp0_c0	-9.96578	-9.96578	-9.96578	-9.96578	-9.96578	-4.09132	-9.96578	-9.96578
bHLH	bHLH91	Adur19769_comp1_c0	1.39378	-1.62149	-9.96578	-9.96578	1.20101	-2.55357	-9.96578	-4.1078
bHLH	bHLH49	Adur19799_comp0_c0	3.20388	2.78409	2.44687	2.9106	2.39085	1.88297	2.57346	3.04474
bHLH	BIM3	Adur20136_comp0_c0	2.94104	2.18492	1.6151	1.75873	2.47578	2.04113	1.86987	2.29347
bHLH	bHLH96	Adur20693_comp0_c0	1.20393	1.11059	0.176748	-0.803393	0.725378	0.118138	-0.0345543	-0.384584
bHLH	bHLH63	Adur2161_comp0_c0	3.45053	3.53119	3.11598	0.585604	3.30961	5.33524	3.91073	2.0635
bHLH	Transcription factor EMB1444	Adur22065_comp0_c0	2.44387	1.34993	0.0749621	-0.658204	2.41495	-0.0024065	-0.249822	-0.5828
bHLH	bHLH122	Adur2357_comp0_c0	3.10367	3.03451	2.88636	3.26173	2.69948	1.39415	1.69302	1.88336
bHLH	bHLH133	Adur24485_comp0_c0	0.371466	-2.29808	-2.79586	-1.83822	-0.210897	-1.09439	-3.25613	-3.0509
bHLH	bHLH18	Adur24610_comp0_c0	1.26584	0.25177	3.38391	2.7536	2.60849	3.62445	4.62922	4.23718
bHLH	bHLH25	Adur24638_comp0_c0	5.47392	4.47658	3.93606	3.09739	5.17667	5.75318	5.04648	5.21525
bHLH	bHLH117	Adur24740_comp0_c0	-2.73057	-2.7992	-9.96578	-9.96578	-3.99616	-4.24697	-9.96578	-9.96578
bHLH	bHLH115	Adur24753_comp0_c0	1.22157	1.20289	4.07431	4.4581	0.871844	2.57539	4.71061	5.10787
bHLH	LHW	Adur24872_comp0_c0	4.8606	4.48884	3.28165	4.68407	4.23688	2.72181	3.95708	4.99263
bHLH	bHLH35	Adur25505_comp0_c0	4.40871	4.44579	4.15208	4.18534	3.95661	4.32445	4.19679	3.96409
bHLH	bHLH13	Adur26148_comp0_c0	2.60778	2.52415	2.33914	1.68392	1.03469	3.07502	1.95965	1.73437
bHLH	EMB1444	Adur26250_comp0_c0	5.00435	5.64366	5.11046	5.23912	4.15737	4.59848	5.12209	4.8674
bHLH	bHLH155	Adur26251_comp0_c0	2.88616	3.30753	2.7443	2.66721	2.37759	2.66782	2.81469	2.02396
bHLH	bHLH155	Adur26251_comp2_c0	4.50889	4.83358	4.43498	4.38433	3.76645	3.86625	4.63312	4.11195
bHLH	bHLH25	Adur26276_comp0_c0	2.21899	1.96236	-0.103664	0.637224	0.0389044	0.472314	0.585924	-1.09851
bHLH	bHLH25	Adur26337_comp0_c0	5.11248	3.73534	3.40989	2.58576	4.52076	4.23746	2.74588	3.22389
bHLH	bHLH25	Adur26341_comp3_c0	1.48508	0.487486	-3.39088	-3.82283	1.36214	-1.32073	-9.96578	-9.96578
bHLH	TT8	Adur26835_comp0_c0	-2.14987	-2.9771	-3.34129	-2.86775	-0.177338	-1.02132	-2.95083	-1.06693
bHLH	TT8	Adur26836_comp0_c0	-2.13079	-2.401	-5.34129	-4.03505	-0.614109	-1.56348	-3.29808	-5.62001
bHLH	ICE1	Adur27047_comp2_c0	2.45005	2.17195	1.99241	1.94448	1.64662	0.792439	1.90817	1.65031
bHLH	ICE1	Adur27060_comp0_c0	2.64693	1.5904	0.954072	-0.557808	2.30256	0.615416	-0.178426	-1.12553
bHLH	bHLH113	Adur27205_comp0_c0	6.25741	5.47631	4.9181	4.53827	5.94229	5.7351	5.50254	5.77979
bHLH	bHLH74	Adur2729_comp0_c1	0.958781	-0.116119	-1.91957	-1.39466	1.99494	0.239194	-2.34373	-2.2863
bHLH	bHLH147	Adur27405_comp0_c0	2.06879	1.91291	3.09508	2.65199	2.11248	3.78164	3.40245	2.3569
bHLH	bHLH100	Adur27669_comp0_c0	-5.48466	-3.39088	1.21371	1.3146	-4.37084	1.35012	2.16167	2.90804
bHLH	bHLH140	Adur29073_comp1_c0	1.88401	1.62496	0.911755	0.641546	1.47283	0.0635029	1.05334	0.930548
bHLH	LAX PANICLE	Adur29108_comp0_c0	-9.96578	-9.96578	-9.96578	-9.96578	-9.96578	-9.96578	-9.96578	-9.96578
bHLH	bHLH3	Adur29345_comp0_c0	6.09918	5.24651	4.10674	3.78136	4.99032	4.28162	4.64328	3.29744
bHLH	bHLH35	Adur30280_comp2_c0	4.49115	3.68658	2.47335	2.11359	2.87237	3.35266	2.5314	2.33581
bHLH	bHLH135	Adur30575_comp0_c0	2.40081	1.33113	-5.62001	-2.32433	2.85805	0.189034	-3.39088	-3.13289
bHLH	transcription factor bHLH107	Adur30749_comp0_c0	-4.25613	-0.684241	0.610385	0.041243	-5.17571	-0.744197	1.38165	0.608178
bHLH	ILR3	Adur30905_comp0_c0	-1.07806	-1.54512	-4.44222	-3.04295	-2.1954	-9.96578	-4.15843	-4.03505
bHLH	ILR3	Adur30906_comp0_c0	6.06837	5.38772	5.07533	4.92188	4.99253	4.95855	5.02608	5.31688
bHLH	ILR3	Adur31646_comp0_c0	-1.30401	-3.45271	-3.82283	-2.51183	-2.91412	-2.50362	-4.15843	-1.54934
bHLH	bHLH112	Adur31681_comp0_c0	1.93408	1.16135	1.87237	3.18264	0.527404	1.72159	2.20727	3.73216
bHLH	bHLH144	Adur32241_comp0_c0	5.39305	4.67546	4.55287	4.20171	5.09439	4.06264	4.62455	4.65657
bHLH	bHLH110	Adur3258_comp0_c0	-1.00965	-4.14136	-1.69432	-1.1899	-1.4176	-2.49005	-2.34618	-2.30757
bHLH	BIM2	Adur33945_comp1_c0	3.92575	3.56957	3.67126	3.7931	3.60233	3.58964	3.78321	4.04264
bHLH	bHLH10	Adur33963_comp0_c0	3.92369	3.88756	3.39076	3.45198	3.44696	3.09508	3.18639	3.3274
bHLH	bHLH135	Adur34119_comp0_c0	-0.677303	1.44837	-3.42663	-9.96578	-0.276951	1.41918	-9.96578	-9.96578
bHLH	bHLH79	Adur34175_comp0_c0	3.852	2.91826	0.174619	0.41828	3.15898	2.03715	0.773152	1.16414
bHLH	bHLH90	Adur34271_comp0_c0	-0.782562	-3.52284	-3.11195	-2.85726	-1.36711	-3.94342	-3.92869	-3.02327
bHLH	EGL1	Adur34853_comp0_c0	-0.760398	-0.309955	-1.07704	0.567545	-2.97332	-1.80088	-1.20756	0.102546
bHLH	GLABRA 3	Adur34853_comp1_c0	1.5387	1.60312	1.51988	2.51054	-0.0724828	0.301393	1.57982	2.62885
bHLH	bHLH130	Adur34960_comp0_c0	1.36942	1.90753	0.102994	0.756454	0.130492	-0.184971	0.467453	-0.00626526
bHLH	UNE12	Adur3509_comp3_c0	2.9607	2.91259	2.30918	3.15051	2.37304	1.26023	2.77357	3.14899
bHLH	bHLH74	Adur35126_comp0_c0	2.89025	1.78227	2.29484	1.86513	2.80274	3.18137	1.98343	1.32673
bHLH	SPATULA	Adur35263_comp0_c0	-1.47928	-3.13712	-1.63188	-3.27928	-2.36587	-1.22995	-9.96578	-2.78588
bHLH	bHLH80	Adur35412_comp0_c0	1.00096	0.474739	-0.289239	0.401994	-0.817731	-0.390245	-0.0533939	0.580145
bHLH	bHLH47	Adur35595_comp0_c0	2.41738	2.06189	1.29298	1.38497	1.9855	1.5274	1.81133	2.11281
bHLH	BIM1	Adur35758_comp0_c0	5.30528	5.07399	5.3468	4.8866	4.58686	5.27542	5.16765	4.81246
bHLH	bHLH51	Adur36735_comp1_c0	0.178449	1.31518	-1.33886	-0.606035	-1.45403	-1.01839	-0.597278	-0.925038
bHLH	LHW	Adur36828_comp0_c0	3.30582	2.65871	3.03228	2.70177	3.0948	2.2917	3.52101	3.23894
bHLH	bHLH95	Adur37748_comp0_c0	-4.43181	-9.96578	-9.96578	-5.59655	-9.96578	-9.96578	-9.96578	-9.96578
bHLH	transcription factor bHLH041	Adur39_comp1_c0	1.92144	1.66418	-1.18115	-2.04494	-0.101082	0.810375	-2.30282	-2.13079
bHLH	bHLH135	Adur39106_comp1_c0	1.75873	2.16907	-5.05889	-2.95456	3.36055	2.10769	-1.87832	-4.60823
bHLH	bHLH67	Adur39820_comp0_c0	-4.53952	-9.96578	-5.401	-6.55075	-2.83307	-5.85031	-9.96578	-9.96578
bHLH	Transcription factor ABA-INDUCIBLE bHLH-TYPE	Adur39879_comp0_c0	6.23567	5.47869	4.93146	4.83041	5.51565	5.13478	5.15858	5.31377
bHLH	bHLH96	Adur40186_comp0_c0	5.27429	5.05796	4.07216	2.56811	5.24225	6.16334	4.85768	3.91511
bHLH	bHLH149	Adur40244_comp0_c0	-4.95083	-3.92869	-1.23447	-1.2969	-5.74339	-2.2863	-0.314733	-0.530461
bHLH	bHLH121	Adur40562_comp0_c0	3.84576	3.10277	3.61522	3.62106	2.8337	3.18052	3.27257	3.41508
bHLH	SPEECHLESS	Adur40762_comp0_c0	-9.96578	-9.96578	-9.96578	-5.82283	-9.96578	-9.96578	-9.96578	-9.96578
bHLH	bHLH96	Adur41202_comp0_c0	1.01531	-1	-3.07501	-2.9105	0.632578	-4.4112	-4.86425	-3.92869
bHLH	bHLH93	Adur41221_comp0_c0	5.97723	4.99333	5.13174	5.01187	6.11925	5.78333	5.63715	5.90592
bHLH	EGL1	Adur41439_comp1_c0	3.24265	1.59868	-0.400365	-2.77926	3.84378	0.61133	-0.401635	-2.22207
bHLH	bHLH79	Adur42349_comp2_c0	2.81099	2.25328	1.58448	1.86381	1.96175	2.61125	2.26524	3.09935
bHLH	bHLH57	Adur42790_comp0_c0	4.73265	4.12342	3.46645	1.75175	4.65793	4.59152	3.16393	2.29327
bHLH	bHLH104	Adur4281_comp0_c0	3.57809	3.53032	3.38082	3.35455	2.83828	3.5239	3.40349	3.35577
bHLH	bHLH70	Adur42812_comp0_c0	4.28036	3.54712	3.11381	0.681374	4.37985	4.18084	3.00198	1.39488
bHLH	ICE1	Adur4322_comp0_c0	-0.792524	-1.77431	-4.80928	-3.25613	0.847462	-1.12343	-9.96578	-2.662
bHLH	bHLH137	Adur43784_comp0_c0	-1.71312	-1.35476	-3.12868	-2.25843	-1.24697	-1.87832	-1.866	-1.56918
bHLH	ICE1	Adur43786_comp0_c1	-5.12448	-9.96578	-4.30282	-5.96578	-9.96578	-9.96578	-5.59655	-9.96578
bHLH	bHLH48	Adur44092_comp2_c0	1.89375	2.26003	2.00504	1.64478	1.51332	1.16135	2.83888	2.51164
bHLH	bHLH66	Adur44207_comp0_c0	5.42989	5.01032	4.16229	4.85443	4.51599	4.79417	4.65857	5.68248
bHLH	Uncharacterized protein At4g30180	Adur44419_comp0_c0	3.70177	3.14012	2.10087	1.35652	2.79923	3.33037	1.56446	0.740712
bHLH	bHLH3	Adur4502_comp0_c0	3.85276	3.78195	3.18349	3.19938	3.1943	3.59606	3.41918	3.44325
bHLH	UNE12	Adur4560_comp0_c0	2.76384	2.09176	2.6584	4.09778	2.39278	2.54901	3.27491	3.7994
bHLH	bHLH30	Adur4621_comp0_c0	0.793827	0.00336237	-0.790859	-2.31713	1.20664	-0.545824	-0.557808	-1.1595
bHLH	bHLH130	Adur46272_comp0_c0	3.63796	3.18777	3.52293	3.50792	2.75873	2.45145	3.14725	3.10299
bHLH	bHLH111	Adur4649_comp1_c0	-2.39593	-4.65593	0.726541	0.954072	-2.62593	-2.21983	1.31865	2.27262
bHLH	bHLH130	Adur46741_comp1_c0	1.33132	1.71061	1.36868	0.53771	2.0627	1.71326	1.7374	1.13247
bHLH	bHLH48	Adur46775_comp0_c1	2.57273	2.35549	1.29846	-0.396562	2.32836	2.93212	2.28076	0.109249
bHLH	bHLH68	Adur47402_comp0_c0	1.82538	0.651071	0.350874	1.74789	0.631337	-0.825381	1.2345	1.88753
bHLH	bHLH123	Adur47650_comp0_c0	-0.0995357	-1.82113	0.451365	1.48783	-0.845979	-1.40864	0.586885	1.88362
bHLH	bHLH96	Adur47662_comp0_c0	1.51096	1.18819	1.39835	-1.03702	1.75887	3.94151	2.85586	0.760434
bHLH	bHLH25	Adur47686_comp0_c0	-4.15843	-5.64386	-4.60823	-6.09132	-1.60823	-3.51183	-4.22882	-4.86425
bHLH	bHLH19	Adur48046_comp0_c0	4.55287	3.24336	0.435451	-1.2109	4.96255	2.58111	0.462576	-1.59364
bHLH	bHLH25	Adur48047_comp0_c0	4.83776	4.08924	1.71311	1.08066	6.66894	5.7878	4.63948	4.02476
bHLH	bHLH25	Adur48063_comp0_c0	7.55856	6.15441	4.79783	4.58392	7.08141	5.31183	4.04337	4.37193
bHLH	bHLH93	Adur48403_comp0_c0	4.1642	4.04346	3.0749	0.444667	5.30303	5.63422	3.84164	2.32912
bHLH	ICE1	Adur49274_comp0_c1	2.81633	1.7977	-1.47928	-1.92869	0.803503	-1.18115	-1.81773	-2.50635
bHLH	bHLH137	Adur49299_comp0_c0	3.86671	2.22507	0.545309	0.157044	4.68902	2.71113	1.61871	0.680174
bHLH	bHLH68	Adur49594_comp0_c0	1.3399	0.970608	0.824836	1.51921	0.61416	1.32423	0.0124495	0.0908534
bHLH	bHLH106	Adur4985_comp0_c0	0.265437	-0.253831	-0.631139	-0.0624045	-0.10884	-1.30519	0.125651	0.109695
bHLH	bHLH121	Adur50160_comp0_c0	0.680774	0.886225	-0.0311105	-0.348623	-0.698998	-1.64837	0.00144197	-0.627419
bHLH	bHLH145	Adur50864_comp0_c0	5.66661	5.28397	5.61082	5.9152	4.98665	5.31045	5.77446	5.89224
bHLH	EGL1	Adur5434_comp0_c1	-1.51183	-2.85031	-9.96578	-3.65593	-3.33643	-9.96578	-9.96578	-4.87832
bHLH	bHLH91	Adur5837_comp0_c0	2.80385	2.65894	2.678	2.87486	2.28303	1.46641	2.34142	2.41828
bHLH	bHLH36	Adur6554_comp0_c0	2.61377	1.47508	0.307623	0.186923	-0.611168	1.95643	1.10925	0.289244
bHLH	bHLH49	Adur6586_comp0_c0	3.02763	2.39039	2.30003	1.88895	2.77428	2.8287	2.33923	2.82219
bHLH	FAMA	Adur6627_comp0_c0	-9.96578	-9.96578	-9.96578	-9.96578	-6.42146	-9.96578	-9.96578	-9.96578
bHLH	bHLH30	Adur6669_comp0_c1	0.896853	-0.408002	-0.524223	-2.36092	-0.128682	-1.27114	-1.30045	-1.11925
bHLH	bHLH130	Adur7804_comp0_c0	3.14209	3.21599	0.178024	0.792994	1.34937	2.124	0.0854247	0.896336
bHLH	bHLH155	Adur8129_comp0_c0	5.01373	4.77614	4.35285	4.62394	4.46626	3.98426	4.58422	4.67756
bHLH	bHLH35	Adur8199_comp0_c0	4.17927	3.76776	2.34454	2.76079	1.61933	3.02444	2.52473	0.864203
bHLH	bHLH113	Adur8536_comp0_c0	-1.38836	-3.97332	-4.43181	-0.452715	-0.604572	-5.1078	-1.98469	0.0393724
bHLH	Transcription factor ABORTED MICROSPORES	Adur8831_comp0_c0	-4.70526	-9.96578	-5.44222	-1.49818	-9.96578	-9.96578	-3.63786	-2.02327
bHLH	Transcription factor ABORTED MICROSPORES	Adur8832_comp1_c0	-4.14987	-9.96578	-5.96578	-2.4686	-3.95829	-9.96578	-3.97332	-1.56633
bHLH	bHLH25	Adur9317_comp0_c0	-5.24697	-9.96578	-9.96578	-4.56206	-9.96578	-4.59655	-5.59655	-5.55075
bHLH	bHLH129	Adur9433_comp0_c0	4.23519	3.52995	3.28954	3.44577	3.15861	4.05823	3.74237	3.50805
bHLH	bHLH70	Aipa10038_comp0_c0	4.55418	3.91823	3.25394	1.46711	4.74136	4.04896	3.16907	1.98234
bHLH	EMB1444	Aipa10154_comp1_c0	4.98504	4.25575	4.41501	4.67489	4.49797	3.97137	4.69153	4.73212
bHLH	UNE12	Aipa10482_comp0_c0	2.91476	2.70554	2.35153	3.58392	2.23082	1.79674	3.00929	3.34889
bHLH	TT8	Aipa11282_comp0_c0	-2.29808	-9.96578	-2.66505	-2.47126	-1.88897	-3.43181	-1.50772	-0.959224
bHLH	TT8	Aipa11283_comp0_c0	-0.83736	-2.62001	-2.79252	-1.01839	-2.00965	-6.38082	-2.45008	-2.85031
bHLH	bHLH112	Aipa11579_comp0_c0	-1.15414	-1.3474	1.03797	1.32347	-1.16273	1.82524	1.60628	1.77301
bHLH	DYSFUNCTIONAL TAPETUM 1	Aipa11601_comp0_c0	-1.03603	-2.35107	-1.63935	-1.08518	-3.61411	-1.49682	-1.3474	-1.88897
bHLH	bHLH25	Aipa11634_comp0_c0	-4.74339	-4.51732	-5.82283	-5.74339	-1.68966	-2.68347	-5.14136	-5.38082
bHLH	bHLH10	Aipa12424_comp0_c0	5.00691	4.60356	4.58141	4.43091	4.69785	4.68029	4.52784	4.35769
bHLH	bHLH148	Aipa13108_comp1_c0	3.04369	3.49893	4.10529	3.28742	2.29425	4.59775	4.44652	3.27863
bHLH	EGL1	Aipa13137_comp1_c0	3.24225	2.90965	3.26584	3.31764	2.60778	2.75482	2.65703	3.01287
bHLH	bHLH36	Aipa1339_comp0_c0	1.71105	0.645548	-0.281036	-0.172994	0.434384	0.0849713	0.551229	-0.564905
bHLH	bHLH10	Aipa13426_comp0_c0	-1.66963	-3.1888	-2.39593	-1.99233	-1.8997	-3.34129	-2.76939	-2.48735
bHLH	EGL1	Aipa14318_comp0_c0	3.82168	2.12322	2.64739	-0.170827	4.32642	2.72734	2.69042	1.56137
bHLH	bHLH104	Aipa15708_comp2_c0	4.45235	4.5169	4.11692	4.16746	3.18592	4.28525	4.10098	4.09741
bHLH	EGL1	Aipa15997_comp0_c0	0.487829	-1.15521	-1.39593	-2.12868	-2.07299	-2.95829	-1.85031	-2.83307
bHLH	bHLH94	Aipa1610_comp1_c0	2.64216	-0.123434	-2.54512	-2.83307	3.45277	0.339137	-2.23786	-3.01159
bHLH	transcription factor bHLH086	Aipa1613_comp0_c0	-3.27928	-3.1888	-9.96578	-4.85031	-1.7892	-4.70526	-9.96578	-9.96578
bHLH	TT8	Aipa16646_comp0_c0	-1.61706	-1.64536	-3.39088	-2.55922	-1.28983	-2.60238	-2.2109	-2.1078
bHLH	UNE12	Aipa16703_comp0_c0	1.89466	2.06569	1.48543	2.34918	1.44749	0.371466	1.99567	2.3399
bHLH	bHLH110	Aipa16776_comp0_c0	-2.86425	-4.51732	-6.19319	-9.96578	-4.76939	-5.85031	-9.96578	-9.96578
bHLH	bHLH95	Aipa17438_comp0_c0	-5.48466	-9.96578	-9.96578	-9.96578	-6.34129	-5.85031	-9.96578	-9.96578
bHLH	BEE 1	Aipa181_comp0_c0	-9.96578	-9.96578	-3.94342	-9.96578	-9.96578	-3.85031	-9.96578	-9.96578
bHLH	bHLH25	Aipa1864_comp0_c0	2.30665	1.72509	-3.34618	-9.96578	-2.14987	-1.191	-3.76284	-9.96578
bHLH	bHLH19	Aipa1867_comp2_c0	1.33342	1.10635	0.280164	1.6017	0.330367	0.364759	0.572728	1.14622
bHLH	bHLH25	Aipa1870_comp0_c0	5.48075	4.22995	4.01203	2.88753	4.48272	4.45246	3.27222	3.82069
bHLH	transcription factor bHLH086	Aipa21190_comp0_c0	0.515342	-0.607499	-2.96955	-2.98469	0.816941	-1.71786	-3.7242	-3.60823
bHLH	ICE1	Aipa2168_comp0_c0	3.63405	3.47863	3.11531	3.22162	-3.94342	-3.27462	-9.96578	-3.84339
bHLH	Transcription factor bHLH143	Aipa2244_comp1_c0	3.02798	2.55908	2.27848	2.09401	2.76561	2.48104	2.06936	1.87971
bHLH	bHLH62	Aipa22616_comp1_c1	3.13318	2.9581	2.80797	2.14187	2.77252	4.54203	2.82151	2.2852
bHLH	bHLH30	Aipa22707_comp1_c0	0.311116	-0.752275	-1.05789	-1.92504	-0.472596	-1.21647	-0.86863	0.229793
bHLH	FAMA	Aipa22788_comp0_c0	-9.96578	-9.96578	-9.96578	-5.82283	-9.96578	-9.96578	-6.09132	-6.02718
bHLH	bHLH70	Aipa23297_comp0_c0	-4.39088	-9.96578	-9.96578	-5.59655	-2.76284	-5.85031	-9.96578	-9.96578
bHLH	LHW	Aipa23669_comp0_c0	3.33609	2.1903	2.6925	2.35558	3.16773	2.55647	3.01596	2.66721
bHLH	bHLH96	Aipa24521_comp0_c0	5.20444	4.76125	4.78579	3.5075	5.17627	5.18182	4.99452	4.44707
bHLH	bHLH149	Aipa24652_comp0_c0	-1.29572	-1.49818	0.422951	-0.477944	-1.14454	0.228973	1.35069	1.44095
bHLH	UNE12	Aipa24999_comp2_c0	2.41079	1.80653	2.76235	4.38513	1.88401	2.15056	3.2942	4.6438
bHLH	bHLH122	Aipa2518_comp0_c0	2.69829	2.53928	2.74603	2.60589	1.95295	2.13652	2.50191	2.5097
bHLH	BPE	Aipa25239_comp0_c0	0.642162	-1.1078	-1.78753	-1.79086	-0.0179039	-1.15093	-1.58208	-2.11195
bHLH	UNE10	Aipa26192_comp0_c0	2.36317	1.57982	2.40281	1.45926	0.932061	1.80019	1.86565	0.522391
bHLH	bHLH112	Aipa26729_comp0_c0	1.46502	0.819941	2.48405	2.87033	0.391034	0.467801	2.17355	3.07553
bHLH	bHLH87	Aipa2675_comp0_c1	-9.96578	-9.96578	-9.96578	-4.32193	-9.96578	-3.62593	-4.59655	-2.69588
bHLH	ILR3	Aipa26757_comp1_c0	-0.204233	0.792717	0.0081522	0.189877	-1.1976	-1.68966	-1.63039	-0.85291
bHLH	bHLH25	Aipa26844_comp0_c0	-0.53952	0.217438	1.82579	1.91902	-1.48466	0.000480818	1.76681	2.20487
bHLH	bHLH143	Aipa27024_comp0_c0	4.42966	4.01185	4.22715	4.66515	3.8034	4.43075	4.48667	4.88897
bHLH	bHLH51	Aipa27094_comp5_c0	-1.53255	-1.46727	-0.620749	-2.39846	2.78381	2.23685	2.49433	2.77132
bHLH	bHLH133	Aipa2725_comp0_c0	-0.369595	-1.00965	-1.73057	-2.04891	-0.512514	-1.92687	-1.71944	-2.6053
bHLH	bHLH63	Aipa27939_comp0_c0	3.58644	3.9348	3.75018	1.60644	3.46183	5.76341	4.44372	2.81394
bHLH	bHLH130	Aipa28078_comp1_c0	2.00636	1.47923	1.16821	2.19891	2.0242	-0.251539	0.755315	1.51062
bHLH	bHLH35	Aipa29038_comp3_c0	5.19933	4.09429	3.06764	2.56592	3.53444	2.89808	2.59733	2.80612
bHLH	bHLH90	Aipa29803_comp1_c0	2.00911	1.4974	0.898144	0.77989	0.964214	1.91086	0.738696	0.929033
bHLH	bHLH93	Aipa29920_comp0_c0	3.4816	2.78688	2.37749	2.08622	3.35356	2.84586	2.52005	1.92689
bHLH	bHLH145	Aipa30189_comp0_c0	5.77559	5.44503	5.69072	6.03527	5.04752	5.18224	5.87997	5.87165
bHLH	bHLH93	Aipa30330_comp0_c0	3.95283	3.75107	4.22015	4.08825	4.34764	4.45134	4.55657	4.57315
bHLH	HEC1	Aipa30838_comp0_c0	-0.306978	-2.33158	-5.44222	-9.96578	-4.08314	-5.22882	-5.22882	-9.96578
bHLH	bHLH93	Aipa31049_comp0_c0	5.21771	4.21925	4.17608	3.81335	5.1699	4.44319	4.71562	5.06352
bHLH	bHLH96	Aipa31118_comp0_c0	0.613217	-1.36092	-9.96578	-3.28396	-0.65139	-9.96578	-9.96578	-9.96578
bHLH	bHLH121	Aipa31649_comp0_c0	2.53373	1.61133	2.18682	2.19356	1.82049	1.45803	1.84023	2.14785
bHLH	bHLH25	Aipa31812_comp0_c0	2.4526	1.39415	-1.11508	-2.75633	2.88512	1.07405	-1.18771	-2.2109
bHLH	SPATULA	Aipa32620_comp0_c0	3.92628	3.28422	2.09333	1.83107	3.40536	2.86301	2.10176	2.27908
bHLH	MUTE	Aipa33761_comp0_c0	-2.90329	-2.80591	-3.42663	-2.17788	-9.96578	-3.47928	1.20768	0.514333
bHLH	bHLH121	Aipa34502_comp1_c0	2.74452	2.6837	1.71706	1.62978	1.13641	1.00982	1.64785	1.7031
bHLH	ICE1	Aipa34609_comp2_c0	2.75003	2.04194	0.852265	0.209557	2.52273	1.60975	0.047771	-0.604572
bHLH	bHLH60	Aipa34917_comp1_c0	2.44811	1.81967	2.23399	1.99253	2.13728	2.1846	3.07079	2.80302
bHLH	bHLH130	Aipa34934_comp0_c0	1.61526	2.36055	0.58368	0.896595	0.488172	1.56316	0.824021	1.16886
bHLH	bHLH25	Aipa35503_comp0_c0	-2.6681	-3.53394	-9.96578	-9.96578	-9.96578	-3.44746	-9.96578	-9.96578
bHLH	BIM2	Aipa36027_comp1_c0	2.63908	2.2345	1.45733	1.48834	2.22918	1.454	1.43829	1.83215
bHLH	ICE1	Aipa36838_comp0_c0	3.32797	2.85672	0.268235	-1.16812	1.25641	0.250557	0.193667	-0.978047
bHLH	bHLH47	Aipa37162_comp0_c0	2.78374	2.95748	2.21444	2.30256	2.27838	1.98805	2.55123	2.88798
bHLH	bHLH122	Aipa37187_comp0_c0	4.05444	3.55475	3.19959	3.21293	3.04282	2.40753	2.94442	2.698
bHLH	bHLH79	Aipa37276_comp0_c0	3.03239	2.20966	1.55467	1.80405	2.15672	2.75972	2.01602	2.79056
bHLH	bHLH51	Aipa37650_comp0_c0	0.191141	-0.436354	-0.713907	-0.341293	-1.08416	-0.846843	-0.291592	-0.28162
bHLH	bHLH74	Aipa38353_comp0_c0	3.17584	1.61965	2.15078	0.912267	2.69674	2.45847	1.39323	0.97844
bHLH	SPATULA	Aipa38505_comp1_c0	0.305679	-1.18552	-2.81604	-1.8625	-0.359688	-2.79252	-2.65593	-2.7992
bHLH	bHLH49	Aipa39033_comp0_c0	4.30663	3.59908	3.86598	3.9279	2.88636	3.28983	3.47534	4.03357
bHLH	bHLH113	Aipa39430_comp2_c0	6.43172	5.83005	5.53006	5.05629	6.53964	5.85379	6.13726	6.36472
bHLH	bHLH91	Aipa40175_comp1_c0	3.89705	3.80883	3.44802	3.55189	3.20758	3.11081	3.26108	3.14432
bHLH	bHLH140	Aipa40875_comp0_c0	1.70885	0.906891	0.894527	0.526737	1.29042	0.488172	0.561041	0.503179
bHLH	bHLH123	Aipa41200_comp1_c0	0.693914	0.510962	1.18523	1.93747	0.495013	-0.660483	0.84559	1.14535
bHLH	bHLH106	Aipa4147_comp0_c0	-0.0494072	-1.01062	-2.86775	-0.518701	0.171634	-2.04097	-1.39593	-1.09234
bHLH	bHLH113	Aipa41658_comp0_c0	-1.58785	-4.90689	-9.96578	-1.7147	-0.500218	-3.45799	-1.91412	-0.78339
bHLH	Transcription factor ABORTED MICROSPORES	Aipa41963_comp0_c0	-9.96578	-9.96578	-9.96578	-1.74985	-9.96578	-9.96578	-2.83994	-2.08314
bHLH	Transcription factor ABORTED MICROSPORES	Aipa41963_comp2_c0	-3.39088	-3.28396	-3.09954	1.01054	-3.45799	-9.96578	-1.7084	0.885705
bHLH	bHLH129	Aipa42169_comp0_c0	4.56253	3.86116	3.37365	3.69766	3.56552	3.62145	3.99491	3.73404
bHLH	bHLH111	Aipa42639_comp0_c0	-1.38961	-2.60823	2.01709	2.18956	-1.69432	0.669329	2.50292	3.24321
bHLH	bHLH30	Aipa42675_comp0_c0	0.670538	-0.298673	-0.795859	-1.61117	1.00072	0.87709	0.0876891	-1.57777
bHLH	bHLH91	Aipa43451_comp1_c0	3.93071	3.31199	3.12334	3.36546	3.97079	2.95196	3.12813	3.01358
bHLH	EGL1	Aipa43563_comp1_c0	2.55205	2.56413	2.77364	2.56194	1.71164	1.85931	2.10534	2.32337
bHLH	bHLH144	Aipa43720_comp0_c0	5.68278	5.00684	4.64418	4.30738	5.40289	4.50676	4.82973	4.78536
bHLH	bHLH130	Aipa43771_comp0_c0	1.2967	0.820213	1.85293	0.425459	1.165	2.11581	2.35858	0.947105
bHLH	bHLH135	Aipa44237_comp0_c0	-1.01742	0.971835	-9.96578	-9.96578	0.144482	2.10568	-9.96578	-9.96578
bHLH	BPE	Aipa44297_comp2_c0	3.8285	2.72458	-0.205342	0.307234	3.29244	2.38525	0.447491	0.58111
bHLH	bHLH87	Aipa44419_comp0_c0	-2.17137	-4.16704	-9.96578	-3.27462	-3.2109	-9.96578	-5.82283	-5.01159
bHLH	bHLH110	Aipa44576_comp0_c0	0.694212	0.749892	-0.422108	-0.400365	-1.86425	-1.13395	-1.82453	-0.795025
bHLH	bHLH68	Aipa44576_comp1_c0	1.57273	1.2081	1.15272	1.75261	0.877613	0.888824	-0.720232	0.445727
bHLH	BIM2	Aipa44810_comp1_c0	4.72767	4.42881	4.53846	4.62199	4.38483	4.53715	4.51494	4.75669
bHLH	bHLH63	Aipa44914_comp0_c0	1.38828	0.721883	0.566896	0.757023	1.24671	1.87184	2.14774	2.97752
bHLH	bHLH130	Aipa45135_comp0_c0	1.1351	0.47992	0.0191088	-1.13079	0.819668	0.720133	0.55647	0.213295
bHLH	bHLH48	Aipa45145_comp1_c0	1.83323	1.59884	-0.000962118	-1.25958	1.69763	2.70125	2.18924	-0.493432
bHLH	bHLH100	Aipa45276_comp0_c0	-5.12448	-2.93236	-0.475936	-0.504987	-4.35107	-0.778432	0.798258	1.55434
bHLH	SPEECHLESS	Aipa45798_comp0_c0	-2.26303	-9.96578	-9.96578	-9.96578	-1.69277	-9.96578	-9.96578	-9.96578
bHLH	UNE10	Aipa45861_comp0_c0	-9.96578	-9.96578	-9.96578	-4.59655	-9.96578	-6.38082	-5.50635	-6.19319
bHLH	LHW	Aipa45987_comp0_c0	-9.96578	-4.09954	-9.96578	-5.401	-9.96578	-9.96578	-9.96578	-5.55075
bHLH	bHLH51	Aipa46104_comp0_c0	-1.31115	0.970363	-1.18552	-2.79586	-0.856389	0.320003	-0.757956	-2.8997
bHLH	bHLH130	Aipa46663_comp0_c0	1.85572	2.18502	-1.37582	-1.89432	0.816941	0.37035	-1.49546	-1.81265
bHLH	bHLH89	Aipa47082_comp0_c1	1.67912	0.39762	-4.19319	-9.96578	2.19682	-1.70997	-3.22882	-3.7892
bHLH	bHLH49	Aipa47090_comp0_c0	3.37828	3.13728	2.47223	2.74078	2.88544	2.72959	2.83208	3.1167
bHLH	transcription factor bHLH107	Aipa47302_comp0_c0	-3.27928	-5.401	-0.659723	-1.05389	-4.50635	-1.54934	0.681074	0.358771
bHLH	SPEECHLESS	Aipa47802_comp0_c0	-9.96578	-9.96578	-9.96578	-9.96578	-9.96578	-9.96578	-9.96578	-9.96578
bHLH	bHLH96	Aipa48224_comp0_c0	1.21288	1.40327	1.95382	-0.511142	2.38387	3.93596	3.18703	0.606284
bHLH	bHLH93	Aipa48341_comp0_c0	3.40513	2.91769	1.54547	-0.577049	4.54768	4.68345	2.78471	1.09671
bHLH	bHLH74	Aipa48502_comp0_c0	1.18713	0.544321	-0.693543	-0.873908	2.3656	0.0365619	-1.79086	-1.77761
bHLH	EMB1444	Aipa48751_comp2_c0	4.22787	4.41116	4.64455	4.71962	3.69696	4.13821	4.82645	4.32291
bHLH	bHLH3	Aipa48793_comp0_c0	3.83164	3.97416	3.55328	3.53144	3.14551	2.91201	3.61223	3.68415
bHLH	bHLH130	Aipa48898_comp1_c0	4.11689	2.43865	4.15534	5.05465	0.678673	2.27242	5.2209	3.75396
bHLH	bHLH123	Aipa49143_comp0_c0	-0.178426	-2.20645	0.197865	1.60407	-0.92778	-0.827939	0.759866	2.05993
bHLH	ILR3	Aipa49174_comp0_c0	6.25144	5.48723	5.13939	5.08231	5.04642	5.01188	5.14602	5.52958
bHLH	bHLH66	Aipa49518_comp1_c0	5.62329	5.30257	4.32635	4.85992	5.08269	5.1153	4.92328	5.96557
bHLH	Uncharacterized protein At4g30180	Aipa49691_comp0_c0	3.71311	3.25907	0.995424	0.0551957	3.25066	3.14839	0.917368	-0.335821
bHLH	bHLH35	Aipa49725_comp0_c0	4.91412	4.11281	2.49194	2.73646	2.73704	2.37953	2.28885	1.54234
bHLH	BIM1	Aipa50605_comp3_c0	5.08423	4.92472	4.98682	4.71366	4.26509	4.66268	4.79469	4.62531
bHLH	EGL1	Aipa50739_comp0_c0	-0.605303	1.05427	-0.870387	0.240009	-1.7892	-1.90689	-0.827939	0.0749621
bHLH	GLABRA 3	Aipa50741_comp0_c0	1.8597	1.9872	1.96113	2.83242	0.239602	0.854395	1.79133	2.7957
bHLH	bHLH137	Aipa50854_comp0_c0	-1.1488	-0.92048	-2.36835	-2.02718	-3.04692	-3.13712	-2.34618	-3.12868
bHLH	ICE1	Aipa50892_comp0_c0	-3.34129	-6.22882	-5.36092	-4.00385	-5.1078	-6.79586	-6.46328	-5.17571
bHLH	bHLH68	Aipa51_comp0_c0	1.53821	0.952085	0.441483	1.41702	-0.543019	-1.70369	0.580789	1.34047
bHLH	bHLH147	Aipa51745_comp0_c0	1.89711	1.66433	2.85193	2.4624	1.86816	3.18935	2.98435	2.35567
bHLH	LHW	Aipa5253_comp0_c0	3.08876	3.00935	1.6523	3.17808	2.66388	0.812293	2.73826	3.56169
bHLH	LHW	Aipa52581_comp0_c0	4.89732	4.40506	3.45851	5.32048	4.25628	3.19246	4.73042	5.71057
bHLH	bHLH68	Aipa606_comp0_c1	4.46856	4.50439	5.10456	6.50786	3.81188	3.96014	5.6427	6.35068
bHLH	bHLH80	Aipa7053_comp0_c0	-0.937878	-0.669633	-1.11195	-0.691989	-2	-2.88897	-1.24925	-0.253831
bHLH	bHLH110	Aipa7660_comp0_c0	-1.26303	-2.36339	-1.64235	-2.09337	-1.53673	-2.17137	-2.10573	-2.2356
bHLH	bHLH30	Aipa7947_comp0_c0	1.22569	2.04381	2.11181	3.57111	1.32077	1.80199	2.76469	3.80574
bHLH	bHLH96	Aipa8305_comp0_c0	-0.473931	-1.16058	-1.62149	-2.27928	-1.02915	-1.58785	-1.89432	-2.21759
bHLH	bHLH25	Aipa9227_comp0_c0	2.12807	0.879444	-0.485331	-1.29336	-0.74823	-1.56775	0.38036	-3.55075
bHLH	NAI1	Aipa9228_comp0_c0	-4.58496	-9.96578	-9.96578	-9.96578	-9.96578	-4.98089	-9.96578	-9.96578
bHLH	Transcription factor bHLH19	Aipa9247_comp0_c0	1.73999	2.13455	2.55859	2.00468	2.09063	2.72392	3.46841	3.41999
bHLH	bHLH25	Aipa9250_comp0_c0	-0.168663	-2.08927	-5.96578	-9.96578	-1.12763	-1.46727	-3.03111	-4.60823
bHLH	ICE1	Aipa9555_comp0_c0	-1.98089	-3.11612	-4.24697	-2.9771	-2.26303	-3.4112	-3.39593	-3.71154
bHLH	bHLH13	Aipa9947_comp0_c0	3.27367	3.07696	2.12444	0.810649	2.68032	2.86836	2.02456	1.51887
bHLH	bHLH14	Aipa9991_comp1_c0	4.95173	4.04681	2.75567	2.22085	4.09037	4.09604	3.50012	2.23532
bZIP	ABSCISIC ACID-INSENSITIVE 5	Adur10739_comp0_c0	-0.180604	0.41684	2.80088	3.30874	-1.28983	0.4868	0.971099	1.81708
bZIP	ABSCISIC ACID-INSENSITIVE 5-like protein 4	Adur10741_comp1_c0	-1.2969	0.235931	1.64339	2.05323	-3.9885	-0.876555	-0.228255	-0.550747
bZIP	Basic leucine zipper 9	Adur12338_comp1_c0	2.38727	2.56413	2.9248	3.11248	1.85333	1.81926	2.72356	3.33423
bZIP	TGA7	Adur14167_comp0_c0	2.10624	2.18259	-0.338858	-1.63188	0.255803	-1.55216	-0.579203	-1.6529
bZIP	G-box-binding factor 1	Adur15855_comp0_c0	4.42982	4.23189	4.30071	5.07441	2.774	3.13892	4.19459	4.80402
bZIP	Transcription factor TGA5	Adur17742_comp0_c0	-1.334	-2.42146	-2.93604	-3.17137	-3.62001	-3.41632	-3.6681	-2.45799
bZIP	VIP1	Adur18466_comp0_c0	4.46439	4.19038	3.5465	3.70447	3.70601	3.82911	3.68538	4.14508
bZIP	HBP-1b(c1)	Adur18623_comp0_c0	-2.30045	-3.4686	-0.557101	1.77414	-2.37084	-2.88897	1.33895	3.08361
bZIP	Light-inducible protein CPRF2	Adur18974_comp0_c0	3.43603	2.98477	2.32931	1.99976	2.93433	2.50292	2.33533	2.72196
bZIP	MYC2	Adur19825_comp0_c0	4.29783	3.33261	2.49544	2.4351	3.58476	3.28367	2.73118	2.43723
bZIP	RF2a	Adur2080_comp1_c0	5.1863	4.56649	3.59056	3.2891	5.06018	4.65321	3.77568	4.13756
bZIP	ABSCISIC ACID-INSENSITIVE 5-like protein 2	Adur21033_comp1_c0	3.00606	2.71896	2.73711	3.29288	1.70118	1.45418	2.70044	3.24929
bZIP	ABSCISIC ACID-INSENSITIVE 5-like protein 2	Adur21033_comp2_c0	2.51366	2.61031	2.50403	2.70885	2.23194	1.52222	2.67235	2.51172
bZIP	Ocs element-binding factor 1	Adur2139_comp0_c0	6.0873	5.93803	7.33982	7.56945	5.93858	6.71075	7.02429	6.73779
bZIP	PIF3	Adur22286_comp0_c0	4.12328	3.73747	2.43127	1.28629	3.90133	2.15898	3.08236	1.68975
bZIP	HBP-1b(c1)	Adur22720_comp1_c1	3.51067	3.31344	2.9912	3.32246	2.89763	3.12345	3.18581	3.38911
bZIP	transcription factor PosF21	Adur2302_comp0_c0	1.91418	1.42957	0.337616	0.79105	0.960512	0.96446	0.738696	0.745022
bZIP	HBP-1b(c38)	Adur23525_comp0_c0	0.676869	1.9537	2.2755	3.35849	-0.518701	0.957791	2.95289	4.20153
bZIP	TGA5	Adur23526_comp1_c0	0.910988	1.9988	2.3936	3.23848	-0.377694	1.85798	2.91176	3.82812
bZIP	VIP1	Adur24450_comp0_c0	-0.322529	-1.10677	-1.35353	-0.133949	-1.20091	-1.85204	-2.16704	-1.32073
bZIP	ABSCISIC ACID-INSENSITIVE 5	Adur24924_comp0_c0	-3.81604	-3.09542	-3.38082	-3.81604	-9.96578	-4.49546	-9.96578	-4.49546
bZIP	ABSCISIC ACID-INSENSITIVE 5-like protein 1	Adur24924_comp1_c0	-2.71786	-3.76939	-3.90689	-3.38584	-4.02718	-9.96578	-9.96578	-3.55075
bZIP	TGACG-sequence-specific DNA-binding protein TGA-2.1	Adur24925_comp0_c0	-3.92869	-1.42792	0.0468403	1.70354	-4.86425	-2.74018	-0.105732	0.55647
bZIP	HY5-like	Adur25336_comp0_c0	-9.96578	-9.96578	-9.96578	-4.51732	-9.96578	-9.96578	-9.96578	-9.96578
bZIP	PIF3	Adur27276_comp4_c0	4.45847	3.60964	4.30437	3.97529	4.33225	4.17954	4.21267	3.83265
bZIP	HBP-1b(c1)	Adur27708_comp1_c0	4.28691	4.27481	4.38456	5.41846	3.31542	3.87122	4.58055	5.34398
bZIP	ABSCISIC ACID-INSENSITIVE 5-like protein 7	Adur28971_comp0_c0	5.47936	5.24339	3.95382	3.80161	4.8334	4.1201	4.06566	4.11512
bZIP	HY5	Adur28972_comp1_c0	2.96039	3.731	2.76815	2.95996	3.41061	4.55812	3.34563	3.73812
bZIP	RF2b	Adur29153_comp0_c0	2.48431	2.06385	0.509611	-0.48264	2.79355	2.86605	0.573375	0.250153
bZIP	RF2b	Adur29153_comp1_c0	1.69659	1.3146	-0.349235	-1.16596	2.17185	1.76242	-0.186612	-1.91412
bZIP	G-box-binding factor 3	Adur29494_comp1_c0	5.89635	5.55805	4.95322	5.64659	5.06359	5.16022	5.22234	6.03581
bZIP	Transcription factor VIP1	Adur29715_comp0_c0	1.3947	0.489543	-9.96578	-4.82283	1.17206	0.812567	-9.96578	-4.6681
bZIP	ABSCISIC ACID-INSENSITIVE 5-like protein 2	Adur29880_comp0_c0	1.99373	2.67634	2.32183	2.46676	1.56706	2.41711	2.25086	2.26344
bZIP	TGA4	Adur30622_comp1_c0	0.228973	-0.86863	3.35351	5.28453	-0.639355	-1.49818	3.33447	5.21023
bZIP	G-box-binding factor 4	Adur31407_comp1_c0	-0.467932	-0.745003	-0.183332	-1.45271	1.1188	3.08054	0.00384207	0.409255
bZIP	CCAAT/enhancer-binding protein zeta	Adur31904_comp2_c0	3.20174	2.7984	2.48276	2.67867	2.60462	2.33628	2.36774	2.55941
bZIP	TGACG-sequence-specific DNA-binding protein TGA-1A	Adur32975_comp0_c0	-5.71786	-4.98089	-5.82283	-5.59655	-5.90689	-9.96578	-9.96578	-9.96578
bZIP	HY5	Adur33342_comp0_c0	2.89466	3.54308	2.66524	3.03586	3.17994	4.026	3.00318	3.45711
bZIP	ABSCISIC ACID-INSENSITIVE 5-like protein 2	Adur33354_comp0_c0	2.70789	2.0115	2.73581	2.74373	2.62605	2.4334	2.89705	2.97661
bZIP	HBP-1b(c38)	Adur33426_comp0_c0	3.88271	3.43909	2.48354	2.73386	1.23532	0.70044	0.703101	0.923466
bZIP	G-box-binding factor 1	Adur33591_comp0_c0	-1.32193	-2.36092	-4.47393	-4.65593	-0.940645	-2.95456	-9.96578	-9.96578
bZIP	Common plant regulatory factor 1	Adur34756_comp0_c0	6.68671	5.69662	4.19797	4.21917	5.64166	3.7588	3.85904	4.59979
bZIP	TGA7	Adur34882_comp0_c0	-0.352302	0.16092	-0.414396	0.579824	-1.22432	0.481988	-0.295718	0.155317
bZIP	MYC4	Adur39832_comp0_c0	-9.96578	-9.96578	-4.69277	-6.22882	-9.96578	-9.96578	-9.96578	-9.96578
bZIP	RF2b	Adur3992_comp0_c0	3.33557	3.94661	3.95711	4.56159	2.09356	3.61871	4.33106	4.62445
bZIP	Light-inducible protein CPRF2	Adur40073_comp0_c0	1.29121	2.53248	0.656268	0.077243	-2.56775	-0.931444	0.305679	-1.34129
bZIP	Light-inducible protein CPRF2	Adur40073_comp1_c0	1.58912	3.21749	0.352005	0.47785	-1.65593	0.00384207	0.311891	-1.21647
bZIP	FD	Adur40513_comp0_c0	5.09018	4.06065	2.61125	2.83053	2.46284	0.629473	2.33914	1.65703
bZIP	HBP-1a	Adur41154_comp0_c0	6.14422	5.5826	5.31701	5.61046	5.37645	5.37443	5.55	5.71911
bZIP	MYC2	Adur41217_comp0_c0	7.54184	7.28222	6.65826	6.79331	7.38548	6.67698	7.37605	7.19057
bZIP	Ocs element-binding factor 1	Adur42054_comp0_c0	4.48899	4.38858	4.2397	5.0607	2.72268	3.93775	4.15421	4.63283
bZIP	PIF3	Adur42269_comp0_c0	4.5216	4.22615	0.186501	-2.82283	3.56815	3.61027	0.345586	-2.01547
bZIP	TGA1	Adur42633_comp0_c0	-0.0350469	0.665696	1.92245	2.39707	-0.2339	2.26354	3.00216	3.43709
bZIP	PIF3	Adur4350_comp2_c0	3.59307	3.47988	3.26699	2.69146	2.93998	3.01596	3.58244	2.53688
bZIP	transcription factor PosF21	Adur46218_comp0_c0	2.68302	2.47361	2.14067	1.95457	2.52707	2.46109	2.39259	2.6513
bZIP	TGACG-sequence-specific DNA-binding protein TGA-2.1	Adur46696_comp0_c0	-4.14987	-3.4686	-3.61411	3.22697	-6.09132	-9.96578	0.980147	3.94495
bZIP	HY5	Adur47471_comp0_c0	2.3957	3.27312	2.24509	2.32663	2.86869	3.87004	2.79452	3.25797
bZIP	TGACG-sequence-specific DNA-binding protein TGA-1B	Adur5020_comp0_c0	5.41713	5.03602	4.34944	4.14961	4.81339	4.19054	4.43109	4.53159
bZIP	RF2b	Adur50310_comp0_c0	1.49023	0.676869	-0.666576	-2.04097	2.1059	0.928023	-0.698998	-1.41376
bZIP	RF2b	Adur50310_comp1_c0	3.50394	2.10579	1.28944	-0.445493	3.47448	2.64039	1.35426	0.898402
bZIP	Ocs element-binding factor 1	Adur50832_comp0_c0	6.79367	6.28684	6.66794	6.68106	5.9232	5.72203	6.55348	6.74117
bZIP	G-box-binding factor 4	Adur5179_comp1_c0	1.83888	1.17249	1.29396	1.24225	1.44272	0.795213	1.34047	1.44555
bZIP	PIF4	Adur6132_comp1_c0	-2.92869	-2.67116	-3.82965	-4.20202	-5.74339	-5.44222	-5.401	-4.71786
bZIP	PERIANTHIA	Adur6713_comp0_c0	-4.74339	-5.64386	-5.57347	-3.47393	-5.55075	-3.89254	-2.92869	-3
bZIP	PERIANTHIA	Adur8742_comp0_c0	-2.36835	-3.30282	-3.70526	-3.46328	-2.61706	-2.61706	-2.74985	-2.9771
bZIP	ABSCISIC ACID-INSENSITIVE 5-like protein 7	Adur9833_comp2_c0	4.36488	4.02488	3.43949	3.96286	3.59092	3.10473	3.52665	4.23225
bZIP	Transcription factor VIP1	Aipa12363_comp0_c0	2.07622	0.815302	-3.65593	-5.24697	1.64908	1.94723	-3.78256	-9.96578
bZIP	ABSCISIC ACID-INSENSITIVE 5	Aipa12483_comp0_c0	-1.23786	-0.412475	1.82673	3.40449	-1.49818	-1.58208	0.139688	1.36177
bZIP	ABSCISIC ACID-INSENSITIVE 5-like protein 4	Aipa12483_comp1_c0	-1.9771	-1.49546	1.23675	3.08282	-4.2109	-1.38836	-0.376445	0.719549
bZIP	Common plant regulatory factor 1	Aipa14522_comp1_c0	5.13655	5.15458	4.44967	5.05527	4.37844	4.6452	4.53553	5.37204
bZIP	RF2b	Aipa14939_comp0_c1	-0.264189	-0.227129	-2.07097	-0.425979	-1.44877	-1.53952	-4.08314	-1.8076
bZIP	PIF4	Aipa15185_comp0_c0	-3.23786	-4.13289	-3.12029	-3.98089	-2.6529	-3.42146	-3.81604	-4.26534
bZIP	VIP1	Aipa16818_comp0_c0	4.56495	3.9994	3.73902	3.92533	4.09026	3.99328	3.88714	4.48495
bZIP	TGACG-sequence-specific DNA-binding protein TGA-1A	Aipa18557_comp0_c0	-9.96578	-9.96578	-6.19319	-5.59655	-9.96578	-9.96578	-9.96578	-9.96578
bZIP	PIF1	Aipa19290_comp0_c0	-5.12448	-9.96578	-3.71154	-2.29336	-5.85031	-5.59655	-5.59655	-1.86775
bZIP	Basic leucine zipper and W2 domain-containing protein 2	Aipa21081_comp1_c0	7.16223	6.8091	7.17351	7.31224	6.59544	7.13158	7.39529	7.67218
bZIP	PERIANTHIA	Aipa22827_comp4_c0	-5.38082	-5.90689	-3.90689	-2.80928	-4.69277	-5.82283	-2.77267	-1.81604
bZIP	ABSCISIC ACID-INSENSITIVE 5-like protein 2	Aipa22930_comp1_c0	2.75987	2.30519	2.4351	2.74107	2.07165	2.12267	2.4251	2.81229
bZIP	MYC4	Aipa23238_comp0_c0	-6.05889	-9.96578	-6.15843	-9.96578	-3.28865	-9.96578	-9.96578	-6.34129
bZIP	TGA1	Aipa2355_comp1_c0	-0.0928529	-0.0183909	3.16591	5.14106	-1.91231	-0.954557	3.3936	4.95359
bZIP	TGA7	Aipa24172_comp0_c0	0.0867838	0.355392	0.601538	1.08384	-2.4344	0.261832	0.0653425	0.246915
bZIP	Light-inducible protein CPRF2	Aipa24401_comp1_c0	2.60502	3.6151	1.62994	1.67897	-0.406089	1.60043	0.828902	-0.711543
bZIP	PIF3	Aipa24721_comp0_c1	4.11598	3.14736	2.82924	3.36088	2.62862	0.812293	2.75972	3.46157
bZIP	Transcription factor PIF3	Aipa24752_comp0_c0	4.77968	4.44305	3.01173	2.01685	4.41884	2.92992	3.65589	2.70472
bZIP	Ocs element-binding factor 1	Aipa24875_comp0_c0	5.21113	4.95883	5.46827	5.34718	5.0455	5.71675	5.58567	5.68863
bZIP	transcription factor PosF21	Aipa2566_comp0_c0	2.53895	2.4135	1.8179	1.81243	2.104	2.38598	1.88062	2.15769
bZIP	G-box-binding factor 4	Aipa27118_comp3_c0	0.0463746	1.15078	2.0288	-0.387097	1.09896	5.26063	2.58135	1.34691
bZIP	RF2a	Aipa27844_comp1_c0	5.2206	4.53464	3.59288	3.23486	5.07711	4.44168	3.68784	3.98529
bZIP	Ocs element-binding factor 1	Aipa27897_comp0_c0	6.61619	6.21592	7.4892	7.82496	6.57658	6.90848	7.20416	6.93329
bZIP	transcription factor PosF21	Aipa28035_comp0_c0	1.87224	1.43883	-0.414396	-0.0509009	1.10367	0.767231	0.281748	0.407081
bZIP	TGA2	Aipa28540_comp0_c0	0.99156	1.33037	2.52915	3.26799	0.329219	2.79397	3.60818	4.72632
bZIP	HBP-1b(c38)	Aipa28548_comp0_c0	1.22733	2.2556	3.07958	4.02379	-5.50635	-5.1078	-2.401	-2.07097
bZIP	HY5	Aipa28909_comp1_c0	2.85047	3.71527	2.66956	2.79964	3.36331	4.59471	3.29841	3.66471
bZIP	Transcription factor VIP1	Aipa29329_comp3_c0	2.07895	0.429036	-3.59655	-4.56206	2.04019	-0.706826	-4.59655	-5.55075
bZIP	Common plant regulatory factor 1	Aipa30831_comp0_c0	5.32309	4.20953	3.00492	2.93967	4.36238	3.256	2.9994	3.06987
bZIP	CCAAT/enhancer-binding protein zeta	Aipa31910_comp2_c0	3.24347	3.10786	2.88843	3.03333	2.92707	2.85619	2.73451	3.10428
bZIP	G-box-binding factor 1	Aipa32771_comp0_c0	4.45554	4.4895	4.58272	5.4193	2.77737	3.5121	4.47151	5.24131
bZIP	TGACG-sequence-specific DNA-binding protein TGA-2.1	Aipa34950_comp0_c0	-1.01839	-2.52561	0.444314	3.04882	-2.73697	-2.34618	1.86605	3.98404
bZIP	HBP-1b(c1)	Aipa34954_comp0_c0	-4.06693	-0.285718	-0.713119	1.77681	-4.26534	-3.16704	0.892197	2.84793
bZIP	Ocs element-binding factor 1	Aipa3530_comp0_c1	3.04643	2.84987	3.17808	4.26211	1.43332	2.04054	3.22219	3.88003
bZIP	HBP-1b(c38)	Aipa3772_comp0_c0	3.42008	3.09682	2.46258	2.69814	2.0802	2.55606	2.28629	2.8079
bZIP	ABSCISIC ACID-INSENSITIVE 5-like protein 2	Aipa3843_comp0_c0	2.43927	2.19083	2.7269	2.72712	2.71216	2.41495	2.95202	2.88629
bZIP	HY5	Aipa3858_comp1_c0	2.65863	3.18808	2.29964	2.63118	2.98617	3.8953	2.91092	3.19897
bZIP	Light-inducible protein CPRF2	Aipa39579_comp0_c0	2.89659	2.4088	2.03668	2.11226	2.52757	2.59008	2.17505	2.53887
bZIP	RF2b	Aipa39724_comp0_c0	2.69674	1.7977	0.706346	-0.92139	2.84103	2.27719	0.679574	0.13444
bZIP	RF2b	Aipa41444_comp0_c0	0.884403	0.377772	-1.44877	-3.34618	1.4208	0.123887	-0.515948	-2.152
bZIP	PERIANTHIA	Aipa41859_comp1_c0	-2.21759	-1.93788	-2.82623	-3.91412	-0.204233	-1.39719	-1.04494	-1.859
bZIP	G-box-binding factor 4	Aipa42269_comp2_c0	3.18814	2.51795	2.53173	2.72108	2.83835	2.26203	2.78164	2.88212
bZIP	TGA1	Aipa42936_comp2_c0	0.927517	1.00384	3.29259	3.69339	0.223628	2.25298	3.87971	4.37293
bZIP	TGACG-sequence-specific DNA-binding protein TGA-2.1	Aipa45114_comp1_c0	-4.27462	-5.90689	-3.96578	3.17121	-5.1078	-9.96578	1.17568	3.85629
bZIP	TGACG-sequence-specific DNA-binding protein TGA-2.1	Aipa45312_comp1_c0	3.73559	3.72349	3.93045	4.82251	2.66433	3.24148	4.01272	4.6402
bZIP	Basic leucine zipper 9	Aipa45688_comp0_c1	2.19545	2.22692	2.58816	3.06241	1.71384	1.59852	2.19577	2.81776
bZIP	HBP-1b(c1)	Aipa46844_comp3_c0	3.31262	2.96138	2.93709	3.15731	2.62831	2.88863	2.80914	3.45013
bZIP	MYC2	Aipa47143_comp0_c0	4.4017	3.48899	2.96094	2.52532	3.42192	3.48753	3.10947	2.89317
bZIP	TGA7	Aipa48112_comp0_c0	1.83888	1.83444	-0.736164	-1.9771	-0.190448	-1.45799	-1.53952	-2.02132
bZIP	ABSCISIC ACID-INSENSITIVE 5-like protein 6	Aipa50437_comp0_c0	5.36307	5.0634	4.04498	3.87122	4.67523	4.00624	4.06689	4.05603
bZIP	PIF3	Aipa52227_comp1_c0	3.94439	3.41084	3.30232	3.00096	3.16891	3.35802	3.56929	2.81858
bZIP	RF2b	Aipa52391_comp4_c0	3.47071	3.9106	4.06606	4.69553	2.33209	3.59602	4.45843	4.77523
bZIP	TGA4	Aipa52517_comp1_c0	3.07325	2.66501	2.87853	3.05554	3.05415	2.97996	3.11337	2.9644
bZIP	TGACG-sequence-specific DNA-binding protein TGA-2.1	Aipa5311_comp2_c0	-3.12029	-2.91412	0.448196	2.25721	-3.80928	-1.41504	0.732342	1.47526
bZIP	ABSCISIC ACID-INSENSITIVE 5-like protein 1	Aipa5312_comp1_c1	-2.58496	-3.07501	-3.27928	-2.27695	-4.48466	-5.62001	-4.31234	-2.24013
bZIP	Transcription factor TGA5	Aipa5551_comp0_c0	-1.68501	-9.96578	-2.17137	-0.910502	-4.26534	-5.401	-2.40609	-1.859
bZIP	PIF3	Aipa6548_comp0_c0	4.6069	4.23812	0.950842	-4.01159	3.61933	4.03551	0.976975	-2.40609
bZIP	Basic leucine zipper 9	Aipa7107_comp1_c0	3.68017	4.04267	5.11381	5.01395	3.93108	5.30064	5.18546	5.66804
bZIP	ABSCISIC ACID-INSENSITIVE 5-like protein 2	Aipa7348_comp0_c0	1.32539	1.18798	1.56348	1.5254	0.822662	0.959523	1.46641	1.2193
bZIP	ABSCISIC ACID-INSENSITIVE 5-like protein 2	Aipa7357_comp1_c0	2.00096	1.55516	1.87394	1.97954	1.33838	1.19156	1.96631	1.99482
bZIP	RF2b	Aipa9624_comp0_c0	2.5541	2.37425	0.712522	-0.224879	2.86612	2.9229	0.852265	-0.192096
bZIP	MYC2	Aipa9991_comp0_c0	6.82429	6.04307	5.43326	4.97932	5.40221	5.29283	5.57881	4.26316
C2C2 CO	Zinc finger protein CONSTANS-LIKE 13	Adur10066_comp0_c1	0.720133	0.960265	1.43527	1.27699	-0.279867	1.5387	1.62324	1.65382
C2C2 CO	Zinc finger protein CONSTANS-LIKE 16	Adur15083_comp0_c0	-3.61411	-0.068443	0.477159	-0.252111	-2.73697	-2.5792	-0.272297	-0.488701
C2C2 CO	Zinc finger protein CONSTANS-LIKE 14	Adur16554_comp0_c0	4.03363	3.37754	2.29366	1.8814	3.16618	2.77554	2.2763	1.95928
C2C2 CO	Zinc finger protein CONSTANS-LIKE 2	Adur20094_comp0_c0	3.29096	4.29924	0.267036	1.45505	0.198704	0.411426	0.193667	1.13115
C2C2 CO	Zinc finger protein CONSTANS-LIKE 7	Adur38054_comp1_c0	-0.795859	-2.46594	-3.29336	-4.36092	-2.2356	-3.37582	-2.76611	-2.36092
C2C2 CO	Zinc finger protein CONSTANS-LIKE 12	Adur43978_comp1_c0	0.47992	0.292389	-1.21312	-2.437	0.184386	-2.92139	-2.41632	-3.67423
C2C2 CO	Zinc finger protein CONSTANS-LIKE 5	Adur44343_comp0_c0	4.70585	5.09771	5.02687	5.64276	4.28348	5.56849	5.86367	6.79057
C2C2 CO	Zinc finger protein CONSTANS-LIKE 16	Adur4719_comp0_c0	-4.74339	-3.8365	-1.44484	-2.92139	-6.69277	-3.28396	-2.437	-4.0509
C2C2 CO	Zinc finger protein CONSTANS-LIKE 10	Adur487_comp0_c0	2.75417	2.16746	1.78743	1.63118	2.33466	1.62074	1.69287	1.30685
C2C2 CO	Zinc finger protein CONSTANS-LIKE 1	Adur4920_comp0_c0	-9.96578	-9.96578	-2.7892	-2.34129	-9.96578	-9.96578	-9.96578	-9.96578
C2C2 CO	Zinc finger protein CONSTANS-LIKE 16	Adur8695_comp0_c0	-4.15843	-9.96578	-6.74339	-9.96578	-3.27462	-6.38082	-9.96578	-9.96578
C2C2 CO	Zinc finger protein CONSTANS-LIKE 16	Aipa147_comp1_c0	-4.00385	-3.05489	1.14143	-0.62371	-5.30282	-2.37084	-0.108322	-0.531851
C2C2 CO	Zinc finger protein CONSTANS-LIKE 10	Aipa20332_comp1_c0	2.18047	1.75745	1.29983	0.863938	1.94136	1.45224	1.53589	0.672652
C2C2 CO	Zinc finger protein CONSTANS-LIKE 12	Aipa29624_comp0_c0	3.31856	2.63041	1.53157	0.536385	1.83039	0.291211	-0.326142	-0.0760268
C2C2 CO	Zinc finger protein CONSTANS-LIKE 12	Aipa29624_comp1_c0	1.15402	-0.2339	-1.00965	-2.03308	-0.83822	-3.03899	-3	-9.96578
C2C2 CO	Zinc finger protein CONSTANS-LIKE 15	Aipa34582_comp2_c0	3.68523	3.34965	1.86631	1.72174	2.61298	2.58256	2.0042	1.5856
C2C2 CO	Zinc finger protein CONSTANS-LIKE 2	Aipa36068_comp1_c0	0.838616	3.43851	-2.46328	0.242857	-1.42275	-3.38082	-0.942492	-0.310552
C2C2 CO	Zinc finger protein CONSTANS-LIKE 2	Aipa36068_comp2_c0	2.371	3.87879	-0.294538	1.33037	-0.782562	-1.76121	0.359146	1.37202
C2C2 CO	Zinc finger protein CONSTANS-LIKE 16	Aipa41812_comp0_c0	-4.74339	-9.96578	-4.82283	-9.96578	-9.96578	-9.96578	-6.09132	-5.38082
C2C2 CO	Zinc finger protein CONSTANS-LIKE 13	Aipa45394_comp0_c0	2.53589	2.9889	3.08933	3.07136	2.35567	3.55672	3.69469	3.45027
C2C2 CO	Zinc finger protein CONSTANS-LIKE 16	Aipa469_comp0_c0	-4.73057	-3.14561	-0.150401	-1.62149	-9.96578	-2.77596	-3.33643	-3.63786
C2C2 CO	Zinc finger protein CONSTANS-LIKE 5	Aipa49613_comp0_c0	4.77519	5.12207	5.39102	6.1029	4.28649	5.41294	6.34353	7.24097
C2C2 CO	Zinc finger protein CONSTANS-LIKE 7	Aipa50291_comp1_c0	-1.33521	-3.4686	-5.42146	-3.71786	-1.03603	-4.18442	-4.20202	-3.76939
C2H2	Zinc finger protein ZAT12	Adur11443_comp0_c0	-1.03603	-2.9771	-3.88541	-2.2109	-4.32193	-3.94342	-4.95083	-1.36463
C2H2	Lysine-specific demethylase REF6	Adur13860_comp1_c0	1.325	-0.00433459	-0.68966	-0.33825	2.14807	-0.202572	-0.374574	-1.46196
C2H2	sp|Q39263|ZFP4_ARATH^Q39263	Adur14332_comp1_c0	-0.121863	0.412872	-0.357221	-0.123434	-0.127106	-1.00096	-0.882748	-0.550747
C2H2	sp|Q39263|ZFP4_ARATH	Adur14698_comp1_c0	-1.30045	0.263034	-1.71628	-1.13395	-1.10263	-2.191	-1.28865	-1.56206
C2H2	Zinc finger protein MAGPIE	Adur15873_comp0_c0	4.74229	3.89437	2.61495	3.1965	3.48684	3.20685	2.94985	3.01316
C2H2	Zinc finger protein MAGPIE	Adur16024_comp1_c1	1.8504	1.80777	1.68587	0.528738	0.405629	1.13269	0.175897	-0.355375
C2H2	TRANSPARENT TESTA 1	Adur16875_comp0_c0	-9.96578	-9.96578	-9.96578	-1.80928	-9.96578	-9.96578	-9.96578	-3.95083
C2H2	Zinc finger protein MAGPIE	Adur17233_comp0_c0	2.10635	2.02857	0.151426	0.000961477	1.50063	0.137941	1.11703	0.752463
C2H2	Uncharacterized zinc finger protein At4g06634	Adur18139_comp1_c0	3.02391	3.11414	2.97349	3.26013	2.75645	2.79216	3.16114	3.51711
C2H2	Zinc finger protein JACKDAW	Adur21364_comp0_c0	2.46606	2.55123	2.8194	2.4698	0.993976	2.43403	2.85699	2.52907
C2H2	Probable transcriptional regulator RABBIT EARS	Adur22260_comp0_c0	-9.96578	-5.401	-9.96578	-4.59655	-4.69277	-9.96578	-9.96578	-9.96578
C2H2	TRANSPARENT TESTA 1	Adur23497_comp0_c1	-9.96578	-9.96578	-9.96578	-3.82283	-3.699	-3.26998	0.904837	1.87027
C2H2	Histone deacetylase HDT1	Adur23565_comp0_c0	7.18052	6.32023	5.28195	5.47916	6.76412	4.9884	5.16971	5.36284
C2H2	Zinc finger protein ZAT5	Adur23594_comp0_c0	-5.38082	-5.17571	2.08429	0.801573	-3.58496	2.26574	2.59987	1.50029
C2H2	TRANSPARENT TESTA 1	Adur2369_comp0_c0	-4.09132	-9.96578	-4.23786	-9.96578	-9.96578	-9.96578	-9.96578	-9.96578
C2H2	TRANSPARENT TESTA 1	Adur23987_comp0_c0	2.03727	1.80873	1.85997	0.978684	1.9912	1.58928	2.73834	1.88505
C2H2	Zinc finger protein ZAT11	Adur2478_comp0_c0	-2.00771	-1.25154	1.6616	1.4172	0.366625	0.689746	2.88882	4.07405
C2H2	TRANSPARENT TESTA 1	Adur24927_comp0_c0	0.666605	1.22074	0.154021	2.66509	-0.761213	2.05924	1.32404	3.21733
C2H2	Histone deacetylase HDT1	Adur24984_comp0_c0	6.31599	5.59958	5.26901	5.843	5.96958	4.98838	5.52281	5.95352
C2H2	Zinc finger protein ZAT5	Adur25029_comp0_c0	-2.36835	-2.74018	1.92473	2.50767	-2.47126	1.90201	2.29866	2.77364
C2H2	Zinc finger protein 4	Adur25108_comp0_c0	0.0295118	0.575635	-0.989459	-2.6773	-1.39593	-0.520769	-0.177338	-1.73057
C2H2	Zinc finger protein JACKDAW	Adur2548_comp0_c0	3.37985	3.24347	3.2093	2.5791	-0.226004	0.669632	0.914565	0.0459089
C2H2	Zinc finger protein ZAT10	Adur2691_comp0_c0	4.44451	3.2814	3.36723	3.32183	6.17687	6.42475	6.62373	6.71091
C2H2	Zinc finger protein MAGPIE	Adur2798_comp0_c0	-2.6681	-4.16704	-1.86951	-2.7147	-9.96578	-2.77267	-3.76284	-2.7242
C2H2	Zinc finger protein JACKDAW	Adur2798_comp0_c1	-3.97332	-9.96578	-2.14773	-3.38082	-9.96578	-3.44746	-2.38584	-2.9771
C2H2	SENSITIVE TO PROTON RHIZOTOXICITY 1	Adur28031_comp0_c0	3.20482	2.77364	2.30461	2.26604	2.53961	1.44325	2.72676	2.58664
C2H2	Zinc finger protein JAGGED	Adur28263_comp1_c0	2.91781	1.85586	-9.96578	-3.70526	2.93709	-2.00385	-5.50635	-4.58496
C2H2	transcriptional regulator RABBIT EARS	Adur28416_comp0_c0	-4.12448	-9.96578	-9.96578	-9.96578	-5.05889	-9.96578	-9.96578	-9.96578
C2H2	Zinc finger protein MAGPIE	Adur29734_comp0_c0	-2.95456	1.48663	-3.62593	-2.64686	-2.84684	-1.87303	-0.86863	-0.240702
C2H2	Zinc finger protein MAGPIE	Adur29734_comp1_c0	-2.09132	-2.63786	0.713109	0.824021	-2.71154	0.674762	0.818305	1.00312
C2H2	Zinc finger protein JACKDAW	Adur29984_comp1_c0	-9.96578	-9.96578	-4.73057	-9.96578	-4.85031	-9.96578	-9.96578	-9.96578
C2H2	Zinc finger protein MAGPIE	Adur31115_comp0_c0	-0.806754	-2.31473	-1.68192	-1.78256	-1.83994	0.237972	-2.4686	-2.86075
C2H2	Zinc finger protein MAGPIE	Adur3205_comp1_c0	1.08882	0.0551957	-0.945267	-0.153607	1.71619	2.1665	0.675063	1.67129
C2H2	Uncharacterized zinc finger protein At4g06634	Adur32562_comp0_c0	1.71969	1.25015	0.970363	1.27043	0.969626	1.34993	1.07929	1.36289
C2H2	Zinc finger protein MAGPIE	Adur33598_comp1_c0	1.29788	1.78534	1.72115	1.33457	0.324235	1.81912	1.16779	1.10523
C2H2	Zinc finger protein MAGPIE	Adur34509_comp2_c1	1.36774	0.805705	1.89246	2.0054	0.712229	0.788547	1.86367	2.04171
C2H2	Zinc finger protein 511 sp|Q7ZZ00|ZN511	Adur34648_comp0_c0	1.87801	1.37165	1.32366	1.14839	0.245698	1.02503	1.2455	1.33781
C2H2	Zinc finger protein ZAT11	Adur35096_comp0_c0	4.33041	5.11413	3.25394	2.58864	4.56051	4.40629	3.32893	3.2812
C2H2	Zinc finger protein ZAT11	Adur35098_comp0_c0	0.538041	0.808454	-2.12448	-3.82283	-0.859003	-0.502941	-3.86425	-9.96578
C2H2	Zinc finger protein ZAT10	Adur35174_comp1_c0	7.21331	7.20789	6.61615	7.03475	6.36004	6.51147	6.80978	7.25851
C2H2	transcriptional regulator RABBIT EARS	Adur36386_comp0_c0	-9.96578	-9.96578	-4.51732	-3.1078	-9.96578	-9.96578	-9.96578	-9.96578
C2H2	Zinc finger protein ZAT1	Adur36496_comp0_c0	1.76256	1.96729	2.64016	0.862881	1.80309	2.53331	2.63351	0.868687
C2H2	Zinc finger protein 3	Adur37496_comp0_c0	-3.33643	-9.96578	-3.85726	-5.24697	-3.53394	-3.14136	-9.96578	-4.37084
C2H2	SENSITIVE TO PROTON RHIZOTOXICITY 1	Adur3871_comp0_c0	2.72108	2.83828	2.11947	2.66319	1.74416	2.12422	2.68482	3.17829
C2H2	Zinc finger protein MAGPIE	Adur40233_comp0_c0	4.76074	4.44356	4.08012	4.07983	4.32548	4.99414	4.42059	4.47889
C2H2	lysine-specific demethylase ELF6	Adur41167_comp1_c0	6.02045	5.35352	4.76253	4.16923	4.82322	5.1785	4.11825	4.75064
C2H2	Zinc finger protein 1	Adur42505_comp0_c0	-0.664288	-2.291	-4.26534	-2.34373	-0.0424568	-0.751465	-1.74018	-3.03111
C2H2	Zinc finger protein ZAT5	Adur42693_comp0_c0	-1.66658	-1.07299	-2.17788	-2.83994	-3.07907	0.698663	-4.70526	-2.67116
C2H2	Zinc finger protein NUTCRACKER	Adur43162_comp0_c0	-2.70526	-2.59655	-1.82283	-0.78339	-4.07501	-2.4112	-2.07704	-2.79586
C2H2	Zinc finger protein MAGPIE	Adur43162_comp2_c0	-9.96578	-9.96578	-1.5649	-3.26998	-9.96578	-3.07907	-9.96578	-9.96578
C2H2	Zinc finger protein ZAT11	Adur4429_comp0_c0	4.59654	4.37402	1.36177	-0.390245	3.20836	3.65134	0.572081	0.7556
C2H2	Zinc finger protein ZAT11	Adur4434_comp0_c0	5.78862	6.69534	5.4749	4.84189	6.16943	6.38217	6.59021	6.04102
C2H2	Zinc finger protein 2 sp|Q39261|ZFP2	Adur44374_comp0_c0	2.72443	2.59964	4.8506	5.29769	2.48671	3.64409	5.27343	5.44402
C2H2	Zinc finger protein MAGPIE	Adur44442_comp0_c0	4.23102	3.58344	3.88801	4.22581	4.03656	3.6356	3.68156	4.3427
C2H2	IIIA	Adur44730_comp0_c0	3.639	3.44643	2.85499	3.25676	3.03773	2.42367	3.21075	3.3188
C2H2	TRANSPARENT TESTA 1	Adur44895_comp0_c0	1.06396	-1.70056	-2.15628	-1.53673	-0.814345	-4.09132	-0.669633	-1.334
C2H2	Zinc finger protein 4	Adur44961_comp0_c0	3.5799	3.15839	3.44991	3.11326	2.6467	3.60948	3.61824	3.3274
C2H2	Zinc finger protein JACKDAW	Adur44988_comp0_c0	2.6731	2.85931	1.91507	2.44749	2.07302	2.58496	2.19902	2.16704
C2H2	Zinc finger protein MAGPIE	Adur4588_comp0_c0	-0.858131	-1.02425	0.363265	-0.346176	-0.0320936	1.65153	2.1273	2.18121
C2H2	Zinc finger protein NUTCRACKER	Adur46087_comp0_c0	3.36523	3.37638	2.5244	3.10411	2.22651	2.4059	2.72705	2.7264
C2H2	Zinc finger protein MAGPIE	Adur46125_comp0_c0	2.94186	4.04048	1.98805	2.5319	1.85572	2.29817	2.27709	2.12565
C2H2	TRANSPARENT TESTA 1	Adur46280_comp0_c0	-0.452715	-1.82453	-5.30282	-3.42146	-3.84339	-3.42146	-3.38584	-9.96578
C2H2	Zinc finger protein MAGPIE	Adur4643_comp1_c0	2.2916	1.91851	2.28392	2.29062	1.60502	0.723631	2.53945	2.45189
C2H2	TRANSPARENT TESTA 1	Adur46767_comp0_c0	3.51639	2.76518	3.48766	2.42403	3.12234	3.70074	3.86057	2.84298
C2H2	TRANSPARENT TESTA 1	Adur46767_comp0_c1	2.5559	1.47387	2.36989	1.55549	2.60447	3.44793	3.60696	2.47966
C2H2	Zinc finger protein ZAT9	Adur46951_comp1_c0	-2.88897	-2.52561	-1.02817	-0.771848	-3.07907	-1.61117	-1.42404	-0.346787
C2H2	Zinc finger protein JACKDAW	Adur47805_comp0_c0	1.05912	-0.0856906	-0.364633	-1.02327	0.680774	-1.21647	-0.362158	-2.08314
C2H2	Zinc finger protein MAGPIE	Adur47805_comp1_c0	0.392867	-1.17029	-1.17462	-2.75958	-1.05689	-2.15414	-1.37707	-3.92869
C2H2	lysine-specific demethylase ELF6	Adur49088_comp0_c0	1.25379	0.784923	0.528071	0.540358	0.702214	0.492622	0.549258	0.773434
C2H2	Zinc finger protein ZAT9	Adur49394_comp0_c0	-1.8365	-1.88009	1.88258	1.25621	-2.1078	1.43349	1.41522	0.0398403
C2H2	SENSITIVE TO PROTON RHIZOTOXICITY 1	Adur5059_comp0_c0	3.55745	3.69722	3.1695	3.17845	2.97612	3.78736	3.32447	3.21459
C2H2	Zinc finger protein ZAT5	Adur50695_comp0_c0	-2.41632	-4.80928	-9.96578	-9.96578	-2.21312	-9.96578	-9.96578	-4.71786
C2H2	Histone deacetylase HDT1	Adur50936_comp0_c0	5.15855	4.9035	4.72993	5.05152	4.77164	4.17882	4.69166	5.00863
C2H2	Zinc finger protein ZAT9	Adur5371_comp0_c0	0.632578	1.25116	1.96483	2.18513	0.289638	1.50029	1.41052	1.86037
C2H2	TRANSPARENT TESTA 1	Adur6673_comp0_c0	-2.90329	-9.96578	-9.96578	-9.96578	-2.83307	-9.96578	-9.96578	-9.96578
C2H2	Zinc finger protein JAGGED	Adur6706_comp1_c0	1.57192	-0.893428	-9.96578	-9.96578	1.62355	-9.96578	-9.96578	-3.33643
C2H2	Zinc finger protein 6	Adur6741_comp0_c0	-1.47661	-2.24925	-3.34129	-2.07097	-0.343122	-0.804232	-2.51457	-0.964845
C2H2	TRANSPARENT TESTA 1	Adur7828_comp0_c0	-9.96578	-9.96578	-9.96578	-9.96578	-9.96578	-9.96578	-9.96578	-4.74339
C2H2	Zinc finger protein 6 sp|Q39265|ZFP6	Adur8672_comp0_c0	0.732631	-0.158429	0.215782	-0.0689474	0.701327	1.06442	0.703987	0.150126
C2H2	Zinc finger protein MAGPIE	Adur8798_comp1_c0	2.91207	2.72727	2.11159	2.01566	2.40916	1.86882	2.26923	2.25419
C2H2	Zinc finger protein ZAT11	Adur8941_comp0_c0	0.212466	-0.358454	-0.364633	2.78017	1.09626	-0.296899	0.864995	3.666
C2H2	Lysine-specific demethylase REF6	Adur94_comp0_c0	2.9376	2.30432	2.16768	2.0545	2.79798	2.37314	1.97441	1.76822
C2H2	Lysine-specific demethylase REF6	Adur94_comp1_c0	-0.52215	-1.30996	-0.951764	-1.83307	-0.736164	-2.30519	-2.72738	-2.80928
C2H2	Zinc finger protein MAGPIE	Aipa10520_comp2_c0	-2.07097	-1.06291	-0.448771	-1.01644	-0.878321	1.86156	1.59694	1.34559
C2H2	Zinc finger protein ZAT9	Aipa10845_comp0_c0	-3.42663	-4.76939	-1.80928	-2.75309	-4.36092	-1.91957	-1.94527	-1.191
C2H2	Zinc finger protein JACKDAW	Aipa11402_comp0_c0	-2.98089	-9.96578	-9.96578	-9.96578	-4.85031	-9.96578	-9.96578	-9.96578
C2H2	Zinc finger protein MAGPIE	Aipa12345_comp0_c0	-2.95456	-9.96578	-0.127631	-1.866	-3.86425	-3.47928	-0.620749	-0.190448
C2H2	Zinc finger protein MAGPIE	Aipa12354_comp0_c0	-2.50635	0.753319	1.50318	2.13192	-3.401	-0.611902	1.64185	2.08054
C2H2	TRANSPARENT TESTA 1	Aipa14112_comp1_c0	-0.580641	-2.48197	-9.96578	-2.57633	-3.34618	-5.401	-5.34129	-3.0509
C2H2	Zinc finger protein 4	Aipa14167_comp0_c0	3.35299	3.39447	4.02922	3.22666	2.11581	3.53015	3.91622	3.47149
C2H2	Zinc finger protein JACKDAW	Aipa14196_comp0_c0	3.50101	3.18174	2.88492	3.16896	2.69622	2.86321	2.70472	2.9201
C2H2	transcriptional regulator RABBIT EARS	Aipa15050_comp0_c0	-9.96578	-3.80928	-9.96578	-9.96578	-4.85031	-1.64235	-4.31234	-9.96578
C2H2	Zinc finger protein MAGPIE	Aipa17025_comp0_c0	2.38488	1.162	0.507921	1.26724	2.51669	2.77638	1.47508	2.63738
C2H2	Zinc finger protein ZAT1	Aipa17708_comp0_c0	0.709291	1.15186	2.25782	0.92524	0.45593	2.73949	2.24448	0.820758
C2H2	Zinc finger protein ZAT9	Aipa17888_comp0_c1	-2.62001	-3.90689	-0.21983	0.216196	-4.32193	-1.37957	0.214954	0.187345
C2H2	Zinc finger protein ZAT5	Aipa18492_comp0_c0	-9.96578	-9.96578	-9.96578	-9.96578	-5.17571	-9.96578	-9.96578	-9.96578
C2H2	Zinc finger protein ZAT11	Aipa18737_comp0_c0	1.40799	-0.299264	-1.51046	2.03609	-4.02718	-1.4331	-0.706826	3.14388
C2H2	Zinc finger protein 6	Aipa18894_comp0_c0	2.35257	2.03715	-2.93972	-0.572751	1.17249	-0.887189	-2.14348	-1.31234
C2H2	Zinc finger protein ZAT11	Aipa19369_comp0_c0	-0.978994	-0.536726	-1.46328	-3.90689	-1.14667	-2.39593	-9.96578	-3.92869
C2H2	Zinc finger protein ZAT11	Aipa19371_comp0_c0	3.325	3.86559	2.00192	2.07838	2.77716	2.33752	1.63459	1.71984
C2H2	Zinc finger protein MAGPIE	Aipa19518_comp0_c0	2.14524	2.41034	3.53331	2.6831	1.83228	2.84325	3.16382	2.78066
C2H2	Transcription factor IIIA	Aipa19745_comp1_c0	2.67725	2.88062	1.94386	2.25651	1.59343	0.79105	2.01626	1.84773
C2H2	Zinc finger protein JACKDAW	Aipa20729_comp1_c0	3.31846	3.69272	3.58207	3.89718	2.40844	3.52093	4.05158	3.89443
C2H2	Zinc finger protein JACKDAW	Aipa21634_comp0_c0	3.67005	3.28777	3.25751	3.54073	3.25283	2.99132	2.98768	3.55049
C2H2	Zinc finger protein ZAT11	Aipa21818_comp0_c0	4.20912	3.89093	0.84666	-0.0882445	2.76843	3.14986	-0.485331	-0.305788
C2H2	TRANSPARENT TESTA 1	Aipa22672_comp1_c0	-3.95083	-9.96578	-9.96578	-9.96578	-2.49546	-9.96578	-9.96578	-9.96578
C2H2	Zinc finger protein ZAT5	Aipa23905_comp0_c0	-2.401	-2.72738	-4.30282	-4.42146	-3.46328	-1.5792	-4.03505	-9.96578
C2H2	Zinc finger protein ZAT12	Aipa2428_comp0_c0	1.12455	-0.285132	0.956305	0.799916	-1.2969	-1.152	0.345586	1.32692
C2H2	Zinc finger protein MAGPIE	Aipa24558_comp0_c0	3.87742	3.63083	3.11414	3.0265	3.3583	4.55369	3.67916	3.22651
C2H2	Zinc finger protein NUTCRACKER	Aipa24559_comp0_c0	4.86481	4.64678	4.31603	4.00198	4.4332	5.20559	4.54479	4.34383
C2H2	TRANSPARENT TESTA 1	Aipa2507_comp0_c1	-0.267658	-1.86775	-5.1078	-3.01937	-3.76939	-3.95829	-3.92139	-4.89254
C2H2	Zinc finger protein 6	Aipa25116_comp0_c0	-0.500898	-0.995199	-2.63487	-2.1078	-0.446803	-1.13712	-1.90689	-1.11092
C2H2	Zinc finger protein MAGPIE	Aipa25172_comp1_c0	3.4243	3.08276	3.36928	2.99229	-0.101082	1.5086	2.29288	1.46275
C2H2	Zinc finger protein MAGPIE	Aipa2628_comp0_c0	4.58213	4.63415	3.30607	3.5904	3.58352	3.62156	3.46044	3.72294
C2H2	Zinc finger protein STOP1 homolog	Aipa27510_comp0_c0	2.83276	2.30012	2.11392	1.7156	2.01804	1.98647	2.38433	2.31034
C2H2	TRANSPARENT TESTA 1	Aipa28106_comp0_c0	-4.58496	-9.96578	-9.96578	-9.96578	-9.96578	-9.96578	-9.96578	-9.96578
C2H2	Zinc finger protein ZAT11	Aipa28270_comp0_c0	-0.962032	-0.928695	2.78722	3.1147	-1.97332	-0.335214	3.26539	3.84846
C2H2	Zinc finger protein JACKDAW	Aipa28369_comp0_c1	2.93659	2.12334	2.63374	1.96963	2.54696	3.68415	2.95649	2.22928
C2H2	Zinc finger protein ZAT5	Aipa28475_comp0_c0	-2.03308	0.211635	3.75752	3.05849	-3.05489	3.12769	3.4306	2.53431
C2H2	Histone deacetylase HDT1	Aipa28508_comp0_c0	6.73621	5.89826	4.82195	5.05239	6.42348	4.86905	4.79947	5.09722
C2H2	Lysine-specific demethylase REF6	Aipa28580_comp0_c0	2.54284	2.13608	1.65474	1.60344	2.37258	1.70295	1.3359	1.24468
C2H2	Zinc finger protein MAGPIE	Aipa29361_comp0_c0	-2.40354	-3.09542	-2.401	-1.8365	-2.1954	-4.62001	-6.09132	-3.94342
C2H2	Zinc finger protein 4	Aipa29965_comp0_c0	0.679874	0.975019	0.0309246	0.225275	0.378142	0.0153073	-0.411195	0.312278
C2H2	Transcription factor IIIA	Aipa30498_comp1_c1	3.31281	3.29484	2.47049	2.86823	2.38938	1.81599	2.4892	2.60786
C2H2	Zinc finger protein MAGPIE	Aipa32767_comp0_c0	4.2814	3.57785	2.55737	2.95705	3.57123	2.87	2.64093	2.59431
C2H2	Zinc finger protein ZAT9	Aipa33100_comp1_c0	0.972815	0.935837	1.70192	1.79036	-0.238431	2.03163	1.24529	1.89194
C2H2	Uncharacterized zinc finger protein At4g06634	Aipa33617_comp1_c0	3.20914	3.0048	3.168	3.33581	2.45829	2.96187	3.19293	3.61671
C2H2	TRANSPARENT TESTA 1	Aipa34873_comp1_c0	1.14557	1.04101	0.276199	-0.437656	1.34615	1.45277	1.35802	0.154454
C2H2	Probable transcriptional regulator RABBIT EARS	Aipa35245_comp0_c0	-4.73057	-5.401	-9.96578	-5.01159	-9.96578	-9.96578	-9.96578	-9.96578
C2H2	Zinc finger protein MAGPIE	Aipa3635_comp1_c0	2.83491	2.95692	3.81455	3.4285	2.16479	3.38833	3.6581	3.48113
C2H2	Zinc finger protein 3	Aipa38075_comp0_c0	-1.82623	-4.06693	-4.18442	-3.2109	-3.67423	-9.96578	-9.96578	-9.96578
C2H2	Zinc finger protein ZAT10	Aipa38415_comp0_c0	6.36616	6.2605	5.56571	5.95185	5.71293	5.86353	5.93188	6.40982
C2H2	TRANSPARENT TESTA 1	Aipa38875_comp1_c0	-9.96578	-9.96578	-9.96578	-2.08314	-9.96578	-9.96578	-9.96578	-3.59074
C2H2	Zinc finger protein 6sp|Q39265|ZFP6	Aipa41762_comp0_c0	0.743874	0.0417103	0.381099	-0.352302	0.564622	1.39451	0.649539	0.563972
C2H2	Zinc finger protein JAGGED	Aipa41800_comp0_c0	3.56108	2.49612	-3.95083	-4.27462	3.21003	-1.58496	-4.87832	-4.82283
C2H2	Zinc finger protein MAGPIE	Aipa41917_comp1_c0	2.77786	2.63235	1.66114	1.5339	2.38414	1.92473	1.59757	1.58175
C2H2	Zinc finger protein ZAT11	Aipa42060_comp0_c0	0.959523	0.318847	0.16049	2.72057	1.59534	-0.202019	0.920928	3.96449
C2H2	SENSITIVE TO PROTON RHIZOTOXICITY 1	Aipa42412_comp0_c0	3.54234	3.69662	3.21143	3.35549	3.09789	3.0469	3.51265	3.58107
C2H2	lysine-specific demethylase ELF6	Aipa42502_comp0_c0	-1.10366	-2.05689	-1.68038	-1.93788	-0.734563	-2.437	-2.41376	-3.18442
C2H2	lysine-specific demethylase ELF6	Aipa42507_comp0_c0	1.74875	1.40617	0.699552	0.80708	1.00839	0.881012	0.697774	0.954072
C2H2	Zinc finger protein MAGPIE	Aipa42636_comp1_c0	2.90375	2.84539	3.25409	3.10355	2.14067	2.37184	3.37133	3.31136
C2H2	transcriptional regulator RABBIT EARS	Aipa43212_comp0_c0	-9.96578	-9.96578	-9.96578	-4.50635	-9.96578	-9.96578	-9.96578	-9.96578
C2H2	Uncharacterized zinc finger protein At4g06634	Aipa44009_comp0_c0	2.14535	1.4251	1.54498	1.80212	1.26103	1.53986	1.42975	1.85067
C2H2	TRANSPARENT TESTA 1	Aipa45162_comp0_c0	3.49936	3.09604	3.45123	2.67687	3.39712	3.01316	4.02467	2.98696
C2H2	TRANSPARENT TESTA 1	Aipa46681_comp0_c0	-5.76939	-9.96578	-9.96578	-2.58785	-9.96578	-9.96578	-4.49546	-9.96578
C2H2	Zinc finger protein MAGPIE	Aipa48419_comp0_c1	-4.74339	-9.96578	-1.68656	-2.28162	-6.09132	-1.10677	-0.888078	-1.79086
C2H2	Zinc finger protein ZAT10	Aipa48560_comp0_c0	6.94817	6.85701	6.36346	6.48189	6.5445	6.94779	7.18402	7.20765
C2H2	Zinc finger protein 1	Aipa4919_comp0_c0	-0.307573	-1.29218	-3.45271	-2.35107	0.116365	-0.887189	-1.70369	-2.31713
C2H2	Zinc finger protein 2 sp|Q39261|ZFP2	Aipa49643_comp0_c0	3.35436	3.23731	5.03905	5.55807	3.21806	3.82657	5.538	5.78228
C2H2	Zinc finger protein 511	Aipa50145_comp1_c0	2.50741	2.70804	2.57467	2.53489	1.41215	1.92853	2.22064	2.41034
C2H2	TRANSPARENT TESTA 1	Aipa5320_comp0_c0	0.191984	1.0072	-0.0227811	1.91291	-1.14136	-0.112475	0.851466	2.38718
C2H2	Histone deacetylase HDT1	Aipa5371_comp0_c0	7.29306	6.49797	6.26274	6.47029	6.9851	5.87925	6.34745	6.72563
C2H2	Zinc finger protein STOP1 homolog	Aipa5388_comp1_c0	1.08338	0.693914	-0.208116	0.0767871	-1.59946	-2.46328	-0.836501	-1.42663
C2H2	Zinc finger protein ZAT5	Aipa5397_comp0_c0	-2.74018	-2.50362	1.62683	1.98356	-2.68038	2.77435	2.97006	3.21143
C2H2	Zinc finger protein 4	Aipa5914_comp0_c0	-0.201466	-1.11612	-1.03702	-2.14987	-1.87479	-1.03209	-0.67423	-2.13712
C2H2	Zinc finger protein MAGPIE	Aipa5993_comp0_c0	2.09682	1.95767	1.06947	0.83996	1.46676	0.369978	2.00336	1.25741
C2H2	Zinc finger protein MAGPIE	Aipa8279_comp0_c0	-3.45799	-4.27462	-1.69744	-3.16704	-4.27462	-3.89254	-2.87832	-3.43181
C2H2	Zinc finger protein MAGPIE	Aipa8666_comp1_c1	0.975019	1.44837	1.46676	0.821574	-0.252684	0.858114	1.24367	-0.60165
C2H2	Zinc finger protein 1	Aipa9273_comp0_c0	0.84452	0.580467	0.209557	-1.12239	-0.29277	2.57014	-0.243546	-3.38082
C2H2	SENSITIVE TO PROTON RHIZOTOXICITY 1	Aipa9384_comp0_c0	2.41891	2.62877	1.55533	2.15359	1.64724	1.50572	2.40672	2.83613
C2H2	Histone deacetylase HDT1	Aipa9850_comp0_c0	5.26606	5.09452	4.99502	5.41922	4.99402	4.60725	5.18819	5.55862
C3H	ENHANCER OF AG-4 protein 2	Adur16988_comp2_c0	1.00048	-0.0608988	0.182269	0.659011	0.725378	-0.41632	0.459781	0.391034
C3H	Zinc finger CCCH domain-containing protein 49	Adur2759_comp0_c0	3.20069	3.93307	3.19356	3.18365	1.07861	1.91622	1.62963	1.5656
C3H	Zinc finger CCCH domain-containing protein 2	Adur29699_comp0_c0	-1.69588	-1.40481	-2.04891	-1.24811	-2.30996	-3.51183	-4.89254	-2.02718
C3H	Zinc finger CCCH domain-containing protein 39	Adur35923_comp0_c0	-1.64536	-0.901491	-4.53952	-4.50635	-2.74985	-6.42146	-4.38082	-5.36092
C3H	Zinc finger CCCH domain-containing protein 29	Adur36758_comp0_c0	7.89891	8.07683	7.44623	7.51889	7.24942	7.31916	7.56626	7.74347
C3H	Zinc finger CCCH domain-containing protein 12	Adur41180_comp0_c0	2.13586	1.09018	1.25399	1.39397	2.24853	1.27262	1.77877	1.6096
C3H	Zinc finger CCCH domain-containing protein 30	Adur46794_comp0_c0	2.3505	1.59391	2.7076	2.67333	1.74961	2.14785	2.28895	2.24965
C3H	Zinc finger CCCH domain-containing protein 30	Adur46794_comp1_c0	4.64434	4.46234	5.18135	5.34638	4.00564	4.63046	5.18946	5.26094
C3H	Zinc finger CCCH domain-containing protein 49	Adur7577_comp0_c0	5.13544	4.56371	3.72959	4.18153	5.16107	2.70059	4.19346	4.09046
C3H	Zinc finger CCCH domain-containing protein 20	Adur9146_comp1_c0	6.78433	6.68383	5.33396	6.47395	6.11702	4.24686	5.07552	5.90965
C3H	Zinc finger CCCH domain-containing protein 2	Aipa12322_comp1_c0	-3.57347	-0.423397	-2.14773	-1.21871	-4.95083	0.661142	-3.97332	-1.97332
C3H	Zinc finger CCCH domain-containing protein 66	Aipa20429_comp0_c0	4.35758	3.95903	2.84579	3.61239	2.3296	2.83134	3.16124	3.81684
C3H	Zinc finger CCCH domain-containing protein 49	Aipa21358_comp0_c0	5.43762	4.70729	4.32181	4.88757	5.39424	3.69788	4.75933	4.82592
C3H	Zinc finger CCCH domain-containing protein 39	Aipa26951_comp0_c0	0.775121	-0.0856906	-1.13395	-0.739372	-0.346787	-1.24925	-1.48197	-0.861622
C3H	ENHANCER OF AG-4 protein 2	Aipa27630_comp0_c1	1.89116	1.56332	1.36942	1.60296	1.27342	1.11991	1.49125	1.59741
C3H	Zinc finger CCCH domain-containing protein 29	Aipa37630_comp1_c0	8.11122	8.32403	7.72499	7.86394	7.435	7.50247	7.86262	8.14379
C3H	Zinc finger CCCH domain-containing protein 30	Aipa45151_comp0_c0	3.72926	3.6674	4.27853	4.45286	3.18972	3.56657	4.14948	4.28365
C3H	Zinc finger CCCH domain-containing protein 23	Aipa48463_comp0_c0	2.7076	3.11631	3.18824	3.14154	1.59232	2.37267	1.91048	2.1012
C3H	Zinc finger CCCH domain-containing protein 20	Aipa760_comp0_c0	5.97558	5.83551	4.45163	5.56647	5.35158	3.58785	4.1851	4.99396
CAMTA	Calmodulin-binding transcription activator 2	Adur20969_comp0_c0	1.74502	1.58256	2.2853	3.27858	0.587525	1.24367	2.13947	2.77716
CAMTA	Calmodulin-binding transcription activator 4	Adur23160_comp1_c0	5.19751	4.44859	4.64205	4.31962	3.43483	4.10958	4.16784	4.47472
CAMTA	Calmodulin-binding transcription activator 4	Adur23160_comp1_c1	4.90872	4.42609	4.35078	3.95699	3.13745	3.22317	3.51277	3.8287
CAMTA	Calmodulin-binding transcription activator 4	Adur23160_comp2_c0	3.32635	2.94067	2.49031	2.0109	1.86169	1.8646	1.97514	2.13049
CAMTA	Calmodulin-binding transcription activator 5	Adur27439_comp0_c0	2.89278	2.28481	2.17323	2.35511	1.80171	1.94573	1.97441	2.20997
CAMTA	Calmodulin-binding transcription activator 2	Adur31482_comp0_c0	2.93395	2.9342	2.97073	3.6162	2.13005	1.91252	3.40685	2.87073
CAMTA	Calmodulin-binding transcription activator 2	Adur31482_comp0_c1	3.54308	3.46776	3.47612	3.64128	3.06103	3.31199	3.76765	3.90172
CAMTA	Calmodulin-binding transcription activator 2	Adur32392_comp2_c0	4.2789	3.42075	2.91501	2.4939	2.65076	2.9692	2.10019	2.17813
CAMTA	Calmodulin-binding transcription activator 1	Adur32392_comp4_c0	4.85782	4.17786	3.72596	3.28274	3.44188	3.05918	3.17243	3.51891
CAMTA	Calmodulin-binding transcription activator 2	Adur32436_comp1_c0	4.34743	3.78398	2.26043	2.13969	3.87657	3.18735	2.17983	3.14877
CAMTA	Calmodulin-binding transcription activator 5	Adur37723_comp0_c1	1.20685	0.854927	0.0949116	-0.475268	0.288457	-0.183332	-0.40864	-0.946194
CAMTA	Calmodulin-binding transcription activator 5	Adur37723_comp0_c2	3.50767	3.47539	2.53597	2.66319	3.40939	3.17142	2.8528	2.76949
CAMTA	Calmodulin-binding transcription activator 4	Adur40130_comp0_c1	2.72545	2.15726	0.565272	0.32807	1.73581	0.591679	-0.047915	-0.900593
CAMTA	Calmodulin-binding transcription activator 4	Adur45125_comp0_c0	2.69004	2.47474	2.53065	2.67227	2.05832	2.25096	2.41693	2.64777
CAMTA	Calmodulin-binding transcription activator 4	Adur45125_comp2_c0	4.49744	4.53358	4.58888	4.85607	3.56925	4.13162	4.40427	4.90014
CAMTA	Calmodulin-binding transcription activator 4	Aipa12837_comp2_c0	6.0751	5.70078	5.47426	5.06035	4.41695	5.23891	5.09064	5.34551
CAMTA	Calmodulin-binding transcription activator 5	Aipa13155_comp0_c0	3.86971	3.65966	2.9875	3.02053	3.8745	3.39757	3.20106	3.42259
CAMTA	Calmodulin-binding transcription activator 4	Aipa14010_comp1_c0	4.36392	4.29753	4.00465	4.09677	3.28011	3.39949	3.68661	3.9869
CAMTA	Calmodulin-binding transcription activator 4	Aipa15524_comp0_c0	6.80677	6.61767	5.62719	5.32468	4.90888	3.82276	4.13909	4.06815
CAMTA	Calmodulin-binding transcription activator 2	Aipa27043_comp1_c0	4.36958	4.19233	4.14236	4.37109	3.32433	4.12934	4.46765	4.75711
CAMTA	Calmodulin-binding transcription activator 2	Aipa27043_comp1_c1	2.86427	3.04922	2.73769	2.91495	2.32759	2.59	2.95438	2.88863
CAMTA	Calmodulin-binding transcription activator 2	Aipa43881_comp2_c0	5.23625	4.59962	4.15788	3.79542	3.76532	3.76818	3.48078	3.75976
CAMTA	Calmodulin-binding transcription activator 3	Aipa43918_comp5_c0	4.82572	4.14817	2.77582	2.57725	4.20271	3.63927	2.65886	3.51921
CAMTA	Calmodulin-binding transcription activator 5	Aipa51698_comp2_c0	2.66668	2.00432	2.07027	2.38562	1.76341	1.80268	1.87565	2.3117
Coactivator p15	RNA polymerase II transcriptional coactivator KELP	Adur37180_comp0_c0	3.29846	2.87079	3.23046	3.22594	3.2179	3.27719	3.42962	3.61859
Coactivator p15	RNA polymerase II transcriptional coactivator KIWI	Adur390_comp0_c0	3.57535	2.24062	1.56023	1.6397	3.64797	2.208	1.54498	2.20935
Coactivator p15	RNA polymerase II transcriptional coactivator KELP	Adur39890_comp0_c0	1.47145	1.70103	1.50691	1.86869	0.976975	0.564947	1.29357	1.08927
Coactivator p15	RNA polymerase II transcriptional coactivator KELP	Aipa13952_comp1_c0	3.3435	2.80708	2.8831	3.06419	3.2344	2.67235	3.35224	3.40554
Coactivator p15	RNA polymerase II transcriptional coactivator KELP	Aipa24187_comp0_c0	1.54234	1.33952	1.44608	1.71838	1.05056	0.0781544	0.931053	1.01768
Coactivator p15	RNA polymerase II transcriptional coactivator KIWI	Aipa36604_comp0_c0	3.66619	2.66243	2.0869	2.25942	3.83235	1.46693	1.92802	2.91028
CPP	CRC domain-containing protein TSO1	Adur1209_comp0_c0	1.37536	0.233479	-1.25039	-0.880091	1.5703	-0.293359	-1.93972	-1.35845
CPP	CRC domain-containing protein TSO1	Adur253_comp0_c0	-5.71786	-9.96578	-9.96578	-9.96578	-9.96578	-9.96578	-9.96578	-9.96578
CPP	tesmin/TSO1-like CXC 3	Adur35444_comp0_c0	-9.96578	-9.96578	-9.96578	-9.96578	-9.96578	-9.96578	-9.96578	-9.96578
CPP	tesmin/TSO1-like CXC 5	Adur39610_comp1_c0	1.02951	1.17909	-0.101598	0.314213	0.664483	-0.531851	0.238379	0.933573
CPP	tesmin/TSO1-like CXC 5	Adur47397_comp0_c0	1.71252	1.5758	0.910733	1.11237	1.46658	0.342934	0.808728	1.03562
CPP	lin-54 homolog	Aipa1564_comp0_c1	-9.96578	-9.96578	-9.96578	-9.96578	-9.96578	-9.96578	-9.96578	-9.96578
CPP	tesmin/TSO1-like CXC 4	Aipa36448_comp0_c0	-3.63188	-9.96578	-9.96578	-5.30282	-2.96578	-9.96578	-9.96578	-9.96578
CPP	tesmin/TSO1-like CXC 3	Aipa37985_comp0_c0	1.21475	0.49228	-0.639355	-0.327952	1.78241	0.256206	-1.66658	-0.834785
CPP	tesmin/TSO1-like CXC 3	Aipa46697_comp3_c0	3.65291	2.95921	2.23685	1.97966	2.64401	2.40108	2.4135	2.4049
CPP	tesmin/TSO1-like CXC 5	Aipa603_comp0_c0	1.78576	1.38957	0.497399	1.02314	1.04754	0.264236	0.988654	1.49108
CPP	tesmin/TSO1-like CXC 5	Aipa67_comp2_c0	1.15683	1.59948	0.115921	0.831067	0.495013	-0.685787	0.336855	0.518367
CPP	tesmin/TSO1-like CXC 5	Aipa7169_comp0_c0	0.228152	0.139251	0.407806	-2.29336	1.18184	-0.283375	-0.324937	-1.99424
CSD	Cold shock domain-containing protein 3	Adur19707_comp0_c0	3.45794	3.33519	3.10243	3.23899	3.55004	3.3226	3.48637	3.34833
CSD	Cold shock protein 1	Adur40557_comp0_c0	4.40733	3.74957	3.10758	3.12339	3.77642	3.39337	3.14747	3.1289
CSD	Cold shock protein 1	Aipa47036_comp0_c0	2.75168	2.14372	2.40563	2.57184	2.5577	2.37044	2.66236	2.6555
DBB	B-box zinc finger protein 20	Adur2119_comp1_c0	-0.71944	0.221568	-2.49818	-3.30757	-1.28279	-0.525607	-2.34618	-4.38082
DBB	Salt tolerance protein	Adur2315_comp0_c0	3.05993	4.31358	3.21164	4.15172	2.26963	2.85559	3.74775	4.35485
DBB	Salt tolerance protein	Adur4435_comp1_c0	2.11137	1.72785	1.98149	1.85718	2.28688	2.4059	2.84526	2.59431
DBB	Salt tolerance-like protein	Adur46223_comp1_c0	-0.45865	0.349743	2.71091	2.69955	0.260226	2.07199	2.90387	3.4544
DBB	Salt tolerance-like protein	Aipa2559_comp1_c0	-1.37832	-0.599462	1.23919	1.57998	-1.48466	0.636915	1.3051	1.88727
DBB	B-box zinc finger protein 20	Aipa27862_comp0_c0	-0.58136	0.559084	-2.97332	-2.84684	-0.53952	-0.0454314	-3.33643	-4.74339
DBB	Salt tolerance protein	Aipa28054_comp0_c0	3.52824	3.99669	3.44586	4.13728	2.48997	3.68837	3.6748	4.35492
DOF	Dof zinc finger protein DOF1.7	Adur10192_comp0_c0	4.25517	4.11201	4.38382	4.58209	3.01078	3.38667	4.13731	4.32953
DOF	Dof zinc finger protein DOF5.4	Adur10420_comp0_c0	0.984286	0.770336	-0.00819852	-0.0729885	0.481299	0.0998562	-0.305194	-0.0365259
DOF	Dof zinc finger protein DOF1.4	Adur10552_comp0_c0	2.13291	2.04649	2.13663	2.24194	1.56316	2.50809	2.34265	2.38782
DOF	Dof zinc finger protein DOF3.7	Adur10555_comp0_c0	5.74561	5.7508	4.88657	3.58504	5.09963	5.29393	5.1478	4.53955
DOF	Dof zinc finger protein DOF2.3	Adur10660_comp1_c0	-3.30757	-4.16704	-3.02327	-1.24925	-2.59946	-3.25154	-1.94898	-1.25613
DOF	Dof zinc finger protein DOF3.4	Adur10790_comp0_c0	2.68025	1.8035	-1.03013	-1.42275	2.6807	-0.693543	-0.726584	0.0899501
DOF	Dof zinc finger protein DOF2.4	Adur11437_comp0_c0	2.69213	2.42752	1.10255	0.470927	2.37712	0.649539	-0.327952	0.158337
DOF	Dof zinc finger protein DOF2.1	Adur11521_comp0_c0	2.42376	2.40463	-0.463947	-0.42082	1.44131	-0.548635	-1.6053	-0.946194
DOF	Dof zinc finger protein DOF5.3	Adur13348_comp0_c0	1.36718	1.40726	2.70406	3.40654	0.843984	1.65428	2.20873	2.67679
DOF	Dof zinc finger protein DOF5.7	Adur14627_comp0_c0	-2.06492	-3.13289	-4.57347	-3.7242	-4.48466	-2.37832	-5.48466	-5.62001
DOF	Dof zinc finger protein DOF5.2	Adur20372_comp0_c0	0.831337	1.18206	2.2459	2.93967	2.10891	3.32596	3.4889	3.73165
DOF	Dof zinc finger protein DOF2.2	Adur2446_comp0_c0	1.41702	1.426	1.61432	2.00947	0.451365	0.0491661	1.06787	1.45418
DOF	Dof zinc finger protein DOF2.1	Adur2501_comp0_c0	3.76614	3.05936	0.375178	0.617612	2.77681	2.22116	1.30081	1.26063
DOF	Dof zinc finger protein DOF1.4	Adur25848_comp0_c0	2.30568	2.543	1.6017	1.75958	1.30646	3.00558	2.07622	1.99795
DOF	Dof zinc finger protein DOF1.4	Adur25850_comp0_c0	4.09221	4.41301	2.82836	1.06189	3.88356	4.93538	3.72199	1.7112
DOF	Dof zinc finger protein DOF5.6	Adur27935_comp0_c0	1.27262	1.10456	-0.686561	-0.244685	0.796044	-0.00578235	-0.593645	0.818578
DOF	Dof zinc finger protein DOF1.1	Adur31805_comp0_c0	1.11036	1.5289	1.94448	3.20487	-0.0409718	1.63382	2.07519	2.95146
DOF	Dof zinc finger protein DOF4.6	Adur32673_comp0_c0	2.05496	2.41468	1.73985	1.92042	0.876042	2.45829	0.947604	1.39177
DOF	Dof zinc finger protein DOF5.2	Adur33232_comp0_c0	-0.475936	-0.654414	-2.0811	-2.79252	-3.5009	-9.96578	-5.09132	-9.96578
DOF	Dof zinc finger protein DOF3.3	Adur34046_comp0_c0	2.55164	3.88359	4.00848	4.79161	1.19535	2.94411	3.65604	4.25351
DOF	Dof zinc finger protein DOF5.2	Adur34065_comp0_c1	2.25015	2.94567	3.16027	3.6977	0.580789	1.98124	2.67942	3.2345
DOF	Dof zinc finger protein DOF3.3	Adur35618_comp1_c0	3.73093	3.55139	3.93175	4.53051	2.33952	3.17925	3.59096	4.09232
DOF	Dof zinc finger protein DOF5.4	Adur35744_comp0_c0	1.90984	3.04603	3.61491	3.66517	0.963967	3.34346	4.15632	4.56012
DOF	Dof zinc finger protein DOF3.3	Adur36704_comp0_c0	-1.4726	-3.8365	-9.96578	-3.84339	-1.38961	-9.96578	-5.82283	-9.96578
DOF	Dof zinc finger protein DOF3.7	Adur39184_comp0_c0	3.8995	4.33757	2.96218	3.48483	3.98264	3.74283	3.70962	3.69458
DOF	Dof zinc finger protein DOF2.5	Adur39843_comp0_c0	3.22954	3.54267	4.87975	4.8809	2.47119	4.17126	4.5849	4.38446
DOF	Dof zinc finger protein DOF1.2	Adur40780_comp0_c0	-4.4112	-3.58496	-1.699	-0.974262	-9.96578	-2.59364	-1.09234	-0.321928
DOF	Dof zinc finger protein DOF5.	Adur41274_comp0_c0	-3.20645	-3.02327	-2.61706	-3.79586	-1.68811	-9.96578	-1.95269	-3.55075
DOF	Dof zinc finger protein DOF2.3	Adur42021_comp0_c0	-4.60823	-9.96578	-4.18442	-9.96578	-9.96578	-9.96578	-9.96578	-9.96578
DOF	Dof zinc finger protein DOF3.6	Adur45482_comp0_c0	0.528071	0.200379	-1.21424	-1.57204	0.246915	-1.80591	-1.85031	-1.27346
DOF	Dof zinc finger protein DOF3.7	Adur49251_comp0_c0	2.33161	3.22964	3.96643	4.40465	1.55483	3.18713	4.04556	3.95587
DOF	Dof zinc finger protein DOF3.3	Adur49455_comp0_c0	3.39323	3.7609	4.42024	4.81127	2.36401	3.55189	4.3707	5.07825
DOF	Dof zinc finger protein DOF2.4	Adur7262_comp0_c0	-0.252684	-0.323131	-1.52977	-2.14561	-1.46328	-3.2109	-1.85378	-1.18115
DOF	Dof zinc finger protein DOF5.6	Adur8094_comp0_c0	1.33781	0.778489	-1.23447	-2.69277	0.667211	0.855458	-2.86075	-3.68038
DOF	Dof zinc finger protein DOF3.4	Aipa10013_comp0_c0	2.35624	1.17377	-0.948976	-1.39719	2.61526	0.0138791	-0.306383	0.257815
DOF	Dof zinc finger protein DOF3.5	Aipa11711_comp0_c0	-9.96578	-9.96578	-9.96578	-4.08314	-9.96578	-9.96578	-9.96578	-9.96578
DOF	Dof zinc finger protein DOF2.3	Aipa12656_comp0_c0	-0.512514	-2.03111	-6.12448	-4.62001	-1.07704	-4.26534	-5.82283	-4.38082
DOF	Dof zinc finger protein DOF5.6	Aipa13684_comp0_c0	1.34255	0.858909	0.0836105	0.563646	0.569491	1.23614	0.040308	1.17802
DOF	Dof zinc finger protein DOF2.4	Aipa18787_comp0_c0	3.99168	3.49825	3.96606	2.84833	3.10047	2.56828	2.50589	2.02998
DOF	Dof zinc finger protein DOF5.3	Aipa20730_comp0_c0	3.54535	3.02668	0.107465	-0.993283	2.64309	0.621056	-1.23107	-1.50909
DOF	Dof zinc finger protein DOF5.3	Aipa2129_comp0_c0	0.565922	0.680174	2.38635	2.77266	0.0621217	1.15726	2.18703	2.44015
DOF	Dof zinc finger protein DOF2.5	Aipa23207_comp0_c0	3.27605	3.9938	4.93767	4.65075	2.68773	4.69703	4.87119	4.41152
DOF	Dof zinc finger protein DOF2.4	Aipa2441_comp0_c0	3.26614	2.83579	1.25258	0.999038	2.7932	0.605968	-0.115077	-0.272878
DOF	Dof zinc finger protein DOF4.4	Aipa26544_comp0_c0	-0.806754	-1.27114	-0.668104	-0.224879	-0.352302	-0.968605	-1.39719	-0.349848
DOF	Dof zinc finger protein DOF4.6	Aipa26565_comp0_c0	2.28046	2.30003	1.03092	0.664786	3.42057	2.62589	2.46684	2.04416
DOF	Dof zinc finger protein DOF1.4	Aipa26570_comp0_c0	1.48388	1.74617	1.46258	2.06465	0.320003	1.90124	1.37666	1.31383
DOF	Dof zinc finger protein DOF1.1	Aipa26621_comp0_c0	2.12598	2.89743	3.03838	4.07276	1.31189	2.59932	3.10305	3.87234
DOF	Dof zinc finger protein DOF1.7	Aipa2667_comp0_c0	5.08612	4.66471	4.96688	5.44421	3.46362	4.03642	4.92109	5.06495
DOF	Dof zinc finger protein DOF3.6	Aipa28229_comp0_c0	1.35652	1.08542	1.16821	0.96766	-0.0439433	-1.0145	-0.286304	0.207893
DOF	Dof zinc finger protein DOF2.1	Aipa28330_comp0_c0	4.23522	3.20701	1.41396	1.76808	3.58944	3.23041	2.10478	2.01245
DOF	Dof zinc finger protein DOF5.7	Aipa29897_comp0_c0	-2.82965	-2.08314	-6.42146	-3.59655	-3.34618	-1.56633	-3.0509	-6.19319
DOF	Dof zinc finger protein DOF3.4	Aipa32673_comp0_c0	3.95028	3.10182	0.236748	0.290424	4.25563	1.93445	0.916094	1.57337
DOF	Dof zinc finger protein DOF5.3	Aipa32694_comp0_c0	3.45308	2.62722	0.895044	0.599635	2.25005	1.11614	0.367744	-0.130787
DOF	Dof zinc finger protein DOF2.4	Aipa35162_comp0_c0	-0.0365259	-0.721817	-1.54372	-1.82453	-0.762844	-3.09542	-1.95829	-1.26882
DOF	Dof zinc finger protein DOF2.3	Aipa3526_comp0_c0	-4.30282	-4.16704	-4.44222	-9.96578	-3.59655	-4.85031	-9.96578	-9.96578
DOF	Dof zinc finger protein DOF3.3	Aipa37110_comp1_c0	3.46061	3.50788	4.05612	4.48358	2.3989	3.24164	3.7907	4.34258
DOF	Dof zinc finger protein DOF3.3	Aipa3927_comp0_c0	-0.0644145	-0.940645	-5.59655	-3.92869	-1.401	-4.59655	-6.15843	-4.6681
DOF	Dof zinc finger protein DOF3.3	Aipa44197_comp2_c1	2.21309	3.39611	3.65524	4.27846	0.518367	3.07713	3.10685	3.96803
DOF	Dof zinc finger protein DOF1.7	Aipa44353_comp0_c0	-0.204233	-1.32313	-3.18006	-6.55075	-0.535332	-2.04891	-3.07501	-4.73057
DOF	Dof zinc finger protein DOF1.8	Aipa45985_comp0_c0	3.00228	3.06884	2.5075	2.78269	1.9532	1.78618	2.1306	2.40617
DOF	Dof zinc finger protein DOF5.6	Aipa4642_comp0_c1	0.647084	0.115033	-1.45799	-3.20645	-1.21201	-1.03013	-4.03505	-6.02718
DOF	Dof zinc finger protein PBF	Aipa47401_comp0_c1	3.21883	3.18312	2.53356	2.38119	1.57273	2.73046	1.852	1.90175
DOF	Dof zinc finger protein DOF4.6	Aipa47686_comp0_c0	3.92381	4.02659	2.97484	3.85864	3.82921	3.22964	3.2093	3.6555
DOF	Dof zinc finger protein DOF3.5	Aipa47833_comp0_c0	-5.24697	-5.17571	-2.4686	-2.36339	-2.37582	-3.76284	-1.86425	-0.982791
DOF	Dof zinc finger protein DOF5.4	Aipa50606_comp0_c0	1.71223	2.86394	3.40149	3.59307	0.86341	3.4772	3.818	4.33769
DOF	Dof zinc finger protein DOF3.6	Aipa8354_comp0_c0	-1.21424	-2.38584	-1.32433	-2.07501	-2.6053	-3.95829	-2.64085	-2.50909
DOF	Dof zinc finger protein DOF5.4	Aipa8439_comp0_c0	1.21785	0.633819	-0.341903	0.0754185	0.284514	0.790216	0.707525	0.659316
DOF	Dof zinc finger protein DOF3.7	Aipa9971_comp0_c0	1.63475	2.16221	3.61937	4.05024	0.824836	2.89284	3.73404	3.59208
E2F-DP	E2F transcription factor-like E2FE	Adur17688_comp0_c0	0.72625	-1.37707	-4.82283	-6.22882	1.60881	-1.22544	-6.09132	-9.96578
E2F-DP	E2F transcription factor-like E2FE	Adur6864_comp0_c1	4.05117	3.45803	3.01644	2.21568	4.17009	4.02624	2.96199	2.52482
E2F-DP	E2F transcription factor-like E2FE	Aipa25283_comp1_c0	3.72636	3.62515	2.84405	2.32817	4.13345	3.70162	2.94536	2.5836
E2F-DP	E2F transcription factor-like E2FE	Aipa6375_comp0_c0	-0.500218	-1.84684	-9.96578	-9.96578	0.487486	-1.63337	-9.96578	-9.96578
E2F-DP	E2F transcription factor-like E2FE	Aipa6376_comp0_c0	1.29259	-0.607499	-3.41632	-4.82283	1.87132	-1.0145	-9.96578	-4.03505
E2F-DP	E2FA	Adur12621_comp0_c0	2.89168	2.4892	2.28836	1.91673	2.44431	1.56006	2.39103	1.92524
E2F-DP	Transcription factor-like protein DPB	Adur20712_comp0_c0	1.33113	1.20414	0.273018	1.52457	1.6287	-0.299264	0.737831	1.08859
E2F-DP	Transcription factor-like protein DPB	Adur20712_comp1_c0	1.45312	0.970117	1.0255	1.91737	0.846126	0.0119726	1.23736	2.29807
E2F-DP	E2FB	Adur23494_comp0_c0	-0.654414	-1.35722	-0.725788	-0.79753	2.1472	2.63653	2.6184	2.79521
E2F-DP	E2FB	Adur24879_comp0_c0	1.56527	1.04754	1.06304	1.09311	1.6397	0.602805	0.940605	0.941858
E2F-DP	Transcription factor-like protein DPB	Adur25720_comp0_c0	2.25147	1.71765	2.05508	2.31991	1.71648	1.19954	2.02136	2.17856
E2F-DP	E2FC	Adur25966_comp1_c0	0.772308	-0.265345	1.68542	2.12972	0.48302	-0.738569	0.672953	1.45838
E2F-DP	E2FA+B2580	Adur50501_comp1_c0	0.0186342	-0.578485	-1.88897	-1.60677	0.77259	-2.26998	-2.65593	-2.73057
E2F-DP	E2FA	Adur50501_comp2_c0	2.17163	0.726541	-0.776783	0.0881416	1.96643	-0.327952	-1.32795	-1.78588
E2F-DP	E2FA	Aipa11808_comp1_c0	1.21039	-0.647618	-1.29336	-0.58136	0.986229	1.39799	-2.49005	-2.30282
E2F-DP	E2FB	Aipa28572_comp1_c0	2.11226	2.22497	1.95754	2.05855	1.89672	1.96668	2.23654	2.38027
E2F-DP	Transcription factor-like protein DPB	Aipa34382_comp0_c0	1.76864	0.813661	1.11792	2.02432	1.35802	0.52038	1.11858	2.02633
E2F-DP	E2FA	Aipa46475_comp1_c0	2.5124	2.35417	2.3009	1.60692	2.15661	2.26734	2.70088	1.58175
E2F-DP	E2FB	Aipa5275_comp0_c0	1.48886	1.05705	1.52088	1.54383	1.37462	1.24651	1.28016	1.44855
E2F-DP	Transcription factor-like protein DPB	Aipa6858_comp1_c0	2.3115	2.53173	2.10545	2.31788	1.58095	2.41269	2.20508	2.60542
E2F-DP	E2FC	Aipa7520_comp1_c1	1.18861	0.382206	-0.308764	-0.397195	-0.224879	-0.841663	-0.882748	-1.83822
EIL	ETHYLENE INSENSITIVE 3-like 5 protein	Adur1789_comp0_c0	-9.96578	-9.96578	-5.62001	-9.96578	-5.85031	-9.96578	-9.96578	-9.96578
EIL	ETHYLENE INSENSITIVE 3	Adur21065_comp1_c0	5.82034	6.06541	4.74995	4.81946	4.69425	4.68999	5.18318	5.23513
EIL	ETHYLENE INSENSITIVE 3-like 1 protein	Adur21072_comp0_c0	6.54206	6.66644	5.79985	6.21227	5.18104	5.4509	5.9919	6.26358
EIL	EIN4	Adur26702_comp0_c0	0.636296	0.714282	1.38828	0.0985094	0.697477	1.93017	2.16157	0.491255
EIL	ETHYLENE INSENSITIVE 3-like 5 protein	Adur3047_comp1_c0	-9.96578	-9.96578	-9.96578	-3.16273	-9.96578	-9.96578	-9.96578	-1.2356
EIL	EIN4	Adur39989_comp0_c0	3.74678	2.89969	2.83532	2.59876	2.78415	2.31682	2.93647	3.04428
EIL	EIN4	Adur39989_comp0_c1	1.84103	1.3811	1.01078	0.428678	0.959523	1.43687	0.889603	0.54135
EIL	ETHYLENE INSENSITIVE 3-like 3 protein	Adur46254_comp2_c0	1.26063	1.30976	0.0989585	0.54201	0.49228	-0.330368	0.604704	0.0393724
EIL	EIN4	Aipa13058_comp0_c0	-0.362776	0.427964	0.776244	-0.867752	0.0257376	1.10969	1.4069	-0.652145
EIL	ETHYLENE INSENSITIVE 3-like 4 protein	Aipa2324_comp0_c0	-4.16704	-5.64386	-9.96578	-4.49546	-9.96578	-9.96578	-4.99616	-5.38082
EIL	EIN4	Aipa24313_comp0_c0	2.29082	1.57483	2.01006	1.81229	1.50826	1.38442	2.04113	1.81243
EIL	ETHYLENE INSENSITIVE 3-like 3 protein	Aipa2528_comp1_c0	2.88882	2.4554	2.22897	2.18068	1.38036	2.12201	2.32433	2.29317
EIL	ETHYLENE INSENSITIVE 3	Aipa29226_comp1_c0	6.45908	6.62067	5.48024	5.93057	4.99456	5.31953	5.71683	6.07622
ERF	Pathogenesis-related genes transcriptional activator PTI5	Adur10609_comp0_c0	3.93364	3.35826	0.584321	0.959276	2.68848	1.16586	0.911755	2.66547
ERF	Pathogenesis-related genes transcriptional activator PTI5	Adur10611_comp0_c0	-1.34373	-2.72738	-1.00771	-1.91957	-0.605303	-2.37333	-3.37084	-1.65593
ERF	Ethylene-responsive transcription factor ERF003	Adur37470_comp0_c0	-9.96578	-9.96578	-9.96578	-9.96578	-1.81773	-9.96578	-9.96578	-9.96578
ERF	Ethylene-responsive transcription factor ERF112	Adur3948_comp1_c0	3.25993	2.25459	0.0708473	0.994459	-1.75471	-0.380822	1.26163	-1.88186
ERF	Ethylene-responsive transcription factor ERF98	Adur4266_comp0_c0	-4.36092	-4.16704	-9.96578	-9.96578	-5.17571	-9.96578	-9.96578	-9.96578
ERF	Ethylene-responsive transcription factor ERF025	Adur45377_comp0_c0	-2.46063	-3.5009	-9.96578	-3.80255	-3.1078	-3.55075	-3.91412	-5.55075
ERF	Ethylene-responsive transcription factor ERF114	Adur49241_comp0_c0	-3.53952	-4.39088	-3.68656	-1.46063	-5.30282	-4.98089	-3.40609	-3.88541
ERF	Pathogenesis-related genes transcriptional activator PTI6	Adur49876_comp0_c1	4.23917	4.48682	3.66255	4.20153	4.20716	2.95612	4.14999	4.3394
ERF	Pathogenesis-related genes transcriptional activator PTI6	Adur50330_comp0_c0	5.46825	4.4088	3.48491	3.40268	3.84823	3.48164	3.27516	3.48474
ERF	Ethylene-responsive transcription factor ERF112	Adur5163_comp0_c0	-2.47126	-4.06693	-3.95083	-0.209784	-6.74339	-5.401	-1.93236	-2.34129
ERF	Ethylene-responsive transcription factor ESR1	Aipa11628_comp0_c0	-5.44222	-9.96578	-9.96578	-5.59655	-2.37832	-2.79586	-1.61558	-1.54092
ERF	Ethylene-responsive transcription factor ERF025	Aipa14604_comp0_c0	-9.96578	-9.96578	-5.76939	-3.63188	-9.96578	-9.96578	-9.96578	-9.96578
ERF	Pathogenesis-related genes transcriptional activator PTI6	Aipa19506_comp0_c0	3.92404	4.26446	3.35502	4.04521	3.8483	2.57224	3.81854	3.89572
ERF	Ethylene-responsive transcription factor RAP2-11	Aipa22423_comp0_c0	-9.96578	-9.96578	-9.96578	-4.50635	-5.17571	-9.96578	-9.96578	-9.96578
ERF	Pathogenesis-related genes transcriptional activator PTI6	Aipa24940_comp0_c0	4.45402	3.41097	2.90027	3.256	3.09963	2.99229	3.01608	3.37578
ERF	Pathogenesis-related genes transcriptional activator PTI5	Aipa26529_comp0_c0	3.67224	2.45084	-0.827086	-0.12658	0.307623	-0.169745	-0.0434477	1.21537
ERF	Ethylene-responsive transcription factor ESR1	Aipa34579_comp0_c0	-4.95083	-3.88541	-9.96578	-5.55075	-0.657445	-2.28162	-1.80255	-1.11092
ERF	Ethylene-responsive transcription factor ERF112	Aipa42267_comp0_c0	-2.57061	-0.12658	-3.8365	0.137504	-9.96578	-6.09132	-1.5951	-0.200913
ERF	Ethylene-responsive transcription factor ERF112	Aipa52416_comp3_c0	4.34191	3.67946	1.57821	1.86671	-2.21983	0.567545	2.1167	-0.883635
FAR1	FAR-RED IMPAIRED RESPONSE 1	Adur21533_comp0_c0	0.932817	-0.989459	-0.387726	-1.76448	-3.1976	-9.96578	-9.96578	-9.96578
FAR1	FAR-RED ELONGATED HYPOCOTYL 3	Adur28414_comp0_c0	3.54011	3.55631	2.44219	2.81496	2.59096	1.41143	2.33514	2.55459
FAR1	FAR-RED IMPAIRED RESPONSE 1	Adur30420_comp0_c0	-1.94157	-2.93972	-2.01937	-3.51183	-3.76284	-9.96578	-3.36092	-1.30282
FAR1	FAR-RED ELONGATED HYPOCOTYL 3	Adur30473_comp0_c0	-1.0862	-1.09542	-1.92139	-1.92869	-1.93053	-2.53673	-4.15843	-1.97332
FAR1	FAR-RED ELONGATED HYPOCOTYL 3	Adur33352_comp2_c0	3.20137	3.10797	2.22404	2.67431	2.52105	2.20466	2.7059	3.03562
FAR1	FAR-RED IMPAIRED RESPONSE 1	Adur39313_comp0_c0	-0.945267	-1.66353	-1.66963	-1.334	-2.54793	-3.11612	-2.37333	-2.11612
FAR1	FAR-RED IMPAIRED RESPONSE 1	Adur46150_comp0_c0	0.3084	-1.24355	-1.99808	0.175045	-1.36339	-2.30757	-0.976153	-1.8625
FAR1	FAR-RED IMPAIRED RESPONSE 1	Adur49506_comp0_c0	-3.59074	-9.96578	-9.96578	-3.95083	-4.58496	-9.96578	-9.96578	-9.96578
FAR1	FAR-RED IMPAIRED RESPONSE 1	Adur8502_comp0_c0	3.1518	2.77842	2.24955	2.20893	2.05021	2.1059	2.09074	2.5373
FAR1	FAR-RED IMPAIRED RESPONSE 1	Adur8502_comp1_c0	1.30607	-0.0995357	0.217438	-0.284546	0.51971	1.12079	-0.177882	0.486114
FAR1	FAR1-RELATED SEQUENCE 5	Aipa10209_comp1_c1	4.14255	4.13002	2.45049	3.04579	3.0051	2.49629	2.49655	2.80323
FAR1	FAR-RED ELONGATED HYPOCOTYL 3	Aipa10591_comp0_c0	-2.77926	-1.64837	-2.26073	-1.29454	-3.59074	-2.48735	-2.24241	-2.57347
FAR1	FAR-RED ELONGATED HYPOCOTYL 3	Aipa23134_comp0_c0	0.0845179	-1.78256	-2.38082	0.201216	-2.80591	-2.68656	-1.93236	-0.594371
FAR1	FAR-RED IMPAIRED RESPONSE 1	Aipa25224_comp1_c0	-9.96578	-9.96578	-4.73057	-3.51732	-9.96578	-9.96578	-9.96578	-4.55075
FAR1	FAR-RED IMPAIRED RESPONSE 1	Aipa26617_comp0_c0	-0.992326	-1.67884	-1.89432	-0.21927	-0.715486	-9.96578	-2.73697	-1.1965
FAR1	FAR-RED IMPAIRED RESPONSE 1	Aipa29594_comp0_c0	2.02266	2.10691	2.01519	2.3318	1.42939	1.3359	1.85453	2.25972
FAR1	FAR-RED ELONGATED HYPOCOTYL 3	Aipa3841_comp0_c0	2.39762	2.18745	1.22425	1.57467	1.94373	1.29964	1.59566	1.7852
FAR1	FAR-RED ELONGATED HYPOCOTYL 3	Aipa3841_comp0_c1	3.32342	2.66038	2.25066	2.70014	2.76157	2.01792	2.73826	3.16205
FAR1	FAR-RED IMPAIRED RESPONSE 1	Aipa41637_comp0_c0	3.55974	2.99693	2.30646	2.44467	2.23338	2.77329	2.34927	2.75596
FAR1	FAR1-RELATED SEQUENCE 5	Aipa662_comp0_c0	-9.96578	-9.96578	-9.96578	-5.82283	-9.96578	-9.96578	-9.96578	-9.96578
G2 like	Transcription repressor KAN1	Adur14319_comp0_c0	2.6691	1.01602	1.22692	1.7486	2.2393	1.51736	1.1727	1.50471
G2 like	Transcription repressor KAN1	Adur16051_comp1_c0	-2.23333	-2.06492	-0.567753	0.603438	-1.09439	-2.1692	-2.47928	-0.413756
G2 like	PHR1-LIKE 1	Adur21728_comp0_c0	0.412511	-0.309955	3.61125	4.61159	-2.14987	1.12697	3.76132	5.14842
G2 like	Myb family transcription factor APL	Adur23534_comp2_c0	-9.96578	0.62043	-3.90689	-1.62742	-3.94342	-9.96578	-3.55639	-1.0811
G2 like	Myb family transcription factor APL	Adur24926_comp2_c0	1.09446	0.748175	2.24621	2.05149	-1.00578	0.615102	1.1776	0.328454
G2 like	Transcription repressor KAN1	Adur25106_comp0_c1	2.72727	1.97269	-0.148801	-1.56633	2.60225	1.52373	0.791884	-0.223756
G2 like	PHR1-LIKE 1	Adur26784_comp0_c0	3.5826	3.35403	3.3613	3.74179	2.90619	2.91641	3.70487	3.95677
G2 like	PHR1-LIKE 1	Adur2852_comp0_c0	3.74918	3.05976	2.95791	3.0311	3.21775	2.53746	3.08486	3.12593
G2 like	transcription factor GLK1	Adur29678_comp0_c0	2.73487	2.29514	1.70369	1.23695	2.08644	1.61777	1.72247	1.23061
G2 like	PHR1-LIKE 1	Adur29881_comp1_c0	5.28459	4.76748	4.43131	4.7052	4.17059	4.81034	4.50169	5.00449
G2 like	Transcription activator GLK1	Adur31141_comp1_c0	1.38054	1.39488	-1.34129	-2.90329	0.899176	1.05681	-0.101598	-1.64386
G2 like	Myb family transcription factor APL	Adur32872_comp0_c0	1.99289	2.82944	3.40218	4.00953	-0.0101344	1.18629	2.47127	3.53543
G2 like	Myb family transcription factor APL	Adur34068_comp1_c0	1.77709	0.837271	-0.710756	-0.829648	0.790494	-0.452057	-0.785875	-0.897902
G2 like	transcription factor KAN4	Adur35355_comp1_c0	0.507583	-0.638606	-3.39593	-3.26998	0.127853	-1.41889	-2.92139	-3.11195
G2 like	PHR1-LIKE 1	Adur38704_comp1_c0	-1.1692	-2.59655	0.185655	1.49143	-3.74985	-1.93053	-0.0419616	1.2343
G2 like	Myb family transcription factor APL	Adur41109_comp0_c0	0.931305	1.64247	2.49646	0.593274	-0.816037	2.5758	2.57184	1.57014
G2 like	transcription factor KAN2	Adur41148_comp0_c0	0.801297	0.283329	-0.75877	0.21371	1.165	-0.194845	-0.476605	0.372952
G2 like	Myb family transcription factor APL	Adur45722_comp0_c0	3.39634	3.51294	2.37527	3.29959	3.04672	2.87421	2.93376	3.12284
G2 like	PHR1-LIKE 1	Adur46695_comp0_c0	-5.71786	-5.90689	-2.81265	-0.427919	-9.96578	-6.12448	-2.57061	-1.63935
G2 like	PHR1-LIKE 1	Adur46698_comp0_c0	-5.71786	-9.96578	-4.50635	-6.09132	0.603122	-1.93788	-2.48466	-0.503623
G2 like	Myb family transcription factor APL	Adur48181_comp0_c0	4.43925	3.50843	3.22959	2.8599	4.01715	3.91115	3.79386	3.93844
G2 like	PHR1-LIKE 1	Adur48959_comp1_c0	2.5799	2.21412	2.74165	2.99488	1.82551	1.96569	2.45768	2.62667
G2 like	PHR1-LIKE 1	Adur50828_comp0_c0	1.55712	1.00048	2.71223	3.00929	0.968644	2.89362	3.02597	3.182
G2 like	PHR1-LIKE 1	Adur50828_comp0_c1	1.92385	0.753605	2.45523	3.12267	0.804054	1.21764	2.88264	3.26569
G2 like	Myb family transcription factor APL	Adur7114_comp2_c0	4.31506	3.99792	3.43984	3.10691	4.84893	4.53556	4.0977	4.00351
G2 like	PHR1-LIKE 1	Adur7118_comp1_c0	4.54149	4.39282	4.14179	4.16538	4.34234	4.13999	4.36972	4.5258
G2 like	transcription factor KAN4	Adur9904_comp0_c1	-3.92139	-9.96578	-9.96578	-3.49546	-9.96578	-9.96578	-9.96578	-4.19319
G2 like	Transcription activator GLK1	Aipa12364_comp0_c0	2.27937	2.10176	1.47075	1.2008	1.588	0.834037	1.27759	1.30081
G2 like	PHR1-LIKE 1	Aipa15639_comp0_c0	3.91788	3.45913	3.26554	3.17755	3.35938	2.45768	3.3881	3.35196
G2 like	Myb family transcription factor APL	Aipa18520_comp0_c0	3.76988	2.97251	2.55344	2.15175	3.39451	2.80784	3.14513	2.9581
G2 like	Myb family transcription factor APL	Aipa20832_comp0_c0	1.84036	2.80515	3.08927	3.35919	-1.08722	2.58769	1.70767	2.59
G2 like	Myb family transcription factor APL	Aipa20841_comp0_c0	1.89246	2.15791	3.5898	4.41018	-0.564194	1.18903	2.4711	3.43914
G2 like	PHR1-LIKE 1	Aipa23456_comp4_c0	2.31962	1.89969	2.9337	3.09153	1.21392	2.51946	2.58448	2.8024
G2 like	PHR1-LIKE 1	Aipa24347_comp2_c0	2.91028	2.08236	1.56771	1.18078	2.53456	2.38073	1.88622	1.84264
G2 like	Myb family transcription factor APL	Aipa28538_comp0_c0	-1.59364	-0.403542	-1.75958	-0.579203	-3.19319	-3.60823	-1.41376	0.245698
G2 like	Transcription activator GLK1	Aipa29343_comp1_c0	1.92321	1.76043	-0.261304	0.588485	0.674159	1.87355	0.830526	0.669934
G2 like	Transcription repressor KAN1	Aipa29963_comp2_c0	3.55496	2.60328	2.16253	2.93703	3.36439	1.72436	1.29572	1.97832
G2 like	Myb family transcription factor APL	Aipa30939_comp0_c0	2.88863	2.1511	0.77484	1.76143	2.22702	0.776806	1.07382	1.04194
G2 like	transcription factor KAN2	Aipa31153_comp0_c1	0.150993	-1.52284	-2.42921	-0.905989	1.64201	-0.640854	-0.971431	-0.702124
G2 like	Myb family transcription factor APL	Aipa31225_comp0_c0	1.66205	2.07119	3.20231	1.25238	-0.0619024	3.80068	3.1209	2.06051
G2 like	Myb family transcription factor APL	Aipa34072_comp3_c0	4.32447	3.55549	3.72509	3.20534	4.63823	4.56815	4.17331	4.10545
G2 like	PHR1-LIKE 1	Aipa34083_comp0_c0	4.66044	4.34343	4.2794	4.41258	4.53607	4.62617	4.4392	4.69872
G2 like	transcription factor KAN4	Aipa38607_comp1_c0	2.38856	1.36326	-1.35722	-3.35107	1.87	0.831067	-0.0409718	-4.1078
G2 like	PHR1-LIKE 1	Aipa40374_comp0_c0	-1.78588	0.200379	0.500122	1.5888	-3.25613	-1.77431	0.217851	1.66872
G2 like	Myb family transcription factor APL	Aipa44174_comp0_c0	3.56759	3.13395	1.26963	1.12917	3.73736	2.65741	1.19472	0.848798
G2 like	PHR1-LIKE 1	Aipa45104_comp2_c0	-0.852042	-2.18224	-1.76284	-1.70056	-1.36339	0.686164	-1.94712	-1.14242
G2 like	PHR1-LIKE 1	Aipa45105_comp0_c0	-9.96578	-9.96578	-5.07501	-0.550043	-9.96578	-9.96578	-3.82283	-2.47393
G2 like	transcription factor KAN4	Aipa47573_comp0_c0	-3.8365	-9.96578	-9.96578	-2.78588	-6.34129	-9.96578	-5.82283	-1.41376
G2 like	PHR1-LIKE 1	Aipa48643_comp0_c0	3.02189	2.63653	3.45207	3.6912	2.32097	3.02633	3.63122	3.83946
G2 like	Myb family transcription factor APL	Aipa5305_comp0_c0	1.23102	0.970363	2.53589	2.48379	-1.13501	1.16586	1.29474	0.811745
G2 like	transcription factor KAN2	Aipa5892_comp0_c0	1.47854	0.839153	-1.01644	-9.96578	2.11114	-0.67193	0.821846	-0.965784
G2 like	PHR1-LIKE 1	Aipa6419_comp0_c0	2.78185	2.85293	3.23843	3.55434	1.93584	2.59	3.58824	3.91638
G2 like	PHR1-LIKE 1	Aipa7359_comp0_c0	4.31308	3.92701	3.71772	3.8921	3.56255	3.73963	3.68628	4.2423
G2 like	Transcription repressor KAN1	Aipa8685_comp0_c0	0.115033	0.687359	0.939853	2.07667	-0.0208283	-1.33279	0.97404	1.63815
GATA	GATA transcription factor 9	Adur10225_comp0_c0	0.680174	-1.75309	-4.37084	-4.46328	0.654741	-1.55357	-4.57347	-9.96578
GATA	GATA transcription factor 18	Adur15826_comp0_c1	-1.88897	-2.3934	-9.96578	-5.09132	-0.801715	-9.96578	-9.96578	-4.59655
GATA	GATA transcription factor 5	Adur2099_comp0_c0	4.75841	4.36029	3.88261	4.14119	3.93916	3.13334	4.0935	4.68766
GATA	GATA transcription factor 11	Adur21375_comp2_c0	3.2756	2.63211	2.90721	2.87617	2.86176	3.17696	2.75987	2.8679
GATA	GATA transcription factor 16	Adur21765_comp0_c0	1.53456	1.52055	-2.14987	-3.23333	0.687956	0.108357	-2.02718	-2.68347
GATA	GATA transcription factor 8	Adur2619_comp0_c0	3.07285	2.51484	2.18735	2.32289	2.36261	2.8883	2.38874	2.61793
GATA	GATA transcription factor 15	Adur27445_comp0_c0	2.77097	1.92929	1.73147	1.46188	2.93552	2.21671	1.55631	0.914309
GATA	GATA transcription factor 16	Adur27448_comp0_c0	3.3101	2.46876	1.91009	1.55418	3.32481	2.34577	2.13532	1.96064
GATA	GATA transcription factor 8	Adur29581_comp0_c0	5.89796	5.45623	5.60834	5.41874	5.39023	5.08131	5.80843	6.12256
GATA	GATA	Adur3_comp0_c0	-9.96578	-9.96578	-9.96578	-5.22882	-9.96578	-9.96578	-9.96578	-9.96578
GATA	GATA transcription factor 24	Adur31492_comp2_c0	3.04911	2.9284	2.55311	2.99005	2.49731	2.40563	2.81017	3.40808
GATA	GATA transcription factor 6	Adur33823_comp0_c0	3.50377	2.93684	3.52832	3.44815	3.40499	3.3817	3.68426	3.27143
GATA	GATA transcription factor 5	Adur36717_comp0_c0	4.15691	3.55651	3.10864	3.393	3.40903	2.99367	3.37077	3.93263
GATA	GATA transcription factor 12	Adur38246_comp0_c0	-0.448115	-0.704473	-1	-2.13079	-0.318926	-1.54653	-1.77596	-1.4344
GATA	GATA transcription factor 8	Adur3883_comp0_c0	2.96341	2.26163	2.8528	2.60786	2.68594	3.08571	2.9342	3.0288
GATA	GATA transcription factor 9	Adur398_comp0_c0	-4.53952	-9.96578	-3.26534	-3.14561	-4.47393	-3.06693	-5.05889	-4.02718
GATA	GATA transcription factor 26	Adur40583_comp1_c0	3.28021	3.22589	3.2854	3.38787	2.29954	2.71274	3.22892	3.57854
GATA	GATA transcription factor 19	Adur44621_comp0_c0	-3.56206	-9.96578	-4.35107	-4.82283	-3.16704	-5.1078	-9.96578	-9.96578
GATA	GATA transcription factor 9	Adur47903_comp1_c0	3.61871	3.26459	-0.778432	-0.266501	3.69648	2.5532	-0.900593	-0.88986
GATA	GATA transcription factor 25	Adur48395_comp1_c0	2.80426	2.3487	1.74301	2.03257	2.75901	2.08123	1.90792	1.94173
GATA	GATA transcription factor 28	Adur48764_comp0_c1	4.2605	3.96907	3.30806	3.59618	3.07096	3.14731	3.42846	3.65291
GATA	GATA transcription factor 12	Adur49607_comp1_c0	1.92916	2.72901	2.53531	2.03996	-0.177882	2.01662	2.43465	1.35877
GATA	GATA transcription factor 9	Adur876_comp0_c0	0.861029	-0.442222	-1.54372	-0.957356	1.18078	-1.1976	-0.463947	-0.525607
GATA	GATA transcription factor 16	Aipa24621_comp0_c0	0.648926	0.771463	-1.92321	-3.14136	-0.643105	-0.404815	-1.33643	-2.10988
GATA	GATA transcription factor 24	Aipa26993_comp0_c0	2.44166	2.5994	2.04183	2.63304	1.72654	2.06684	2.19272	2.60296
GATA	GATA transcription factor 9	Aipa2708_comp0_c0	1.73147	0.462227	-3.87832	-9.96578	0.980635	-1.57633	-3.49005	-5.76939
GATA	GATA transcription factor 22	Aipa278_comp0_c0	-9.96578	-9.96578	-9.96578	-5.32193	-9.96578	-9.96578	-9.96578	-9.96578
GATA	GATA transcription factor 5	Aipa27848_comp0_c0	5.18833	4.80292	4.13871	4.44356	4.65405	3.70797	4.42125	4.84982
GATA	GATA transcription factor 8	Aipa28361_comp1_c0	2.80825	2.58232	2.03984	2.0835	2.09671	2.67288	2.30956	2.31846
GATA	GATA transcription factor 18	Aipa30655_comp0_c0	-1.6529	-2.62891	-5.14136	-9.96578	-2.65896	-3.09954	-9.96578	-9.96578
GATA	GATA transcription factor 26	Aipa31681_comp0_c0	2.05878	1.57757	2.29366	2.44546	1.7213	2.94823	2.36942	2.56819
GATA	GATA transcription factor 18	Aipa32819_comp0_c0	-1.55357	-2.52284	-3.95083	-4.82283	-1.93604	-2.64988	-5.90689	-6.19319
GATA	GATA transcription factor 6	Aipa32912_comp0_c0	3.13892	2.60739	3.47508	2.741	3.09373	2.99446	3.40581	3.08616
GATA	GATA transcription factor 9	Aipa34781_comp0_c0	3.71922	3.05543	-0.709182	-0.504987	3.70439	2.89414	-1.0619	-2.03505
GATA	GATA transcription factor 7	Aipa36595_comp3_c0	1.53473	0.878137	-0.366491	0.0767871	1.13641	-0.272878	0.46432	0.937093
GATA	GATA transcription factor 1	Aipa39507_comp3_c0	0.408168	0.0384362	-0.749038	-0.116119	0.471274	0.16092	-0.194845	-0.902389
GATA	GATA transcription factor 8	Aipa42484_comp0_c0	5.66875	5.38	5.69206	5.43866	5.24645	5.0835	5.71711	6.1011
GATA	GATA transcription factor 9	Aipa44566_comp1_c0	2.33161	3.08542	2.53448	2.04556	0.69807	2.66554	2.63064	1.6047
GATA	GATA transcription factor 12	Aipa4704_comp0_c0	0.510287	-0.241839	-2.02132	-1.85552	-0.420176	-2.00192	-1.9866	-1.65593
GATA	GATA transcription factor 22	Aipa49745_comp0_c0	-9.96578	-9.96578	-9.96578	-5.24697	-9.96578	-9.96578	-9.96578	-9.96578
GATA	GATA transcription factor 16	Aipa51668_comp1_c0	3.83989	2.83693	2.44325	2.32193	3.83373	3.44038	2.65497	2.17174
GATA	GATA transcription factor 11	Aipa5460_comp1_c0	3.2225	2.74882	2.559	2.53837	2.89271	3.64493	2.80081	2.72618
GATA	GATA transcription factor 28	Aipa9300_comp0_c0	4.55203	4.37058	3.46745	3.6801	3.48581	3.17568	3.64985	3.68467
GATA	GATA transcription factor 8	Aipa9375_comp3_c0	3.23015	2.6202	3.00827	2.73169	2.81892	3.69763	3.14301	3.31552
GRAS	Scarecrow-like protein 34	Adur11451_comp1_c0	5.22706	5.10636	5.4249	5.29841	4.33747	4.86622	5.53665	5.21968
GRAS	Scarecrow-like protein 14	Adur11451_comp2_c0	5.78005	5.62992	5.60935	5.64257	4.85762	5.37584	6.06389	5.66322
GRAS	Scarecrow-like protein 34	Adur11453_comp0_c0	2.55082	2.19986	1.80392	1.68347	1.74488	2.20956	1.74918	1.98246
GRAS	Scarecrow-like protein 14	Adur11456_comp0_c0	0.0238467	-2.2863	-2.401	-1.20867	-1.81097	-4.73057	-1.41247	-4.01159
GRAS	Chitin-inducible gibberellin-responsive protein 1	Adur12516_comp0_c0	4.80631	5.19085	4.68081	5.64404	3.91523	3.34203	5.23847	5.89102
GRAS	Chitin-inducible gibberellin-responsive protein 1	Adur12844_comp0_c0	2.03586	0.498421	1.45803	1.02527	-0.572751	0.484396	0.819396	1.52105
GRAS	Chitin-inducible gibberellin-responsive protein 1	Adur12854_comp0_c0	1.5397	0.393965	0.405266	-0.621488	-1.30996	-0.237297	-0.424042	0.410341
GRAS	Nodulation-signaling pathway 2 protein	Adur13572_comp0_c0	0.292782	0.476468	0.252577	0.769772	-0.50226	-0.578485	-0.0887558	0.888565
GRAS	Nodulation-signaling pathway 1 protein	Adur1368_comp0_c0	-5.74339	-9.96578	-9.96578	-5.99616	-5.50635	-5.1078	-4.59655	-6.19319
GRAS	Nodulation-signaling pathway 1 protein	Adur1368_comp1_c0	-9.96578	-9.96578	-9.96578	-9.96578	-9.96578	-9.96578	-9.96578	-9.96578
GRAS	Nodulation-signaling pathway 2 protein	Adur13848_comp0_c0	-1.4887	-1.68347	-0.85291	-1.39214	-2.35845	-2.7147	-1.2863	-1.64386
GRAS	Scarecrow-like protein 3	Adur14403_comp1_c0	-4.32193	-9.96578	0.16907	-1.07097	-5.17571	-3.88541	-0.494109	-0.0699566
GRAS	DELLA protein GAI1	Adur14733_comp0_c0	4.44529	4.12824	2.72567	2.0939	4.02872	3.68186	3.16441	2.86374
GRAS	SCARECROW	Adur15143_comp0_c0	-1.36959	-5.50635	-4.85031	-4.17571	-1.4344	-4.62001	-4.55075	-5.6681
GRAS	Scarecrow-like protein 15	Adur15854_comp0_c0	0.868423	0.870529	2.08157	2.93118	-2.75633	-1.24355	-0.652901	0.884923
GRAS	Scarecrow-like protein 3	Adur16386_comp0_c0	0.975263	0.528738	0.865523	1.5872	0.737254	-0.388985	0.902781	1.09491
GRAS	Scarecrow-like protein 28	Adur17834_comp0_c0	2.5799	1.03445	0.285698	-0.614109	3.19456	0.738119	0.288457	-0.467267
GRAS	Scarecrow-like protein 4	Adur20710_comp0_c0	1.03257	0.565922	-0.584962	1.39671	1.33495	0.254997	0.652295	1.22877
GRAS	Scarecrow-like protein 3	Adur20814_comp0_c0	-9.96578	-9.96578	-5.62001	-9.96578	-9.96578	-9.96578	-9.96578	-9.96578
GRAS	Nodulation-signaling pathway 2 protein	Adur21326_comp0_c0	-2.89611	-5.90689	-2.80591	-2.15628	-2.80591	-5.401	-2.65896	-1.35969
GRAS	Scarecrow-like protein 14	Adur2429_comp0_c0	3.82626	3.99612	2.76561	2.68377	3.46306	3.19098	3.4922	3.33357
GRAS	Scarecrow-like protein 14	Adur2434_comp1_c0	5.14048	5.15805	4.21187	4.38679	3.7344	3.70218	4.09271	4.3996
GRAS	Scarecrow-like protein 14	Adur2434_comp2_c0	3.04864	2.60621	2.6887	2.74953	2.53788	2.94492	3.05878	3.10288
GRAS	Scarecrow-like protein 32	Adur24741_comp0_c0	-9.96578	-1.7992	-9.96578	-3.67423	-6.12448	-5.85031	-9.96578	-6.34129
GRAS	SHORT-ROOT	Adur25379_comp0_c0	0.970608	0.319233	0.46048	-0.974262	1.11792	1.27322	0.330367	-0.784218
GRAS	Scarecrow-like protein 32	Adur25417_comp0_c0	-4.58496	-4.64386	-9.96578	-9.96578	-9.96578	-5.07501	-9.96578	-9.96578
GRAS	Scarecrow-like protein 32	Adur25417_comp1_c0	-3.31713	-3.74985	-9.96578	-5.59655	-6.15843	-5.85031	-5.6681	-5.01159
GRAS	Scarecrow-like protein 5	Adur28772_comp0_c1	3.81759	3.16114	2.85586	3.62652	0.76949	2.12179	2.89084	4.0966
GRAS	Scarecrow-like protein 13	Adur2914_comp0_c0	5.83882	5.60075	5.20778	5.26645	5.11573	5.06518	5.24859	5.55786
GRAS	DELLA protein GAI1	Adur34602_comp0_c0	-5.38082	-6.38082	-6.85031	-6.74339	-9.96578	-9.96578	-9.96578	-9.96578
GRAS	DELLA protein GAI1	Adur35879_comp0_c0	0.0299829	0.0134027	1.07565	0.680174	-0.00192488	0.972325	2.10053	1.76652
GRAS	Scarecrow-like protein 23	Adur36065_comp0_c0	2.69622	2.46013	1.04451	0.616671	1.31962	1.26424	1.09671	0.671746
GRAS	Scarecrow-like protein 3	Adur36070_comp0_c0	0.134878	-0.0867116	0.511299	0.472661	-0.286304	-0.780909	0.114589	0.539696
GRAS	Scarecrow-like protein 13	Adur36966_comp0_c0	4.70391	4.1438	3.94505	3.88212	4.40352	3.64797	4.03527	3.91259
GRAS	DELLA protein RGL3	Adur38389_comp0_c0	-0.474599	-0.561352	-2.57347	-3.31713	-1.46461	-2.5649	-2.74662	-2.12658
GRAS	SCARECROW	Adur3868_comp0_c1	-0.481969	0.0565835	-2.94712	-4.00385	-0.586406	0.66509	-1.58208	-1.82965
GRAS	DELLA protein GAI	Adur40623_comp0_c0	-0.825381	-0.323733	-6.42146	-5.74339	-1.60384	-3.14561	-9.96578	-4.44222
GRAS	Scarecrow-like protein 1	Adur40817_comp0_c0	5.59968	5.28011	5.32615	5.56667	4.50631	4.32927	5.10389	5.40299
GRAS	Scarecrow-like protein 5	Adur42217_comp0_c1	6.4793	5.41459	4.61873	4.50773	4.66036	4.56491	3.99207	4.60658
GRAS	DELLA protein GAIP-B	Adur42899_comp0_c0	-9.96578	-9.96578	-9.96578	-9.96578	-9.96578	-9.96578	-9.96578	-9.96578
GRAS	DELLA protein GAIP-B	Adur44949_comp0_c0	4.93217	4.73024	4.1073	3.55986	4.34433	4.49388	4.45746	3.99349
GRAS	Scarecrow-like transcription factor PAT1	Adur45928_comp2_c0	3.21324	3.6994	3.88404	3.07941	2.80571	2.92726	3.48487	3.68381
GRAS	Scarecrow-like transcription factor PAT1	Adur45928_comp2_c1	2.15769	2.31267	2.72261	1.92903	2.31092	2.9799	2.25711	2.08576
GRAS	Scarecrow-like transcription factor PAT1	Adur45928_comp2_c2	2.32423	2.66221	2.59144	2.32395	2.27769	2.26774	2.41999	2.82014
GRAS	SHORT-ROOT	Adur46210_comp0_c0	-3.92139	-9.96578	-4.42146	-4.49546	-2.22882	-9.96578	-6.09132	-3.67423
GRAS	SHORT-ROOT	Adur46445_comp0_c0	-0.762028	-1.41889	-3.71154	-2.61706	0.522725	-1.28983	-3.99616	-2.44222
GRAS	Scarecrow-like protein 6	Adur46939_comp0_c0	2.84217	2.78283	2.49578	2.32625	2.48465	2.08859	2.41828	2.00276
GRAS	Scarecrow-like protein 6	Adur46940_comp0_c0	2.01626	0.870266	1.14296	1.51652	1.75246	1.39853	1.29219	1.11481
GRAS	Scarecrow-like transcription factor PAT1	Adur5056_comp0_c0	-2.09542	-9.96578	-4.36092	-5.09132	-2.52284	-5.44222	-5.401	-9.96578
GRAS	Scarecrow-like protein 8	Adur6334_comp0_c0	2.66547	2.54539	2.58816	2.9453	2.31508	2.00947	2.78583	3.14138
GRAS	Scarecrow-like protein 8	Adur6334_comp0_c1	3.07462	2.70679	2.52055	2.61988	2.981	1.98429	2.76674	3.02751
GRAS	Scarecrow-like protein 9	Adur947_comp0_c0	2.43652	2.04241	1.75104	2.00204	1.59964	0.839691	1.60027	1.75717
GRAS	Scarecrow-like protein 6	Aipa10876_comp0_c0	2.40154	1.25056	1.34634	1.68347	2.4293	1.5249	1.5435	0.987927
GRAS	Scarecrow-like protein 6	Aipa10885_comp0_c0	2.93086	2.698	2.66812	2.68967	2.70613	2.62472	2.74939	2.58984
GRAS	DELLA protein RGL3	Aipa13142_comp3_c0	-2.03505	-2.77596	-2.70212	-3.06693	-3.39593	-4.95083	-2.67116	-1.84857
GRAS	SCARECROW	Aipa13574_comp1_c1	-1.38207	-3.53394	-3.16273	-3.36092	-1.23333	-4.33158	-3.60823	-3.2109
GRAS	DELLA protein GAIP-B	Aipa14146_comp2_c0	5.1162	5.15563	4.51412	3.95283	4.419	4.50182	4.8578	4.31742
GRAS	Scarecrow-like protein 13	Aipa15575_comp0_c0	6.10351	5.93644	5.7092	5.90937	5.41131	5.44467	5.70196	6.25976
GRAS	Scarecrow-like protein 3	Aipa16117_comp0_c0	1.32615	1.21164	1.55221	1.85944	1.31769	0.69807	1.47301	1.54646
GRAS	Scarecrow-like protein 3	Aipa16617_comp1_c0	-9.96578	-9.96578	-9.96578	-9.96578	-9.96578	-9.96578	-9.96578	-9.96578
GRAS	SHORT-ROOT	Aipa1731_comp0_c0	-1.5009	-5.17571	-5.57347	-5.52838	-0.463947	0.507583	-5.71786	-4.21983
GRAS	Nodulation-signaling pathway 2 protein	Aipa17346_comp1_c0	-2.401	-3.13712	-3.34129	-2.7992	-6.74339	-5.401	-2.41632	-2.76939
GRAS	Scarecrow-like protein 5	Aipa17865_comp0_c0	3.18761	3.10103	2.77996	3.73527	0.298658	0.524398	2.43563	3.55549
GRAS	Scarecrow-like protein 5	Aipa17865_comp1_c0	2.47422	1.79563	1.67897	2.82253	-0.228819	-0.368973	1.40508	2.27818
GRAS	DELLA protein GAI	Aipa21183_comp0_c0	4.32416	4.17457	2.16404	1.39451	4.29047	3.79677	2.74832	2.10075
GRAS	Scarecrow-like transcription factor PAT1	Aipa22339_comp0_c0	2.50411	2.29719	3.21485	2.44723	2.42528	3.01555	2.85513	2.84653
GRAS	Scarecrow-like protein 32	Aipa24052_comp1_c0	-9.96578	-9.96578	-6.74339	-4.16704	-9.96578	-9.96578	-9.96578	-6.59655
GRAS	Scarecrow-like protein 14	Aipa2447_comp2_c0	5.52586	5.49167	5.52234	5.42157	4.76684	5.20295	5.81372	5.4563
GRAS	Scarecrow-like protein 14	Aipa2470_comp0_c0	2.00348	1.95358	1.42635	1.34842	1.24164	1.3115	1.53124	1.81517
GRAS	Scarecrow-like protein 14	Aipa2471_comp0_c0	-0.370216	-0.988504	-5.26534	-1.0609	-2.61117	-3.51183	-2.92869	-4.19319
GRAS	DELLA protein GAI1	Aipa26893_comp0_c0	-0.203125	-0.828793	1.53688	0.655962	-0.433104	1.77723	2.40998	1.63599
GRAS	Scarecrow-like protein 14	Aipa28209_comp0_c0	5.58042	5.61527	4.65562	4.53877	4.28407	4.37411	4.68896	4.67195
GRAS	Scarecrow-like protein 14	Aipa28211_comp0_c0	3.71087	3.75531	2.72465	2.77097	3.52749	2.83329	3.40835	3.23838
GRAS	Scarecrow-like protein 8	Aipa30779_comp0_c0	-0.60092	-1.90149	-1.13606	-2.23107	-1.56348	-1.2969	-0.751465	-0.853779
GRAS	Nodulation-signaling pathway 2 protein	Aipa32438_comp0_c0	1.09873	1.52072	0.554507	0.965199	0.28056	-0.281036	0.411788	1.13093
GRAS	SHORT-ROOT	Aipa32528_comp0_c0	1.18967	0.905094	-0.269976	-2.19981	1.29572	-0.229946	-0.322529	-1.05789
GRAS	Scarecrow-like protein 32	Aipa32539_comp0_c0	-1.68192	-2.6773	-4.98089	-4.96578	-3.36587	-4.70526	-6.46328	-6.59655
GRAS	Scarecrow-like protein 15	Aipa32770_comp0_c0	0.363265	0.70251	1.67702	2.54564	-0.367732	-0.496142	0.91482	2.01102
GRAS	Scarecrow-like protein 28	Aipa32975_comp0_c0	3.02473	1.68137	1.12389	0.28056	3.70697	1.2754	1.08429	0.195348
GRAS	Scarecrow-like protein 13	Aipa33993_comp1_c0	4.71895	4.0432	3.76125	3.80116	4.20443	3.55201	3.75631	3.64266
GRAS	Scarecrow-like protein 4	Aipa34381_comp0_c0	-1.10263	-0.822826	-2.89611	-1.37707	0.200379	-2.29808	-1.4357	-1.66048
GRAS	Scarecrow-like protein 4	Aipa34383_comp1_c0	1.63583	1.5864	0.929539	1.98124	1.85838	0.562344	1.44042	1.85679
GRAS	Scarecrow-like protein 3	Aipa34445_comp0_c0	-0.817731	-1.11612	-0.380196	-0.0499049	-0.826233	-1.40227	-0.85726	-0.0271848
GRAS	Scarecrow-like protein 23	Aipa34455_comp0_c0	2.73913	2.66076	1.23879	0.84773	1.54514	1.06557	1.48646	1.05589
GRAS	Scarecrow-like protein 9	Aipa39143_comp0_c0	2.18322	2.2262	0.76242	0.931053	1.30821	0.526403	0.978684	0.974285
GRAS	Nodulation-signaling pathway 1 protein	Aipa40343_comp0_c0	-3.85031	-9.96578	-4.43181	-4.15843	-2.34862	-4.26534	-4.26534	-9.96578
GRAS	Nodulation-signaling pathway 1 protein	Aipa40346_comp0_c0	-5.76939	-9.96578	-6.42146	-6.09132	-4.44222	-5.22882	-9.96578	-6.19319
GRAS	Chitin-inducible gibberellin-responsive protein 1	Aipa41105_comp0_c0	6.09212	6.28106	5.77193	6.36853	5.46283	4.99554	6.09809	6.54557
GRAS	SCARECROW	Aipa42414_comp0_c0	-2.31953	-4.51732	-4.32193	-9.96578	-2.36835	-5.82283	-9.96578	-9.96578
GRAS	SHORT-ROOT	Aipa44665_comp0_c0	-3.73057	-9.96578	-9.96578	-9.96578	-2.64686	-9.96578	-9.96578	-9.96578
GRAS	Scarecrow-like protein 1	Aipa47879_comp0_c0	6.25842	5.89482	6.056	6.30415	5.22725	5.40622	5.80754	6.07243
GRAS	Nodulation-signaling pathway 2 protein	Aipa48163_comp0_c0	-1.92869	-3.98089	-3.42663	-4.15843	-2.79586	-4.4112	-2.78588	-2.662
GRAS	Nodulation-signaling pathway 2 protein	Aipa48163_comp1_c0	-1.45799	-9.96578	-4.85031	-2.34862	-4.96578	-4.49546	-3.44222	-1.41889
GRAS	SCARECROW	Aipa48681_comp0_c0	-9.96578	-5.64386	-1.91231	-1.58352	-9.96578	-4.24697	-1.71944	-1.74985
GRAS	Chitin-inducible gibberellin-responsive protein 1	Aipa49156_comp0_c0	2.60375	1.44255	1.38128	0.897628	0.00480099	0.622618	0.812567	1.88908
GRAS	DELLA protein GAI1	Aipa50108_comp0_c0	-6.12448	-9.96578	-9.96578	-9.96578	-9.96578	-9.96578	-9.96578	-6.19319
GRAS	Scarecrow-like protein 8	Aipa52265_comp0_c0	3.35901	2.99029	2.66243	2.92213	3.23138	2.7939	3.06108	3.29357
GRAS	DELLA protein GAI	Aipa5797_comp0_c0	-4.74339	-4.76939	-9.96578	-5.74339	-4.15843	-9.96578	-9.96578	-9.96578
GRAS	Scarecrow-like protein 3	Aipa6830_comp0_c0	-5.74339	-9.96578	-9.96578	-9.96578	-6.69277	-9.96578	-9.96578	-9.96578
GRAS	SCARECROW	Aipa9378_comp0_c0	0.27858	-1.22657	-3.6681	-4.26534	1.08701	-1.81097	-1.86775	-2.66505
GRF	Growth-regulating factor 5	Adur1387_comp0_c0	-5.12448	-9.96578	-9.96578	-5.96578	-2.68347	-9.96578	-9.96578	-9.96578
GRF	Growth-regulating factor 4	Adur17205_comp0_c0	2.36018	1.36868	1.72028	1.43741	2.24092	1.45856	1.84613	1.123
GRF	Growth-regulating factor 1	Adur2746_comp0_c0	2.08111	0.54168	-1.78422	-2.81604	2.34189	-1.34373	-0.72738	-1.82453
GRF	Growth-regulating factor 4	Adur30273_comp0_c0	2.35097	1.62901	1.98841	1.24874	1.54514	0.689746	0.4868	0.16006
GRF	Growth-regulating factor 7	Adur32088_comp0_c0	2.80749	1.23184	-1.16165	-1.39973	2.77737	-1.26419	0.0786098	-1.152
GRF	Growth-regulating factor 6	Adur35138_comp2_c0	1.75403	-0.0306192	-5.82283	-5.74339	0.498761	-2.8365	-4.99616	-5.17571
GRF	GRF1-interacting factor 1	Adur37201_comp0_c0	2.60193	1.40363	1.47733	1.6719	2.17035	1.15704	1.95655	2.14318
GRF	Growth-regulating factor 4	Adur41087_comp0_c0	3.43171	2.66198	2.51223	3.68553	1.91915	0.769772	2.3339	3.0512
GRF	Growth-regulating factor 7	Adur4227_comp0_c0	2.48826	1.79161	-0.381448	0.739848	2.28274	0.333805	-0.793357	-1.52284
GRF	Growth-regulating factor 5	Adur43267_comp0_c0	1.39506	0.214125	0.118138	-0.930527	1.7277	-1.17354	-0.435053	-0.16273
GRF	Growth-regulating factor 12	Adur47143_comp1_c0	0.250557	1.65382	0.0124495	0.437228	0.105231	-1.74823	0.666605	0.906891
GRF	Growth-regulating factor 5	Adur8331_comp0_c0	0.617612	-2.35599	-0.873908	-1.85726	0.189456	-4.09132	-1.26882	-2.59946
GRF	Growth-regulating factor 12	Aipa11100_comp4_c0	4.04054	4.72312	3.59479	3.61738	2.83066	1.64386	3.94904	3.94205
GRF	Growth-regulating factor 12	Aipa11103_comp0_c0	2.14589	2.42984	2.07073	2.85247	1.04474	3.05878	2.28442	2.85732
GRF	Growth-regulating factor 5	Aipa16265_comp0_c0	2.29042	0.606284	1.75061	1.02195	1.73812	0.0445107	1.78478	0.962981
GRF	Growth-regulating factor 4	Aipa16936_comp3_c0	1.51265	1.01078	0.864995	0.319618	1.33609	-0.565616	-0.234465	0.109249
GRF	Growth-regulating factor 7	Aipa19827_comp0_c0	4.07033	2.13619	-1.59219	-3.52284	4.46815	0.0922074	0.0491661	-0.965784
GRF	Growth-regulating factor 1	Aipa23491_comp0_c0	0.797705	-0.518701	-3.10366	-2.662	1.16006	-4.42146	-3.14987	-3.92869
GRF	Growth-regulating factor 1	Aipa38365_comp0_c0	3.1544	2.54819	-2.48735	-1.82453	1.63691	-2.81604	-6.09132	-5.19319
GRF	Growth-regulating factor 5	Aipa40301_comp0_c0	-3.55075	-3.64386	-3.8997	-5.55075	-6.74339	-9.96578	-9.96578	-9.96578
GRF	Growth-regulating factor 1	Aipa46331_comp0_c0	-0.135533	-0.831358	-0.770207	0.335712	-0.164884	-1.89611	0	0.124769
GRF	Growth-regulating factor 1	Aipa48515_comp0_c0	2.30908	0.924987	-1.1965	-1.96203	2.61455	-1.662	-1.11404	-2.32193
GRF	Growth-regulating factor 5	Aipa49816_comp0_c0	-0.300448	-3.1976	-1.80928	-2.71154	0.261431	-4.42146	-2.9771	-2.66505
HB	Uncharacterized protein At1g27050	Adur11629_comp0_c0	3.56381	2.97245	2.83208	3.13903	3.33003	2.71362	3.01489	3.0348
HB	Transcription factor HB29	Adur20366_comp0_c0	4.55232	3.18264	2.94848	2.24621	3.13115	2.57273	2.89601	1.5279
HB	HB29	Adur30558_comp0_c0	1.006	0.767796	2.20111	1.9476	-0.226566	2.13564	2.17259	0.921944
HB	HB29	Adur34037_comp0_c0	-0.816884	-0.508403	-2.21759	-1.97521	-0.594371	-2.52838	-1.26419	-1.70683
HB	HB29	Adur41375_comp1_c0	-9.96578	-9.96578	-3.73057	-9.96578	-3.97332	-3.57347	-9.96578	-9.96578
HB	HB29	Aipa32831_comp0_c0	0.366998	-0.882748	-3.49546	-1.18771	-0.592919	-3.17137	-1.00192	-1.26882
HB	Uncharacterized protein At1g27050	Aipa33193_comp0_c0	3.5834	2.49048	3.03674	3.15543	0.601855	-0.595097	-0.467932	0.0547327
HB	HB29	Aipa35746_comp0_c0	4.52149	3.10969	4.25182	3.60086	2.2561	3.16446	3.85217	2.6887
HB	Transcription factor HB29	Aipa43349_comp0_c0	-3.57347	-9.96578	-5.82283	-3.73057	-4.47393	-9.96578	-5.93604	-9.96578
HB	HB29	Aipa44205_comp0_c0	-1.40992	-3.31713	-3.04295	-3.09954	-2.12868	-4.70526	-2.5792	-3.32193
HB OTHER	Homeobox protein LUMINIDEPENDENS	Adur10044_comp0_c0	1.46292	1.98841	0.445727	0.0940108	1.11747	2.19061	0.297485	0.310728
HB OTHER	Homeobox protein LUMINIDEPENDENS	Adur10044_comp1_c0	3.2225	2.88564	2.628	2.67235	2.74373	2.6311	2.46806	2.54168
HB OTHER	Homeobox protein LUMINIDEPENDENS	Aipa45424_comp1_c1	2.80261	2.54003	2.07702	1.98574	2.17622	2.11348	2.01293	2.04544
HB-PHD	Pathogenesis-related homeodomain protein	Adur28429_comp1_c0	2.60011	2.2194	1.8704	1.91991	2.19209	2.0627	2.0785	1.92347
HB-PHD	Pathogenesis-related homeodomain protein	Adur8183_comp0_c0	-0.754707	-1.31713	-1.24583	-1.0499	-1.2723	0.0881416	-0.807595	-0.643105
HB-PHD	Homeobox protein HAT3.1	Adur8520_comp0_c0	3.67822	2.52824	2.29141	2.0103	3.36905	1.24489	1.45786	1.79757
HB-PHD	Homeobox protein HAT3.1	Aipa16436_comp1_c0	2.22301	2.18756	2.27342	2.07302	1.69807	2.13005	2.3274	2.50614
HB-PHD	Homeobox protein HAT3.1	Aipa41665_comp0_c0	4.36679	3.73693	3.12085	3.08242	3.58656	2.65749	2.87119	3.29924
HB-PHD	Pathogenesis-related homeodomain protein	Aipa49717_comp0_c0	-1.13395	-1.23673	-2.00385	-1.47928	-0.896111	-1.04593	-0.915936	-0.70056
HD ZIP	Homeobox-leucine zipper protein ATHB-15	Adur10223_comp0_c0	5.67729	5.40888	5.31395	5.28019	4.92586	5.16046	5.2901	5.26725
HD ZIP	Homeobox-leucine zipper protein HOX32	Adur10467_comp0_c0	4.94698	5.00408	4.60176	4.96671	4.40179	3.68201	4.82105	4.82185
HD ZIP	Homeobox-leucine zipper protein ATHB-7	Adur11020_comp0_c0	1.95531	3.03592	2.05357	3.00306	0.958038	0.340657	1.88284	2.24499
HD ZIP	Homeobox-leucine zipper protein HAT5	Adur11705_comp0_c0	5.21677	6.02095	6.14047	6.54117	2.8472	3.71289	4.84831	5.17421
HD ZIP	Homeobox-leucine zipper protein HOX19	Adur12_comp0_c1	1.97036	0.556797	0.803503	-1.03702	-0.193195	1.41954	0.537048	-0.0533939
HD ZIP	Homeobox-leucine zipper protein MERISTEM L1	Adur12462_comp0_c0	-2.98089	-9.96578	-9.96578	-6.42146	-2.2723	-3.46328	-5.48466	-9.96578
HD ZIP	Homeobox-leucine zipper protein GLABRA 2	Adur1527_comp0_c0	-0.792524	-9.96578	-9.96578	-1.6773	-2.43181	-9.96578	-1.24241	-0.984693
HD ZIP	Homeobox-leucine zipper protein ATHB-40	Adur15857_comp0_c0	2.67604	2.83996	-0.962032	0.635058	0.0763311	-1.85726	1.83794	-0.271136
HD ZIP	Homeobox-leucine zipper protein HAT7	Adur20394_comp1_c0	-3.71154	-4.76939	-9.96578	-4.14987	-1.34129	-2.87832	-9.96578	-9.96578
HD ZIP	Homeobox-leucine zipper protein HAT3	Adur20462_comp1_c0	-0.625934	-3.35599	-9.96578	-5.24697	-3.5792	-5.62001	-9.96578	-9.96578
HD ZIP	Homeobox-leucine zipper protein REVOLUTA	Adur21373_comp0_c0	4.06224	3.5484	3.36551	3.06494	3.52377	3.46928	3.4208	3.17169
HD ZIP	Homeobox-leucine zipper protein MERISTEM L1	Adur21895_comp0_c0	-3.74339	-5.50635	-4.03505	-3.5009	-2.74662	-9.96578	-6.90689	-4.08314
HD ZIP	Homeobox-leucine zipper protein GLABRA 2	Adur24490_comp0_c0	-1.24241	-2.81604	-3.26998	-2.08518	-3.401	0.80488	-2.70212	-2.2109
HD ZIP	Homeobox-leucine zipper protein HDG2	Adur24785_comp0_c0	0.413955	0.344071	0.167786	-0.000962118	-0.614109	-1.36959	-0.0639118	-0.316528
HD ZIP	Homeobox-leucine zipper protein REVOLUTA	Adur25389_comp0_c0	1.76001	1.18163	0.683172	1.59216	1.85266	-0.845979	0.981122	0.306846
HD ZIP	Homeobox-leucine zipper protein REVOLUTA	Adur2612_comp0_c0	3.94648	3.6685	3.07211	3.25278	3.66217	3.28407	3.56584	3.58211
HD ZIP	Homeobox-leucine zipper protein REVOLUTA	Adur2612_comp1_c0	2.31373	2.67061	1.58496	1.96692	2.23164	1.04614	2.03257	2.39451
HD ZIP	Homeobox-leucine zipper protein REVOLUTA	Adur2613_comp0_c0	4.83547	4.39885	4.18492	4.55692	4.34589	3.37374	4.45066	4.78876
HD ZIP	Homeobox-leucine zipper protein HOX3	Adur26943_comp0_c0	0.287669	1.46327	0.967169	1.78283	-1.9087	-1.24469	1.06626	2.02869
HD ZIP	Homeobox-leucine zipper protein HAT22	Adur2772_comp0_c1	-1.14667	1.09536	3.79154	2.72137	-1.85204	2.92941	4.26686	3.73104
HD ZIP	Homeobox-leucine zipper protein HDG1	Adur27838_comp0_c0	2.00492	1.12873	-1.26882	-2.08927	1.40781	0.62605	-1.12658	-1.42533
HD ZIP	Homeobox-leucine zipper protein ATHB-16	Adur28063_comp0_c0	3.81547	2.76313	2.78367	1.96852	2.88323	2.3774	2.63776	1.45066
HD ZIP	Homeobox-leucine zipper protein HDG1	Adur29167_comp0_c0	1.61196	0.347477	0.136191	-1.31953	1.9342	0.930296	0.775683	-0.6951
HD ZIP	Homeobox-leucine zipper protein ANTHOCYANINLESS 2	Adur29167_comp1_c0	-0.170286	-0.354759	-1.82113	-3.23333	0.192825	-0.934198	-0.983741	-1.78256
HD ZIP	Homeobox-leucine zipper protein ATHB-7	Adur29367_comp0_c0	3.4177	3.37128	3.13723	4.15901	1.19808	2.40944	3.61855	4.4203
HD ZIP	Homeobox-leucine zipper protein HAT7	Adur30582_comp0_c0	2.69004	3.84502	2.65642	2.45514	2.35708	3.5284	3.85253	3.43523
HD ZIP	Homeobox-leucine zipper protein ATHB-6	Adur32476_comp0_c0	6.90241	6.23771	6.57617	6.51707	6.89215	6.20534	7.12233	7.35077
HD ZIP	Homeobox-leucine zipper protein ATHB-13	Adur34121_comp0_c0	6.01449	6.06893	4.41129	4.05123	4.73236	4.65317	4.07048	3.73466
HD ZIP	Homeobox-leucine zipper protein HAT5	Adur34128_comp0_c0	3.81704	3.82416	2.58745	3.07559	2.52565	1.61667	3.01721	4.14977
HD ZIP	Homeobox-leucine zipper protein HAT14	Adur35124_comp1_c0	-2.80255	0.35464	1.26083	3.35337	-0.203125	-2.88541	1.15575	3.09085
HD ZIP	Homeobox-leucine zipper protein HAT5	Adur35548_comp0_c0	5.4658	5.42431	5.53846	6.48466	4.6807	5.45858	6.43981	7.0296
HD ZIP	Homeobox-leucine zipper protein HDG11	Adur36337_comp0_c1	-0.473263	-2.63786	-3.28865	-4.49546	-1.97332	-3.51183	-5.90689	-5.02718
HD ZIP	Homeobox-leucine zipper protein HDG11	Adur36337_comp2_c0	-1.65139	-4.14136	-9.96578	-9.96578	-3.39088	-4.62001	-4.59655	-4.58496
HD ZIP	Homeobox-leucine zipper protein ATHB-8	Adur38226_comp1_c0	3.01197	2.95314	3.56409	4.32718	2.96963	3.36812	4.03709	4.08964
HD ZIP	Homeobox-leucine zipper protein ATHB-13	Adur39110_comp0_c0	4.07966	4.49931	4.76194	3.71017	4.93733	5.29848	5.64895	5.33752
HD ZIP	Homeobox-leucine zipper protein ATHB-13	Adur39110_comp0_c1	4.38504	4.20474	4.84584	4.1425	4.97087	5.72615	6.04385	5.71499
HD ZIP	Homeobox-leucine zipper protein HAT22	Adur39361_comp0_c0	1.75275	1.76412	3.16312	4.65869	0.247725	2.10154	3.41233	3.68415
HD ZIP	Homeobox-leucine zipper protein HAT4	Adur40565_comp0_c0	5.98496	5.28338	4.71228	5.02213	5.28229	4.14356	5.02351	4.28557
HD ZIP	Homeobox-leucine zipper protein ROC3	Adur41168_comp0_c0	-1.55922	-4.32193	-3.80928	-2.49005	-0.68966	-4.52838	-9.96578	-9.96578
HD ZIP	Homeobox-leucine zipper protein ROC3	Adur41168_comp2_c0	-0.245825	-3.09542	-3.75633	-3.09954	-0.52146	-2.32675	-4.68038	-2.61706
HD ZIP	Homeobox-leucine zipper protein HDG5	Adur41168_comp2_c1	-0.286891	-2.33886	-2.93972	-3.26998	-0.52008	-2.86075	-3.21983	-2.77596
HD ZIP	Homeobox-leucine zipper protein HOX27	Adur42343_comp0_c0	0.324619	1.64432	1.21018	2.06339	1.02101	2.22661	1.23716	2.35924
HD ZIP	Homeobox-leucine zipper protein HDG8	Adur45021_comp0_c0	-1.51732	-1.2863	-9.96578	-4.63188	-3.14987	-9.96578	-9.96578	-6.79586
HD ZIP	Homeobox-leucine zipper protein PROTODERMAL FACTOR 2	Adur45194_comp0_c0	-0.733763	-1.61558	-0.598006	-0.167042	-1.20202	-1.55498	-0.549339	-0.639355
HD ZIP	Homeobox-leucine zipper protein ANTHOCYANINLESS 2	Adur45404_comp0_c0	-0.439611	-2.74985	-3.7892	-4.16704	-0.988504	-3.30282	-4.15843	-4.32193
HD ZIP	Homeobox-leucine zipper protein HAT14	Adur46675_comp0_c0	2.98185	1.95494	1.94261	1.30529	1.95271	1.85333	2.48852	2.15251
HD ZIP	Homeobox-leucine zipper protein HAT5	Adur47728_comp1_c0	3.12471	2.05288	0.957791	1.65337	3.03398	2.30646	0.95977	1.86354
HD ZIP	Homeobox-leucine zipper protein HAT22	Adur48086_comp0_c0	3.32207	3.96784	5.17419	5.9937	2.27153	4.37177	5.50543	6.17661
HD ZIP	Homeobox-leucine zipper protein GLABRA 2	Adur49653_comp1_c0	-1.57204	-4.09954	-2.38836	-0.843388	-1.30876	-5.82283	-4.24697	-1.21424
HD ZIP	homeobox-leucine zipper protein ATHB-51	Adur50659_comp0_c0	-3.56206	-9.96578	-9.96578	-9.96578	-1.64988	-9.96578	-9.96578	-9.96578
HD ZIP	Homeobox-leucine zipper protein HDG8	Adur5626_comp0_c1	-0.300448	-2.49818	-9.96578	-5.59655	-2.86425	-9.96578	-9.96578	-9.96578
HD ZIP	Homeobox-leucine zipper protein HAT3	Adur619_comp0_c1	2.37953	1.42725	-0.248679	-0.815191	1.7891	1.00024	-0.133949	-0.888078
HD ZIP	Homeobox-leucine zipper protein ANTHOCYANINLESS 2	Adur6463_comp0_c0	5.20504	3.14866	-0.665813	-1.13079	4.20787	2.56112	-0.341903	-2.96578
HD ZIP	Homeobox-leucine zipper protein REVOLUTA	Adur7189_comp0_c0	4.03791	3.49961	3.5264	3.77849	3.51016	3.24722	3.66543	4.15893
HD ZIP	Homeobox-leucine zipper protein ATHB-14	Adur7550_comp0_c0	3.1793	2.45005	1.67567	0.368489	3.89847	2.67491	2.28422	1.37462
HD ZIP	Homeobox-leucine zipper protein ATHB-14	Adur7550_comp1_c0	1.62246	0.495013	-0.611168	-1.68966	2.27491	1.26584	-0.240134	-0.529767
HD ZIP	Homeobox-leucine zipper protein HDG2	Adur824_comp0_c0	-0.322529	-3.00771	-5.14136	-3.16273	-0.183332	-3.90689	-5.50635	-5.36092
HD ZIP	Homeobox-leucine zipper protein HDG2	Adur825_comp0_c0	-1.60823	-4.27462	-4.96578	-4.75633	-1.61264	-5.401	-9.96578	-6.59655
HD ZIP	Homeobox-leucine zipper protein ATHB-7	Aipa10004_comp0_c0	3.62811	3.39515	3.81192	4.62287	1.37072	1.97294	2.86374	3.63877
HD ZIP	Homeobox-leucine zipper protein ANTHOCYANINLESS 2	Aipa1451_comp0_c0	-2.39593	-5.64386	-9.96578	-9.96578	-6.69277	-9.96578	-9.96578	-9.96578
HD ZIP	Homeobox-leucine zipper protein ROC6	Aipa1453_comp0_c0	-1.63935	-2.91412	-6.30282	-4.39088	-2.7992	-4.96578	-9.96578	-6.59655
HD ZIP	Homeobox-leucine zipper protein MERISTEM L1	Aipa16368_comp0_c0	-4.42146	-5.50635	-5.82283	-3.86425	-4.52838	-9.96578	-6.09132	-4.31234
HD ZIP	Homeobox-leucine zipper protein ATHB-13	Aipa17678_comp0_c0	4.13389	3.95227	4.7924	3.8845	5.16465	5.8577	6.02184	5.77214
HD ZIP	Homeobox-leucine zipper protein HAT22	Aipa1810_comp0_c0	1.73437	1.87053	2.66183	4.19734	0.345207	1.98076	3.04083	4.02639
HD ZIP	Homeobox-leucine zipper protein ATHB-14	Aipa23771_comp1_c0	2.58135	1.08882	1.25197	-0.312939	3.18782	1.04707	1.71765	0.996148
HD ZIP	Homeobox-leucine zipper protein HDG8	Aipa23798_comp1_c0	-0.29749	-2.22432	-5.57347	-4.13289	-1.65745	-5.82283	-4.39088	-5.76939
HD ZIP	Homeobox-leucine zipper protein ATHB-7	Aipa25081_comp0_c0	1.97966	2.8538	2.11481	2.62098	-1.22207	-1.84339	-0.988504	-0.07552
HD ZIP	Homeobox-leucine zipper protein HOX19	Aipa251_comp0_c0	0.886485	-0.409917	1.04101	-0.266501	-0.824529	2.64393	1.33724	0.267436
HD ZIP	Homeobox-leucine zipper protein ATHB-15	Aipa2710_comp1_c0	5.95565	5.75051	5.46245	5.36193	5.17571	5.40259	5.61105	5.55339
HD ZIP	Homeobox-leucine zipper protein GLABRA 2	Aipa2731_comp0_c0	-0.745809	-0.87479	-3.02327	-1.03505	-1.38836	-3.33643	-1.54934	-1.92869
HD ZIP	Homeobox-leucine zipper protein GLABRA 2	Aipa2742_comp0_c0	-3.1888	-2.5649	-3.16704	-2.73057	-1.10263	-9.96578	-3.08722	-2.4344
HD ZIP	Homeobox-leucine zipper protein ATHB-16	Aipa27464_comp1_c0	4.2323	3.55291	3.90667	3.08401	3.69198	3.52197	3.99416	3.17323
HD ZIP	Homeobox-leucine zipper protein REVOLUTA	Aipa28392_comp0_c0	4.38052	3.89601	3.31363	3.78834	3.82596	3.30471	3.69692	4.04492
HD ZIP	Homeobox-leucine zipper protein HDG2	Aipa29655_comp1_c0	-0.53952	-3.01937	-4.52838	-3.7892	-0.567753	-3.71154	-4.33158	-4.53952
HD ZIP	Homeobox-leucine zipper protein ROC3	Aipa31150_comp0_c0	-2.80255	-9.96578	-9.96578	-4.46328	-1.68966	-4.34129	-9.96578	-3.28396
HD ZIP	Homeobox-leucine zipper protein HDG5	Aipa31150_comp1_c0	-0.673463	-2.59655	-3.90689	-2.30519	-1.20867	-4.73057	-9.96578	-3.27928
HD ZIP	Homeobox-leucine zipper protein HDG5	Aipa31150_comp2_c0	-0.246395	-3.4686	-9.96578	-2.27695	-1.68038	-2.87832	-9.96578	-3.80255
HD ZIP	Homeobox-leucine zipper protein HAT22	Aipa31859_comp0_c0	4.21909	4.87137	6.29826	7.02601	3.41634	5.05217	6.61224	7.40416
HD ZIP	Homeobox-leucine zipper protein ATHB-40	Aipa32782_comp0_c0	3.08701	3.11526	0.450309	1.69139	0.723923	-0.110397	3.05276	1.21205
HD ZIP	Homeobox-leucine zipper protein HAT5	Aipa33189_comp1_c0	4.23846	3.39726	1.13991	2.04684	2.19839	0.727993	-0.188803	1.14535
HD ZIP	Homeobox-leucine zipper protein HAT4	Aipa35675_comp0_c0	0.612903	-3.08722	-4.17571	-9.96578	-1.42018	-9.96578	-6.42146	-9.96578
HD ZIP	Homeobox-leucine zipper protein HAT7	Aipa35758_comp0_c0	-3.34129	-4.16704	-6.19319	-5.52838	-2.12029	-2.8365	-4.80928	-9.96578
HD ZIP	Homeobox-leucine zipper protein HAT5	Aipa37211_comp0_c0	4.77991	5.41696	4.74545	5.56708	4.07684	4.47746	5.7502	6.17241
HD ZIP	Homeobox-leucine zipper protein HOX3	Aipa37342_comp0_c0	0.00671692	0.355016	0.89582	2.2918	0.0247925	-1.44746	0.915585	2.5844
HD ZIP	Homeobox-leucine zipper protein HAT22	Aipa38321_comp0_c1	-0.40864	-9.96578	1.72552	4.24227	-2.58496	-3.19319	1.21309	3.68736
HD ZIP	Homeobox-leucine zipper protein HOX27	Aipa39627_comp0_c1	-1.03899	0.560715	0.0162586	1.46745	-0.294538	0.510287	-0.624451	1.16693
HD ZIP	Homeobox-leucine zipper protein ROC3	Aipa39715_comp0_c0	-2.75958	-9.96578	-9.96578	-9.96578	-9.96578	-9.96578	-9.96578	-9.96578
HD ZIP	Homeobox-leucine zipper protein ROC1	Aipa41038_comp0_c0	-3.39593	-5.17571	-5.15843	-5.96578	-3.39593	-3.84339	-4.18442	-9.96578
HD ZIP	Homeobox-leucine zipper protein ANTHOCYANINLESS 2	Aipa41376_comp1_c0	-0.496821	-3.67423	-4.30282	-5.14136	-1.401	-3.17571	-4.6681	-5.6681
HD ZIP	Homeobox-leucine zipper protein MERISTEM L1	Aipa41562_comp0_c0	0.688553	0.240416	0.987685	1.01126	0.439002	1.69451	0.98307	1.04334
HD ZIP	Homeobox-leucine zipper protein HDG8	Aipa43645_comp0_c0	-1.87303	-2.69277	-6.15843	-9.96578	-4.45271	-9.96578	-9.96578	-9.96578
HD ZIP	Homeobox-leucine zipper protein ROC8	Aipa43645_comp1_c0	-2.09542	-3.05489	-9.96578	-9.96578	-1.28748	-9.96578	-9.96578	-9.96578
HD ZIP	Homeobox-leucine zipper protein ATHB-6	Aipa43931_comp0_c0	6.94711	6.21432	6.82849	6.77742	6.80106	6.38638	7.2059	7.39725
HD ZIP	Homeobox-leucine zipper protein ATHB-13	Aipa44206_comp0_c1	5.46958	5.35385	4.00423	3.4638	4.24598	4.01313	3.46039	2.96138
HD ZIP	Homeobox-leucine zipper protein HAT5	Aipa44263_comp0_c0	4.719	3.84873	2.72857	2.02136	3.87191	3.46728	3.36937	2.72166
HD ZIP	Homeobox-leucine zipper protein GLABRA 2	Aipa44596_comp0_c0	-1.1888	-1.32313	-0.892535	0.72625	-2.42146	-4.01937	-1.29808	0.708408
HD ZIP	Homeobox-leucine zipper protein HAT14	Aipa45079_comp1_c0	3.41377	2.73502	2.30363	1.98429	2.30607	1.97196	2.97771	2.65314
HD ZIP	Homeobox-leucine zipper protein HAT7	Aipa4515_comp0_c0	2.59391	3.4302	2.28865	1.42403	2.48697	3.64513	3.32812	2.96907
HD ZIP	Homeobox-leucine zipper protein ATHB-15	Aipa4706_comp1_c0	2.23879	2.48568	3.36821	4.30475	2.51164	2.56373	3.3841	3.55904
HD ZIP	Homeobox-leucine zipper protein HAT22	Aipa48488_comp0_c0	-1.60677	0.226919	2.29042	1.09896	-1.1692	2.16607	2.60415	2.96871
HD ZIP	Homeobox-leucine zipper protein HDG2	Aipa5177_comp0_c0	0.226097	-1.25154	-1.36711	-1.05689	-0.841663	-2.62891	-1.90689	-0.801715
HD ZIP	Homeobox-leucine zipper protein HDG2	Aipa5177_comp0_c1	1.73104	1.55696	1.45365	0.974529	0.713989	-0.00385233	1.0375	0.57628
HD ZIP	Homeobox-leucine zipper protein HDG1	Aipa51984_comp0_c0	1.45996	0.787711	-1.55357	-2.58785	1.74201	1.53672	-0.612637	-1.70526
HD ZIP	Homeobox-leucine zipper protein REVOLUTA	Aipa5463_comp0_c0	4.41066	3.94863	3.8371	3.52886	3.98225	3.8373	3.96224	3.70025
HD ZIP	Homeobox-leucine zipper protein HAT3	Aipa8030_comp0_c0	2.07428	0.913288	-0.584241	-0.427919	1.2548	-1.21424	-0.83908	-1.21759
HD ZIP	Homeobox-leucine zipper protein HDG1	Aipa8129_comp0_c0	1.50572	0.796321	0.285698	-1.04593	1.93458	2.25369	1.01507	-0.215915
HD ZIP	Homeobox-leucine zipper protein ANTHOCYANINLESS 2	Aipa8129_comp1_c0	0.0229004	-1.65745	-1.49411	-2.58208	-0.214798	-1.17788	-0.882748	-2.64085
HD ZIP	Homeobox-leucine zipper protein HDG11	Aipa8598_comp1_c0	-0.850307	-2.54512	-6.55075	-4.65593	-1.152	-3.28865	-5.90689	-6.19319
HDZIP	Homeobox-leucine zipper protein ATHB-7	Aipa32217_comp0_c0	2.15078	1.35783	1.17739	1.60201	2.06959	0.226509	1.13991	1.35332
HDZIP	Homeobox-leucine zipper protein HAT2	Aipa8030_comp2_c0	0.679274	-0.528379	-1.08927	-1.88186	0.7709	-1.43051	-1.81434	-2.79586
HMG	High mobility group B protein 9	Adur11115_comp0_c0	-1.93236	-3.52284	-5.57347	-9.96578	-4.6681	-9.96578	-9.96578	-9.96578
HMG	High mobility group B protein 9	Adur11115_comp2_c0	-5.38082	-9.96578	-9.96578	-5.59655	-5.74339	-9.96578	-9.96578	-5.87832
HMG	High mobility group B protein 1	Adur29656_comp0_c0	6.97124	6.70511	6.54962	7.21727	5.5216	5.77058	6.52246	7.01727
HMG	High mobility group B protein 14	Adur32224_comp2_c0	5.1202	4.62303	4.20768	4.22748	4.25648	4.08851	4.32797	4.63463
HMG	High mobility group B protein 10	Adur3842_comp0_c0	5.163	4.86458	4.14146	3.80109	3.48246	3.61412	3.41886	3.51164
HMG	High mobility group B protein 2	Adur40468_comp0_c0	3.67747	2.73364	1.17462	1.13422	3.50851	1.31711	-0.438959	0.00575927
HMG	High mobility group B protein 13	Adur40683_comp0_c0	3.60063	1.54712	-1.08416	-2.83307	4.70441	1.24347	-1.48735	-1.36463
HMG	FACT complex subunit SSRP1	Adur8006_comp0_c0	5.75422	5.33214	4.76095	5.04088	4.96081	4.16374	4.82843	5.11704
HMG	High mobility group B protein 7	Adur8924_comp0_c0	0.127853	-1.25498	-3.41632	-4.86425	0.916604	-1.3474	-4.12448	-4.37084
HMG	High mobility group B protein 7	Adur8926_comp0_c0	4.36079	2.87729	-0.418247	-2.06895	5.23189	2.68639	-1.39214	-1.56775
HMG	High mobility group B protein 15	Adur9397_comp0_c0	-1.85726	-4.52838	-1.51595	-0.975208	-4.32193	-6.42146	-4.75633	-3.64988
HMG	High mobility group B protein 13	Aipa18342_comp0_c0	3.41981	1.6017	-1.03111	-0.848574	4.5196	1.04078	-2.30757	-1.36339
HMG	High mobility group B protein 15	Aipa18941_comp1_c0	1.71896	0.815575	0.432603	0.573375	-9.96578	-3.01547	0.301002	0.266237
HMG	High mobility group B protein 1	Aipa3250_comp0_c0	6.46246	6.26296	6.04385	6.54065	5.19945	5.13062	5.96993	6.43741
HMG	High mobility group B protein 9	Aipa34303_comp0_c0	-5.05889	-9.96578	-6.15843	-4.12448	-9.96578	-9.96578	-9.96578	-9.96578
HMG	High mobility group B protein 7	Aipa42053_comp0_c1	3.79386	2.47153	-0.747423	-1.65896	4.74398	2.06798	-0.448771	-0.964845
HMG	High mobility group B protein 15	Aipa42133_comp0_c0	-2.86425	-2.72738	-1.01742	-0.207006	-4.02718	-5.82283	-3.46328	-3.08314
HMG	High mobility group B protein 14	Aipa43705_comp2_c0	3.56535	3.31329	2.7248	2.97795	2.74732	2.28905	2.96119	3.10596
HMG	FACT complex subunit SSRP1	Aipa4545_comp0_c0	5.25376	4.90941	4.36411	4.64241	4.55686	4.27483	4.50837	4.67078
HMG	High mobility group B protein 9	Aipa9413_comp2_c0	5.67177	5.61905	4.59747	4.2031	3.4049	3.46702	3.17675	3.33423
HSF	Heat shock factor protein HSF24	Adur10843_comp0_c0	3.58151	3.50191	6.02077	6.2648	3.33128	4.73897	6.28867	6.74767
HSF	Heat stress transcription factor A-4c	Adur12128_comp0_c0	0.594549	0.026682	0.379621	0.951588	-0.0709665	0.219091	0.945857	1.31053
HSF	Heat stress transcription factor A-4c	Adur12130_comp0_c0	1.50623	1.27779	1.59852	1.96076	0.95432	2.1793	2.04649	2.53207
HSF	Heat stress transcription factor A-1	Adur20767_comp2_c0	3.54329	3.49578	2.65268	2.91514	2.43616	2.52473	2.79549	2.79306
HSF	Heat stress transcription factor A-2b	Adur26811_comp0_c0	2.12212	0.570139	1.56348	3.08882	-0.139766	-0.357221	1.62231	2.92568
HSF	Heat stress transcription factor B-3	Adur27592_comp1_c0	1.50148	1.09469	2.31673	6.81298	0.712522	-1.24127	3.71355	6.47816
HSF	Heat shock factor protein HSF30	Adur2801_comp0_c0	5.51704	4.44579	2.57982	3.6034	4.66596	2.47526	3.15283	3.92698
HSF	Heat stress transcription factor A-8	Adur30347_comp2_c0	3.82633	3.48268	3.38428	3.59646	2.46493	2.42635	3.58936	4.00003
HSF	Heat stress transcription factor A-5	Adur34945_comp0_c0	4.09803	3.73202	3.44197	3.58336	2.59248	3.07108	3.21361	3.46218
HSF	Heat stress transcription factor A-6b	Adur3517_comp1_c0	3.10579	2.36504	2.23838	2.17014	3.16752	2.87539	2.48156	3.19356
HSF	Heat stress transcription factor C-1	Adur39591_comp0_c0	-0.351074	0.0630427	-0.628906	1.52924	-0.50226	0.217438	0.93634	1.93017
HSF	Heat shock factor protein HSF8	Adur41184_comp0_c0	2.49604	2.66577	1.73176	2.26193	1.10187	1.26283	1.05149	1.3978
HSF	Heat shock factor protein HSF8	Adur41187_comp0_c0	3.45431	2.94617	2.57394	2.87217	3.01447	2.0835	2.42841	2.46798
HSF	Heat stress transcription factor A-4c	Adur41982_comp0_c0	4.35351	4.3852	3.6552	3.80174	3.61855	3.68119	3.93143	4.43503
HSF	Heat stress transcription factor A-5	Adur42126_comp0_c0	4.58962	4.28138	3.97217	4.46678	3.38359	4.24014	4.15278	4.59729
HSF	Heat stress transcription factor A-5	Adur42131_comp0_c0	3.35106	2.55311	2.58272	2.89433	2.00504	1.85891	2.58111	2.71575
HSF	Heat shock factor protein HSF8	Adur42131_comp1_c0	2.34047	1.92067	1.65367	1.98805	1.20914	0.701919	2.17505	1.7948
HSF	Heat stress transcription factor B-4b	Adur43122_comp1_c0	1.50318	-1.30876	-1.63188	-2.25843	2.10344	-1.03603	-1.97143	-2.71154
HSF	Heat stress transcription factor A-2	Adur43489_comp1_c0	2.21143	1.06166	-1.11404	-0.940645	1.53788	-0.20036	-0.144542	0.862088
HSF	Heat stress transcription factor A-6b	Adur46570_comp0_c0	2.04463	2.21205	2.30733	3.87276	1.44714	0.427249	1.98768	3.79608
HSF	Heat stress transcription factor A-3	Adur50615_comp0_c0	4.63865	3.8025	3.98778	4.57934	0.802124	0.616358	0.592955	1.0134
HSF	Heat stress transcription factor B-2b	Adur5409_comp0_c0	2.98489	3.04124	1.98319	2.39662	2.9855	2.48431	2.59741	3.34724
HSF	Heat stress transcription factor B-2b	Adur6453_comp0_c0	2.79452	2.80371	1.91188	1.74287	2.2135	1.38957	2.59288	2.15963
HSF	Heat stress transcription factor B-2b	Adur6453_comp1_c0	5.17895	4.8212	4.60514	4.12722	4.54942	4.56499	4.80799	4.18587
HSF	Heat stress transcription factor A-2	Adur8272_comp0_c0	0.517024	0.0913049	-1.56775	-1.81604	0.77905	-0.816884	-0.348011	-0.701342
HSF	Heat stress transcription factor B-4	Adur9824_comp0_c0	-0.726584	-1.66353	-4.01159	-2.52284	-1.30045	-1.9866	-2.47928	-3.662
HSF	Heat stress transcription factor A-3	Aipa11923_comp0_c0	4.68132	4.21966	4.22561	4.59198	1.22589	0.567545	1.15553	1.5304
HSF	Heat stress transcription factor A-6b	Aipa16700_comp0_c0	3.47041	2.97551	2.87191	2.95606	3.60751	3.04888	3.06471	4.13271
HSF	Heat stress transcription factor A-5	Aipa18367_comp0_c0	4.14105	3.78726	3.77989	3.84883	2.70797	3.23287	3.62714	3.80863
HSF	Heat stress transcription factor A-4a	Aipa26398_comp0_c0	1.22918	1.04847	0.78017	1.19975	0.82565	1.25379	1.43082	1.76709
HSF	Heat stress transcription factor B-4b	Aipa28175_comp0_c0	2.30947	0.758161	-0.314733	-4.46328	2.20675	0.46432	0.00384207	-1.20978
HSF	Heat stress transcription factor A-5	Aipa28683_comp2_c0	4.25631	3.80209	3.73158	4.07039	2.78806	3.12207	3.65852	4.32005
HSF	Heat shock factor protein HSF8	Aipa31141_comp0_c0	1.55057	0.734944	-0.0780559	0.649539	1.08429	0.413955	0.187768	0.423668
HSF	Heat shock factor protein HSF8	Aipa31144_comp0_c0	1.84987	0.852265	0.258619	0.482676	1.27759	-0.367732	1.16886	0.481299
HSF	Heat shock factor protein HSF24	Aipa32650_comp1_c0	3.53178	3.48598	5.95104	6.00357	3.22851	4.71414	6.1295	6.45473
HSF	Heat stress transcription factor B-2b	Aipa33116_comp0_c0	2.40372	2.24793	1.12851	1.68362	2.37685	2.30791	1.70487	2.6294
HSF	Heat stress transcription factor A-1	Aipa34354_comp0_c0	3.45527	3.03075	2.34075	2.56941	2.60375	1.98671	2.62667	2.83154
HSF	Heat stress transcription factor A-4c	Aipa3469_comp0_c0	5.04311	4.95058	4.28338	4.34939	4.23312	3.9391	4.48461	5.06977
HSF	Heat stress transcription factor A-2	Aipa38223_comp1_c0	3.45974	2.57789	0.531402	0.632578	2.56243	0.694212	0.959028	1.99615
HSF	Heat stress transcription factor B-4	Aipa38508_comp0_c0	2.19766	0.790772	-1.04692	-3.01547	2.38258	0.177599	-1.97521	-3.60238
HSF	Heat stress transcription factor A-6b	Aipa41443_comp0_c0	-2.77926	-3.28865	-2.0811	-0.875672	-1.66658	-4.85031	-4.82283	-2.5649
HSF	Heat stress transcription factor A-6b	Aipa41461_comp0_c0	-9.96578	-9.96578	-9.96578	-2.67116	-9.96578	-9.96578	-2.47126	-1.73536
HSF	Heat stress transcription factor A-8	Aipa44097_comp0_c0	4.4886	4.26015	3.87951	4.00426	2.97239	2.84351	3.9024	4.15702
HSF	Heat stress transcription factor B-3	Aipa45211_comp2_c0	-0.149867	0.469539	0.943359	6.1417	-0.887189	-3.30282	2.68459	5.78296
HSF	Heat stress transcription factor B-4	Aipa47652_comp0_c1	0.70044	0.9855	-1.03702	-2.18006	-0.524223	-1.97521	-1.64686	-2.92139
HSF	Heat shock factor protein HSF30	Aipa48457_comp0_c0	6.34979	5.57053	3.77681	4.32034	5.58196	3.85927	4.43658	4.8096
HSF	Heat shock factor protein HSF30	Aipa49752_comp0_c0	0.834037	0.249344	-2.7084	-3.55075	0.414316	-1.18224	-0.926865	-1.866
HSF	Heat stress transcription factor C-1	Aipa571_comp0_c0	-0.793357	0.279768	-1.01256	0.153589	-1.74662	-1.52284	-0.595823	0.850399
HSF	Heat stress transcription factor C-1	Aipa571_comp1_c0	0.629473	0.52707	0.180148	1.82701	-1.32554	-0.147735	1.05288	2.38745
HSF	Heat stress transcription factor B-2b	Aipa6472_comp0_c0	4.75524	4.28792	4.01495	3.80996	4.07473	3.56222	4.26828	3.78457
Jumonji	Lysine-specific demethylase 3B	Adur13283_comp1_c0	1.37091	0.587525	3.38354	1.22815	0.882578	0.143176	0.927517	0.840765
Jumonji	Lysine-specific demethylase 3B	Adur15253_comp2_c0	2.86757	2.3011	1.24995	1.31653	2.36186	0.365133	0.87342	0.856521
Jumonji	lysine-specific demethylase JMJ14	Adur16249_comp0_c0	1.6349	-0.119772	1.40472	1.09243	0.866315	2.12245	0.898144	1.25822
Jumonji	lysine-specific demethylase JMJ14	Adur25982_comp0_c0	1.05172	0.077243	1.08452	0.661142	-0.671164	-0.28396	0.706346	0.397255
Jumonji	lysine-specific demethylase JMJ14	Adur25984_comp0_c0	0.792439	-1.28865	-0.881862	-1.01742	-1.55357	-3.699	-0.859876	-0.655172
Jumonji	lysine-specific demethylase JMJ14	Adur32526_comp0_c0	-3.01159	-3.91412	-3.19319	-2.41889	-2.84684	-0.96016	-2.39088	-1.93972
Jumonji	Lysine-specific demethylase 3B	Adur36729_comp1_c0	2.97042	2.90342	2.58816	2.59757	2.50403	2.35153	2.59479	2.52281
Jumonji	lysine-specific demethylase JMJ14	Adur37693_comp0_c0	1.74918	1.38147	1.70428	1.83633	1.09963	1.12895	1.6009	1.68616
Jumonji	Lysine-specific demethylase 3B	Adur39376_comp0_c0	4.39794	4.19069	3.69992	3.70867	3.74646	3.43909	3.57705	3.67788
Jumonji	Lysine-specific demethylase 3A	Adur39377_comp1_c0	2.33828	1.96064	1.54761	1.53439	2.04521	1.24955	1.44837	1.63769
Jumonji	Lysine-specific demethylase 3B	Adur39871_comp1_c0	4.2765	4.03184	3.70561	3.8507	3.57894	3.43794	3.62986	3.62508
Jumonji	lysine-specific demethylase JMJ14	Adur48968_comp0_c0	0.543001	0.396159	0.62605	0.830526	0.348988	1.04754	0.143176	0.288063
Jumonji	lysine-specific demethylase JMJ14	Adur49009_comp0_c0	2.82545	2.76921	3.01412	3.25429	1.8228	1.82619	2.74244	3.0487
Jumonji	lysine-specific demethylase JMJ14	Adur7602_comp0_c0	1.34577	-0.111435	1.35483	1.17866	1.08746	0.312278	1.20163	0.383313
Jumonji	Lysine-specific demethylase 3A	Adur8877_comp0_c0	3.74513	3.13121	2.79473	3.11803	3.54827	2.52498	2.75318	3.04696
Jumonji	Lysine-specific demethylase 3B	Aipa11584_comp0_c0	2.03292	1.03022	2.70436	1.45891	1.61369	1.0281	1.37165	1.50691
Jumonji	lysine-specific demethylase JMJ14	Aipa13386_comp0_c0	1.46205	1.20017	0.738119	1.13685	0.89582	0.460131	0.609125	0.926759
Jumonji	Lysine-specific demethylase 3B	Aipa1843_comp3_c0	3.0033	2.50191	2.18914	2.37314	2.21288	2.34974	1.91864	2.25942
Jumonji	Lysine-specific demethylase 3B	Aipa19524_comp2_c0	2.82816	2.50275	3.00965	2.9076	2.32682	2.21495	3.23404	3.03504
Jumonji	lysine-specific demethylase JMJ14	Aipa23399_comp1_c0	2.39926	2.50428	2.44405	2.83194	1.42832	1.91507	2.26614	2.61746
Jumonji	Lysine-specific demethylase 3B	Aipa24204_comp1_c0	3.69172	3.41075	3.18972	3.15758	2.64131	2.46963	3.12295	3.19519
Jumonji	lysine-specific demethylase JMJ14	Aipa27533_comp0_c0	2.68295	2.61683	2.09401	2.02148	1.99494	1.49825	2.20737	1.91788
Jumonji	Lysine-specific demethylase 3B	Aipa33865_comp1_c0	3.72472	3.56084	2.96434	3.11731	2.31557	1.73567	2.53912	2.87571
Jumonji	Lysine-specific demethylase 3B	Aipa42001_comp0_c0	4.5191	3.83831	3.31971	3.48061	3.94251	3.15105	3.33619	3.63432
Jumonji	lysine-specific demethylase JMJ14	Aipa43978_comp0_c1	-1.61117	-2.03308	-2.05889	-1.96955	-1.05589	-2.06291	-0.825381	-0.873027
Jumonji	Lysine-specific demethylase 3B	Aipa45889_comp0_c1	2.53298	2.141	1.21599	1.44679	1.77259	0.768643	0.437583	0.253788
Jumonji	lysine-specific demethylase JMJ14	Aipa46011_comp0_c0	1.99011	1.45435	1.71999	1.75375	1.17462	1.58528	1.60928	1.79133
Jumonji	lysine-specific demethylase JMJ14	Aipa47452_comp1_c0	1.53007	0.569491	1.42832	1.52607	0.937344	1.37072	1.39048	1.42456
LBD	LOB domain-containing protein 36	Adur10807_comp0_c0	3.78108	3.01739	4.30342	3.06574	3.53788	3.70343	3.75186	2.94336
LBD	LOB domain-containing protein 36	Adur14159_comp0_c0	0.723631	-1.28748	-9.96578	-9.96578	1.47647	-2.31713	-4.401	-3.73057
LBD	LOB domain-containing protein 41	Adur15084_comp0_c0	0.246915	0.203723	0.255803	0.605652	0.683472	-0.345564	0.872369	0.516688
LBD	LOB domain-containing protein 41	Adur37666_comp0_c0	4.40497	3.1404	3.90929	4.09249	4.3161	4.71712	5.48773	5.24017
LBD	LOB domain-containing protein 41	Adur4743_comp0_c0	6.95406	6.30313	5.68155	5.74219	6.62098	6.2549	6.54022	6.79212
LBD	LOB domain-containing protein 41	Adur4888_comp0_c0	1.38626	0.840497	1.18269	1.52674	2.00887	1.06603	2.44423	2.12466
LBD	LOB domain-containing protein 36	Aipa13266_comp0_c0	0.22404	-1.09439	-1.02425	-2.19981	0.275802	-1.63786	-1.54934	-0.276951
LBD	LOB domain-containing protein 41	Aipa157_comp0_c0	0.751321	0.390301	0.330367	1.05797	0.984772	-0.451399	0.293174	0.0813396
LBD	LOB domain-containing protein 41	Aipa18911_comp0_c0	5.28665	4.10936	5.04886	5.38277	4.95941	5.55554	6.0037	6.03342
LBD	LOB domain-containing protein 36	Aipa32665_comp0_c0	3.64824	2.70436	4.15507	2.8885	3.5418	3.71973	3.66653	2.91584
LBD	LOB domain-containing protein 36	Aipa38849_comp0_c0	3.72418	3.82971	4.0213	3.74125	2.86453	3.15007	3.92979	3.75581
LBD	LOB domain-containing protein 41	Aipa4060_comp2_c0	1.34937	0.967415	0.684669	0.933069	1.9722	1.15726	1.62059	1.07359
LBD	LOB domain-containing protein 41	Aipa452_comp0_c0	6.75359	6.18177	5.71656	5.68918	6.47919	5.89991	6.3215	6.68436
LBD	LOB domain-containing protein 36	Aipa48125_comp0_c0	0.00384207	-3.21536	-9.96578	-9.96578	0.624491	-4.51732	-6.09132	-9.96578
LFY	UNIFOLIATA	Adur43831_comp0_c1	-3.97332	-9.96578	-9.96578	-9.96578	-9.96578	-9.96578	-9.96578	-9.96578
LFY	UNIFOLIATA	Adur49242_comp0_c0	-4.43181	-9.96578	-9.96578	-9.96578	-9.96578	-9.96578	-9.96578	-9.96578
LFY	Floricaula/leafy homolog 2	Aipa36798_comp0_c0	-9.96578	-9.96578	-9.96578	-9.96578	-9.96578	-9.96578	-9.96578	-9.96578
LFY	UNIFOLIATA	Aipa50900_comp0_c0	-9.96578	-9.96578	-9.96578	-9.96578	-9.96578	-9.96578	-9.96578	-4.02718
LFY	Floricaula/leafy homolog 2	Aipa50900_comp1_c0	-4.36092	-9.96578	-9.96578	-9.96578	-9.96578	-4.85031	-9.96578	-9.96578
MADS	Floral homeotic protein APETALA 1	Adur10445_comp0_c0	1.23532	1.23675	-2.00192	-0.668868	-3.52838	-4.73057	-4.76939	-4.70526
MADS	Agamous-like MADS-box protein AGL8 homolog	Adur10447_comp2_c0	4.22864	4.85083	7.49797	8.09446	3.62492	6.12752	7.58967	8.36908
MADS	MADS-box protein SOC1	Adur11294_comp0_c0	-9.96578	-9.96578	-9.96578	-9.96578	-9.96578	-9.96578	-9.96578	-9.96578
MADS	MADS-box transcription factor 6	Adur11299_comp0_c1	1.65398	1.47508	-0.897006	0.0722202	1.27401	-0.473263	0.616671	0.813935
MADS	Floral homeotic protein AGAMOUS	Adur12079_comp1_c0	5.04474	4.58476	5.6421	5.9483	4.57592	4.46654	5.39962	5.95793
MADS	MADS-box transcription factor 27	Adur13214_comp0_c0	-0.578485	-1.80423	3.10406	3.9912	-1.66505	0.155749	3.06661	3.82185
MADS	MADS-box protein SVP	Adur13229_comp1_c0	-9.96578	-9.96578	-9.96578	-9.96578	-5.57347	-2.56775	-1.7084	-3.15414
MADS	MADS-box transcription factor 18	Adur15523_comp0_c0	0.551557	1.5334	4.26421	3.06022	-1.699	2.43323	3.56876	2.36923
MADS	MADS-box protein AGL24	Adur1732_comp0_c0	1.22671	2.26883	0.561041	-0.316528	0.97355	1.62636	1.73307	1.19493
MADS	Floral homeotic protein APETALA 2	Adur18567_comp1_c0	2.98471	3.14138	2.8015	3.28762	1.80983	1.55221	1.93067	2.176
MADS	Agamous-like MADS-box protein AGL5	Adur19873_comp5_c0	5.6565	5.02712	5.57779	5.03867	5.38284	5.268	6.05025	5.61063
MADS	Agamous-like MADS-box protein AGL8 homolog	Adur20165_comp0_c0	-9.96578	-5.05889	-2.23107	-1.95083	-9.96578	-9.96578	-9.96578	-9.96578
MADS	Agamous-like MADS-box protein AGL61	Adur21917_comp0_c0	-1.27346	-9.96578	-9.96578	-9.96578	-3.43181	-9.96578	-9.96578	-9.96578
MADS	Agamous-like MADS-box protein AGL62	Adur21927_comp0_c0	-1.24697	-3.21983	-9.96578	-9.96578	-3.21536	-9.96578	-9.96578	-9.96578
MADS	Agamous-like MADS-box protein AGL12	Adur25021_comp1_c0	-0.698998	-0.488701	1.88544	2.63668	-2.6053	-0.925038	-0.161653	0.57757
MADS	Floral homeotic protein APETALA 2	Adur2527_comp0_c0	2.37453	1.81871	0.157475	0.472661	1.73364	0.958286	1.13707	0.942358
MADS	Agamous-like MADS-box protein AGL15	Adur25699_comp0_c0	-0.244115	0.112367	-1.7084	-0.346787	-0.910502	-2.74662	-2.59655	-1.54232
MADS	Floral homeotic protein PMADS 2	Adur27780_comp1_c0	-9.96578	-9.96578	-4.51732	-9.96578	-9.96578	-9.96578	-9.96578	-9.96578
MADS	Floral homeotic protein APETALA 2	Adur28906_comp0_c0	4.18642	4.75596	4.34286	4.64178	3.59666	3.94339	4.76582	5.03047
MADS	Agamous-like MADS-box protein AGL80	Adur29155_comp0_c0	1.44042	0.130052	-5.34129	-4.23786	-0.264767	-5.59655	-9.96578	-5.55075
MADS	MADS-box transcription factor 57	Adur31566_comp0_c0	0.0690147	-1.486	0.643702	1.30061	-1.03308	-0.538821	1.22177	0.784085
MADS	Floral homeotic protein PMADS 1	Adur3313_comp0_c0	1.84157	2.46467	3.50471	4.33292	1.24164	3.24026	3.27187	4.62924
MADS	MADS-box protein FBP24	Adur33670_comp0_c0	0.408893	-0.144542	0.684669	1.25701	0.0071955	-0.285132	0.884923	0.734655
MADS	MADS-box protein FBP24	Adur33672_comp0_c0	-1.04394	-3.12448	-3.53952	-3.49005	-0.264767	-1.12239	-0.965784	-1.16165
MADS	Agamous-like MADS-box protein AGL12	Adur35373_comp3_c0	-0.903288	0.275404	1.99144	2.65673	-2.79586	-2.662	0.325386	1.16457
MADS	MADS-box protein CMB1	Adur35728_comp1_c0	-9.96578	-9.96578	-9.96578	-9.96578	-9.96578	-9.96578	-9.96578	-9.96578
MADS	Agamous-like MADS-box protein AGL8 homolog	Adur35729_comp0_c0	6.28585	6.60734	6.33481	6.97406	5.70179	5.97849	6.36052	6.50735
MADS	MADS-box protein SOC1	Adur3667_comp0_c0	-3.699	-5.64386	-9.96578	-4.49546	-4.58496	-3.82283	-2.87832	-4.1078
MADS	Agamous-like MADS-box protein AGL21	Adur41262_comp0_c0	-5.44222	-5.42146	-2.42663	-4.03505	-6.09132	0.870529	0.29944	0.500462
MADS	MADS-box protein JOINTLESS	Adur41303_comp1_c0	-4.30282	-4.65593	-5.62001	-4.08314	-1.73216	-0.847708	-3.26998	-3.05489
MADS	Floral homeotic protein AGAMOUS	Adur41971_comp1_c0	5.44871	4.92738	3.24199	2.56527	5.1303	4.30925	3.81024	3.45457
MADS	Floral homeotic protein AGAMOUS	Adur41975_comp1_c0	5.26332	4.85266	2.49723	2.31981	4.83198	4.84412	3.81072	3.24062
MADS	MADS-box transcription factor PHERES 1	Adur42267_comp0_c0	0.336855	1.02172	-1.07097	-9.96578	-1.86775	-4.24697	-3.2109	-9.96578
MADS	Floral homeotic protein APETALA 2	Adur43182_comp0_c0	-1.1921	-4.42146	-3.39088	-2.82283	-0.242977	-0.0484122	-2.90689	-4.03505
MADS	Floral homeotic protein DEFICIENS	Adur44128_comp0_c0	1.02479	-0.248679	1.97318	1.96409	0.246915	1.67084	2.49825	1.83498
MADS	MADS-box protein GGM13	Adur45344_comp0_c0	-4.25613	-4.42146	-9.96578	-3.51183	-9.96578	-2.8365	-3.29336	-5.19319
MADS	MADS-box protein CMB1	Adur46544_comp0_c0	3.585	3.15116	3.79967	3.74928	3.393	3.84696	4.18081	3.94445
MADS	MADS-box protein SVP	Adur48376_comp0_c0	3.27018	3.19965	3.18787	2.92651	1.63087	3.70399	2.89614	2.39917
MADS	MADS-box transcription factor ANR1	Adur48404_comp5_c0	-1.15307	-3.59074	-3.85031	-1.87479	-1.34495	-4.09132	-3.69277	-2.01742
MADS	MADS-box transcription factor 27	Adur48404_comp6_c1	-0.280451	-1.437	-1.33279	-1.07501	-1.20978	-4.59655	-3.12868	-1.15843
MADS	Agamous-like MADS-box protein AGL19	Adur48710_comp2_c0	0.723923	-0.21034	0.488172	0.468844	-1.49276	-1.10573	-0.176251	-0.442222
MADS	Floral homeotic protein PMADS 2	Adur49193_comp0_c0	-9.96578	-9.96578	-4.23786	-9.96578	-4.85031	-9.96578	-2.89611	-3.49546
MADS	Agamous-like MADS-box protein AGL80	Adur50304_comp0_c0	-2.00771	-9.96578	-3.95083	-3.15843	-4.47393	-4.93604	-3.45271	-9.96578
MADS	Agamous-like MADS-box protein AGL1	Adur6069_comp0_c0	6.51792	6.58198	7.03562	7.54005	6.10013	6.98114	7.38485	7.70638
MADS	Agamous-like MADS-box protein AGL62	Adur635_comp0_c0	-9.96578	-9.96578	-9.96578	-9.96578	-9.96578	-9.96578	-9.96578	-9.96578
MADS	MADS-box protein SOC1	Adur6530_comp0_c0	-9.96578	-9.96578	-9.96578	-9.96578	-6.09132	-9.96578	-9.96578	-9.96578
MADS	MADS-box transcription factor 6	Adur6537_comp0_c0	-2.05889	1.19283	2.19629	2.15078	-2.67423	-0.913216	1.94411	1.73278
MADS	MADS-box transcription factor 6	Aipa11194_comp0_c0	1.07222	0.42975	-0.800877	-0.708396	0.316918	-2.01937	-0.48264	-0.721817
MADS	MADS-box protein SOC1	Aipa11195_comp0_c0	-5.48466	-9.96578	-9.96578	-9.96578	-6.34129	-3.40609	-9.96578	-9.96578
MADS	MADS-box transcription factor 6	Aipa1366_comp1_c0	-9.96578	-2.6529	0.480265	1.77849	-3.6681	-0.953625	1.40944	1.73104
MADS	MADS-box protein SOC1	Aipa1370_comp0_c0	-9.96578	-5.401	-9.96578	-9.96578	-6.15843	-9.96578	-9.96578	-9.96578
MADS	MADS-box transcription factor 1	Aipa14019_comp1_c0	3.95364	2.11714	0.319618	0.919149	3.61003	1.91329	-0.342512	0.264236
MADS	Agamous-like MADS-box protein AGL62	Aipa14108_comp0_c0	-1.31833	-2.92869	-4.35107	-4.82283	-3.48466	-3.09132	-9.96578	-4.37084
MADS	Agamous-like MADS-box protein AGL1	Aipa15270_comp1_c0	6.79174	7.12572	7.49471	7.72642	5.64313	6.77202	7.12365	7.07652
MADS	Agamous-like MADS-box protein AGL61	Aipa16401_comp0_c0	-0.41889	-2.12448	-9.96578	-9.96578	-1.94712	-9.96578	-9.96578	-9.96578
MADS	Agamous-like MADS-box protein AGL16	Aipa17566_comp0_c0	6.5078	6.19907	5.58958	5.41566	-1.28162	-2.50909	-0.752275	-0.697437
MADS	Floral homeotic protein APETALA 2	Aipa21733_comp0_c0	-1.95829	-2.2863	-2.7892	-3.00771	-0.935117	-1.51595	-2.8997	-2.83994
MADS	Truncated transcription factor CAULIFLOWER D	Aipa21923_comp0_c0	-0.328556	-1.43831	-9.96578	-3.65593	-2.31234	-2.1016	-1.50362	-2.1078
MADS	MADS-box protein JOINTLESS	Aipa2233_comp0_c0	0.366252	1.50758	-0.604572	-0.915029	0.12212	1.01863	1.02928	0.372209
MADS	MADS-box transcription factor 57	Aipa23620_comp0_c0	3.48126	2.81865	4.15105	3.4948	3.6603	2.4489	3.91425	2.89588
MADS	MADS-box protein CMB1	Aipa24179_comp0_c0	4.13099	3.71889	4.26601	4.2456	4.01703	4.32176	4.71282	4.53304
MADS	Floral homeotic protein AGAMOUS	Aipa26393_comp0_c0	4.83712	4.31257	5.50025	6.04172	4.41109	4.79124	5.33274	6.11059
MADS	MADS-box transcription factor 57	Aipa26877_comp0_c0	-0.608232	-3.22432	-0.55498	-0.92048	-1.25843	-2.62001	-1.59074	-1.23673
MADS	MADS-box protein AGL24	Aipa26974_comp2_c0	-9.96578	-9.96578	-9.96578	-9.96578	-9.96578	-9.96578	-9.96578	-9.96578
MADS	MADS-box protein SVP	Aipa27008_comp2_c0	-0.994241	0.834307	0.438293	0.852798	-2.7892	-0.652145	0.290818	0.543331
MADS	MADS-box protein SVP	Aipa30243_comp1_c1	-0.417605	0.127853	-1.33158	-1.92139	0.0176844	1.42385	1.07724	-0.83736
MADS	MADS-box transcription factor 27	Aipa30289_comp0_c0	-0.702906	-0.883635	3.37768	4.1879	-1.84339	0.543991	3.18808	3.83935
MADS	Floral homeotic protein APETALA 2	Aipa30889_comp0_c0	2.07599	2.48035	1.8528	2.15164	1.56884	1.35408	1.52423	1.63444
MADS	Floral homeotic protein APETALA 2	Aipa30893_comp0_c0	4.03128	4.32716	3.96332	4.44517	3.41774	3.11775	3.94386	4.08338
MADS	MADS-box protein JOINTLESS	Aipa30996_comp2_c0	-3.16704	-2.80591	-4.98089	-9.96578	-0.471929	-0.531156	-2.13289	-2.48466
MADS	Floral homeotic protein APETALA 2	Aipa32580_comp0_c1	4.25291	4.30765	4.51393	4.87612	3.32654	3.83892	4.72274	4.78729
MADS	Floral homeotic protein DEFICIENS	Aipa32914_comp0_c0	1.38147	1.02739	2.30879	1.96002	0.666605	0.484396	2.24225	1.72596
MADS	MADS-box protein GGM13	Aipa3535_comp0_c0	-1.92139	-2.87479	-3.35107	-1.79252	-2.21536	-3.09132	-2.52284	-1.37208
MADS	Floral homeotic protein PMADS 2	Aipa35377_comp0_c0	-9.96578	-9.96578	-9.96578	-3.74339	-4.96578	-9.96578	-4.51732	-9.96578
MADS	Agamous-like MADS-box protein AGL8 homolog	Aipa36004_comp1_c0	-9.96578	-4.65593	-4.25613	-4.00385	-9.96578	-9.96578	-9.96578	-9.96578
MADS	Floral homeotic protein APETALA 2	Aipa38963_comp1_c0	0.244887	-9.96578	-0.945267	-0.513886	-9.96578	-9.96578	-9.96578	-9.96578
MADS	MADS-box protein SOC1	Aipa41402_comp0_c0	-0.567753	-1.72579	0.0708473	-0.279284	-2.40864	-3.00771	-1.70683	-0.559225
MADS	Agamous-like MADS-box protein AGL61	Aipa41594_comp0_c0	-9.96578	-9.96578	-5.17571	-5.09132	-9.96578	-9.96578	-9.96578	-9.96578
MADS	MADS-box transcription factor 18	Aipa4242_comp0_c0	1.30061	2.75837	6.93376	5.4623	-1.5009	3.92533	4.78257	3.00342
MADS	Agamous-like MADS-box protein AGL19	Aipa43286_comp1_c0	0.896595	1.21578	1.33476	2.00264	0.921182	1.97942	1.85053	2.16725
MADS	Agamous-like MADS-box protein AGL80	Aipa46861_comp0_c0	0.396159	-0.845979	-9.96578	-9.96578	-0.258425	-9.96578	-9.96578	-9.96578
MADS	Agamous-like MADS-box protein AGL5	Aipa47182_comp3_c0	4.40397	3.87	4.38423	4.01973	4.46412	4.30563	5.26695	4.46645
MADS	MADS-box protein SVP	Aipa48285_comp0_c0	0.413233	-0.3934	0.35012	-0.0474179	0.177174	-0.0203404	0.371466	-0.167583
MADS	MADS-box transcription factor ANR1	Aipa48334_comp2_c0	-2.5009	-5.64386	-9.96578	-4.55075	-5.34129	-5.82283	-4.95083	-4.01937
MADS	Agamous-like MADS-box protein AGL8 homolog	Aipa50615_comp1_c0	6.51611	6.56306	6.47413	7.16576	5.91235	6.06919	6.42774	6.61513
MADS	MADS-box protein CMB1	Aipa50617_comp0_c0	-9.96578	-9.96578	-9.96578	-9.96578	-9.96578	-9.96578	-9.96578	-9.96578
MADS	MADS-box protein SOC1	Aipa51886_comp0_c0	-4.58496	-4.39088	-4.09132	-5.01159	-9.96578	-5.1078	-4.48466	-9.96578
MADS	MADS-box transcription factor PHERES 1	Aipa6552_comp0_c0	0.750178	0.0813396	-2.79252	-5.01159	-1.98279	-2.48197	-5.19319	-5.19319
MADS	Agamous-like MADS-box protein AGL15	Aipa6870_comp1_c0	-0.595097	-0.635614	-2.56775	-1.35845	-2.34373	-3.10366	-4.6681	-2.33158
MADS	Agamous-like MADS-box protein AGL12	Aipa6999_comp3_c0	-1.0499	-0.560643	2.4421	3.21272	-4.89254	-2.1888	0.341417	1.02998
MADS	Floral homeotic protein DEFICIENS	Aipa7594_comp0_c0	0.619491	1.2396	3.37791	3.86014	0.350874	2.87191	2.70325	3.77873
MADS	Agamous-like MADS-box protein AGL62	Aipa7958_comp0_c0	-9.96578	-9.96578	-9.96578	-9.96578	-6.15843	-5.85031	-9.96578	-9.96578
MADS	Agamous-like MADS-box protein AGL9 homolog	Aipa8407_comp1_c0	-2.51183	-1.30401	1.61651	2.57596	-9.96578	0.553852	0.96643	1.20142
MADS	Agamous-like MADS-box protein AGL8 homolog	Aipa8408_comp0_c0	3.35722	3.95022	6.62118	7.35191	2.13663	5.58008	6.63461	7.34778
MADS	Floral homeotic protein APETALA 1	Aipa8422_comp2_c0	-0.18716	-0.383956	-1.51457	-1.92504	-4.58496	-4.16704	-9.96578	-5.19319
MADS	Agamous-like MADS-box protein AGL1	Aipa9448_comp0_c0	-1.40736	-9.96578	-9.96578	-1.69744	-3.05489	-4.22882	-4.09132	-3.14987
MADS	Agamous-like MADS-box protein AGL11	Aipa9449_comp0_c0	-1.06693	-2.96955	-4.69277	-2.36339	-1.28162	-9.96578	-9.96578	-4.03505
MADS	Agamous-like MADS-box protein AGL80	Aipa9626_comp0_c0	0.386995	-9.96578	-9.96578	-9.96578	-1.77103	-9.96578	-9.96578	-9.96578
MADS MIKC	Developmental protein SEPALLATA 2	Adur15524_comp2_c0	6.9459	6.57076	6.19255	6.03151	6.21728	6.51105	6.37234	6.41542
MADS MIKC	Developmental protein SEPALLATA 2	Adur20169_comp1_c0	5.75369	5.88383	5.49781	5.38558	5.22701	5.56933	5.8426	5.81703
MADS MIKC	Developmental protein SEPALLATA 2	Aipa36005_comp0_c0	5.87772	5.81051	5.80617	5.7187	5.17627	5.77551	5.80911	5.59294
MADS MIKC	Developmental protein SEPALLATA 2	Aipa4220_comp2_c0	6.86856	6.49765	6.13755	6.12052	5.92309	6.38238	6.4204	6.48351
MBF1	Multiprotein-bridging factor 1a	Adur12400_comp1_c0	6.22421	6.54663	6.88327	7.27975	4.62154	5.49658	6.60531	6.91605
MBF1	Multiprotein-bridging factor 1b	Adur24381_comp0_c0	6.44713	6.00036	5.7965	5.80971	5.98812	5.54099	5.87942	6.05772
MBF1	Multiprotein-bridging factor 1c	Adur39565_comp0_c0	-0.362158	-1.76611	1.30976	3.42438	-3.14561	-3.01547	1.54712	4.40274
MBF1	Multiprotein-bridging factor 1a	Aipa15037_comp0_c0	5.5843	5.13129	4.90307	4.67589	4.93915	4.75916	4.80991	4.89011
MBF1	Multiprotein-bridging factor 1a	Aipa40969_comp1_c1	5.36971	5.94395	6.35478	6.73252	4.21953	5.68299	6.07538	6.48839
MBF1	Multiprotein-bridging factor 1b	Aipa48946_comp2_c0	6.37982	5.89577	5.61579	5.411	5.89726	5.75471	5.80623	5.8622
MBF1	Multiprotein-bridging factor 1c	Aipa540_comp0_c0	0.0389044	0.788268	2.39579	3.45961	-2.7992	0.860764	2.10434	3.41841
MYB	MYB1R1	Adur10206_comp0_c0	3.92932	3.62846	3.83515	3.21671	2.94148	3.27227	3.69844	3.3963
MYB	Myb family transcription factor At1g14600	Adur10669_comp0_c0	-0.867752	-3.77596	-3.20645	-2.1888	-0.289239	-2.7992	-2.64988	-1.9885
MYB	MYB48	Adur11499_comp0_c0	3.03063	4.2201	6.04793	7.30395	2.46362	3.31005	6.70791	7.60729
MYB	Myb family transcription factor At1g14600	Adur12384_comp0_c0	-1.21536	-3.662	-4.46328	-9.96578	-6.09132	-9.96578	-5.82283	-4.74339
MYB	MYB86	Adur1320_comp0_c0	-2.28162	-3.97332	-2.27928	-4.51732	-1.35476	-3.2109	-1.04196	-1.84857
MYB	MYB12	Adur13232_comp2_c0	4.04294	3.83282	3.01834	2.82626	3.43576	3.30198	2.89969	2.83397
MYB	Anthocyanin regulatory C1 protein	Adur1396_comp0_c0	0.148826	-1.35476	-0.648372	0.553197	0.308011	-2.16704	0.528738	1.06626
MYB	DIVARICATA	Adur13998_comp0_c0	4.37325	3.48723	2.60257	2.47422	3.74053	2.70472	2.69866	2.44139
MYB	ODORANT1	Adur14354_comp0_c0	0.247725	0.418999	4.26841	4.53777	0.244887	3.94183	5.25366	4.75658
MYB	Transcription repressor MYB4	Adur14753_comp0_c0	-9.96578	-9.96578	-9.96578	-3.57347	-9.96578	-9.96578	-9.96578	-9.96578
MYB	RADIALIS	Adur15175_comp0_c0	-9.96578	-9.96578	-9.96578	-9.96578	-9.96578	-9.96578	-9.96578	-9.96578
MYB	RADIALIS	Adur15178_comp0_c0	-9.96578	-9.96578	-9.96578	-9.96578	-9.96578	-9.96578	-9.96578	-9.96578
MYB	RADIALIS	Adur15182_comp2_c0	-9.96578	-9.96578	-9.96578	-5.24697	-9.96578	-5.62001	-5.59655	-9.96578
MYB	MYB98	Adur15350_comp0_c0	-3.44222	-9.96578	-4.23786	-5.24697	-4.35107	-5.59655	-9.96578	-9.96578
MYB	Myb-like protein L	Adur16170_comp0_c0	0.811197	0.0998562	0.709879	1.44201	0.164357	0.133564	0.864203	1.26103
MYB	Myb-related protein 306	Adur16792_comp0_c0	-0.089779	0.597094	3.29425	2.2343	0.0176844	3.18078	3.85815	2.96969
MYB	MYB44	Adur16825_comp0_c0	3.17903	1.73913	-0.975208	-1.37457	3.28199	1.88622	-0.946194	-4.37084
MYB	RADIALIS	Adur1687_comp0_c0	-3.27928	-4.16704	-9.96578	-9.96578	-2.86425	-4.80928	-9.96578	-9.96578
MYB	MYB39	Adur17195_comp1_c0	-1.92504	-3.92869	-5.62001	-9.96578	-0.488701	-2.42921	-3.78256	-1.75958
MYB	MYB12	Adur17289_comp0_c0	-9.96578	-9.96578	-9.96578	-9.96578	-9.96578	-9.96578	-9.96578	-9.96578
MYB	Telomere repeat-binding factor 4	Adur17315_comp1_c0	4.00705	3.63134	3.60379	3.70988	3.66804	2.87801	3.97923	4.14012
MYB	Telomere repeat-binding factor 4	Adur17321_comp0_c0	3.09407	3.13482	2.8536	3.32539	2.5758	1.53522	3.09051	3.50318
MYB	MYB44	Adur18528_comp0_c0	3.80753	3.60905	1.35802	2.44714	3.18888	0.415398	2.11703	2.67589
MYB	Telomere repeat-binding protein 3	Adur18823_comp0_c0	2.48646	2.47958	3.36872	3.5673	2.69495	3.49902	3.81346	3.99238
MYB	Myb-related protein 305	Adur18923_comp0_c0	-9.96578	-9.96578	-9.96578	-9.96578	-9.96578	-9.96578	-9.96578	-9.96578
MYB	MYB21	Adur19472_comp0_c0	-0.138706	1.03422	-0.0144996	0.237972	-1.82453	-0.306383	0.130052	-1.17245
MYB	RAX3	Adur19503_comp0_c0	0.243263	1.98938	5.00014	5.92742	1.38018	3.4098	5.95432	6.26039
MYB	Myb-related protein 308	Adur2019_comp0_c0	2.12466	1.95643	3.45255	2.61933	1.9912	2.56275	2.92372	2.0975
MYB	MYB76	Adur20319_comp1_c0	-9.96578	-9.96578	-5.14136	-9.96578	-3.82283	-5.44222	-5.401	-9.96578
MYB	Myb-related protein 306	Adur20391_comp0_c0	-0.397195	-2.5009	-4.98089	-4.20202	0.1137	-3.13712	-3.64386	-2.69277
MYB	MYB39	Adur21324_comp0_c0	-9.96578	-9.96578	-4.23786	0.557778	-4.96578	-9.96578	0.681074	3.43652
MYB	RAX2	Adur21441_comp1_c0	1.01316	-0.682696	-2.15843	-0.67193	1.73263	-0.790027	-1.02132	-2.32433
MYB	RAX3	Adur21704_comp0_c0	-1.03111	-1.55781	-0.110397	0.39835	-0.887189	-1.07704	-1.03013	-0.817731
MYB	MYB86	Adur21814_comp1_c0	4.18735	5.10236	6.16473	6.17989	2.75046	4.54772	4.95354	5.2628
MYB	MYB44	Adur22165_comp0_c0	1.63009	0.617298	1.43918	1.53655	1.05126	0.47785	1.65489	1.9279
MYB	MYB86	Adur22295_comp0_c0	1.87801	2.62355	2.50496	0.658097	1.04661	3.28959	2.8605	1.67747
MYB	GAMYB	Adur23250_comp0_c1	-1.07907	-0.577049	-0.777608	-1.74985	-0.123958	0.727122	1.34918	1.79784
MYB	MYB86	Adur23450_comp0_c0	-1.04097	-0.883635	4.83243	2.28185	-1.7892	4.229	4.24864	2.48199
MYB	RAX3	Adur23634_comp1_c0	3.03603	0.893233	-3.44222	-3.80255	1.56234	-0.523532	-2.08722	-4.03505
MYB	Telomere repeat-binding protein 3	Adur2395_comp0_c0	2.97269	2.0689	2.14437	2.32452	2.71083	1.51029	2.15316	2.20623
MYB	Myb-related protein Myb4	Adur24687_comp0_c0	0.4892	0.672048	-0.340075	-0.365871	-0.425333	-0.655929	-0.187707	-0.498179
MYB	MYB39	Adur24700_comp0_c0	-2.88897	-2.72738	-4.68038	-9.96578	-1.94712	0.771745	-9.96578	-3.93604
MYB	MYB59	Adur2484_comp0_c0	0.430107	0.606916	3.46597	3.21604	0.0854247	2.06752	3.28417	3.62328
MYB	ODORANT1	Adur25056_comp0_c0	0.823749	1.3359	3.60375	5.07289	0.963227	3.37407	4.36369	5.97363
MYB	RAX3	Adur25164_comp0_c0	1.53539	0.601855	-0.365252	0.113256	0.900722	0.153589	0.856521	0.19996
MYB	Myb-related protein Myb4	Adur25248_comp0_c0	5.48816	5.37194	4.88895	4.80335	3.97957	5.04193	4.47517	4.41256
MYB	Telomere repeat-binding factor 1	Adur25347_comp0_c0	2.67175	1.69926	2.37499	2.6641	2.07872	2.74452	2.50691	2.99071
MYB	Transcription repressor MYB4	Adur26059_comp1_c0	1.27957	2.45084	4.11559	4.70688	0.961747	2.21785	4.75665	4.86499
MYB	MYB39	Adur27036_comp0_c0	-0.547932	-2.50362	-4.85031	-3.56206	1.31092	-2.6529	-2.06693	-0.0140139
MYB	RAX3	Adur2770_comp0_c0	-4.74339	-9.96578	-5.59655	-2.96578	-2.45008	-9.96578	-3.19319	-1.81265
MYB	DIVARICATA	Adur28355_comp0_c0	3.73855	4.3466	5.62849	5.88303	2.54564	4.37742	5.6551	5.86104
MYB	MYB44	Adur28377_comp0_c0	1.52824	0.565922	-0.0679388	-0.506353	0.9308	0.238379	0.00432161	0.337996
MYB	DIVARICATA	Adur28590_comp0_c0	3.10232	2.25852	2.79757	3.41522	2.19545	1.93533	2.52139	2.9194
MYB	Myb-related protein Myb4	Adur28650_comp0_c0	-1.58208	-2.30519	-1.63636	-3.26073	-4.6681	-3.24697	-2.68656	-4.19319
MYB	MYB44	Adur28912_comp0_c0	5.14794	4.57117	4.79636	5.02979	4.76143	3.83306	5.40932	5.56616
MYB	Myb family transcription factor At1g14600	Adur29091_comp0_c0	-9.96578	-9.96578	-9.96578	-9.96578	-9.96578	-9.96578	-9.96578	-9.96578
MYB	MYB113	Adur30505_comp0_c0	-4.30282	-9.96578	-9.96578	-9.96578	0.593593	0.234297	-1.7084	-4.01159
MYB	MYB39	Adur30507_comp1_c0	-0.594371	-2.67116	0.0219534	-0.937878	-4.79586	-3.08722	0.16006	-0.936957
MYB	Myb-related protein 306	Adur30559_comp0_c0	-0.951764	-2.51732	-9.96578	-3.61411	-0.745003	-4.70526	-3.71154	-4.74339
MYB	Telomere repeat-binding protein 3	Adur30684_comp0_c0	3.98498	3.95283	4.39019	4.30556	2.60589	3.78353	3.79161	3.71212
MYB	MYB39	Adur31737_comp0_c0	1.23695	-0.848574	-2.84684	-3.15843	1.0552	-0.565616	-2.04097	-0.691212
MYB	Myb-related protein 305	Adur32897_comp0_c0	-1.34495	-0.222633	-4.46328	-4.50635	-1.26766	-5.85031	-5.82283	-9.96578
MYB	DIVARICATA	Adur33514_comp2_c0	2.89982	2.45812	2.56063	2.30149	2.86882	2.61581	2.86888	2.46693
MYB	MYB44	Adur34061_comp0_c0	-2.99233	-9.96578	-4.82283	-4.82283	-9.96578	-9.96578	-2.98089	-4.27462
MYB	Myb-related protein B	Adur34127_comp1_c0	2.02692	2.06649	2.77196	2.46135	2.07485	2.44086	2.41801	2.36523
MYB	DIVARICATA	Adur34232_comp0_c0	2.96341	3.5579	1.7443	2.11281	1.33247	1.81517	2.04533	2.34417
MYB	MYB12	Adur34720_comp0_c1	-9.96578	-9.96578	-9.96578	-2.71786	-9.96578	-9.96578	-9.96578	-9.96578
MYB	RAX3	Adur35123_comp0_c0	-1.70369	-1.76611	-0.908695	-3.07907	-1.24811	-1.73216	-0.801715	-1.09954
MYB	MYB44	Adur35218_comp0_c0	3.13696	2.29465	2.7966	2.70295	2.18153	2.91507	3.20419	3.52093
MYB	Myb-related protein 306	Adur35613_comp0_c0	-9.96578	-9.96578	-9.96578	-9.96578	-9.96578	-9.96578	-9.96578	-9.96578
MYB	Myb-related protein 306	Adur35613_comp0_c1	-9.96578	-9.96578	-9.96578	-9.96578	-9.96578	-9.96578	-9.96578	-9.96578
MYB	DIVARICATA	Adur35838_comp0_c0	0.813661	0.0148314	-0.140826	-0.323131	0.78799	1.41125	0.262233	-0.167583
MYB	DIVARICATA	Adur36249_comp0_c0	1.50606	0.514669	1.86196	2.92435	1.26484	-0.186065	1.57062	2.65207
MYB	Transcription repressor MYB5	Adur36543_comp0_c0	-0.263612	-1.49954	-2.17354	-2.73376	-0.79753	-4.01937	-0.312342	-0.821976
MYB	MYB44	Adur36740_comp0_c0	-2.42921	-3.08314	-2.47661	-2.50909	-2.3934	-2.09954	-5.48466	-3.74985
MYB	Myb family transcription factor At1g14600	Adur37111_comp0_c0	-9.96578	-9.96578	-9.96578	-5.55075	-5.85031	-9.96578	-9.96578	-4.27462
MYB	MYB86	Adur3759_comp0_c0	-0.984693	-0.0964475	1.95171	0.287275	-0.681924	1.76412	0.0435778	-1.17788
MYB	ODORANT1	Adur37754_comp0_c0	0.057508	1.16864	3.71047	3.48817	0.0980602	3.50526	4.42986	3.95603
MYB	Myb-related protein Myb4	Adur38768_comp0_c0	6.46371	5.48923	3.53597	2.27023	5.32351	5.16689	2.92423	2.16135
MYB	Cell division cycle 5-like protein	Adur38814_comp0_c0	1.71575	2.01697	0.981609	0.645241	1.45628	0.300612	0.966677	0.730604
MYB	Cell division cycle 5-like protein	Adur38814_comp1_c0	3.8976	3.3697	3.01233	3.00618	3.1751	2.63017	3.02692	3.10367
MYB	LHY	Adur39822_comp1_c0	5.16629	4.93957	5.63653	6.31467	4.7314	5.14047	6.02166	6.62113
MYB	Transcription repressor MYB5	Adur39878_comp0_c0	-1.52977	-1.23447	-9.96578	-3.60238	-1.04295	-1.75309	-2.57347	-9.96578
MYB	Myb-related protein Myb4	Adur39994_comp0_c0	0.208725	0.381837	-1.38207	-1.42146	-1.88009	-0.0573917	-2.30519	-0.188255
MYB	MYB1R1	Adur40554_comp0_c0	7.90324	7.68065	8.69032	9.13493	7.17062	7.23919	8.82156	9.25428
MYB	WER	Adur40563_comp0_c0	-0.563483	-1.08518	-2.56775	-3.85031	0.187345	-2.11195	-2.40609	-5.38082
MYB	Myb family transcription factor At1g14600	Adur4078_comp0_c0	2.66532	2.02195	2.3399	1.79272	2.00468	1.90509	2.65977	2.37518
MYB	MYB39	Adur41198_comp0_c0	-4.05889	-3.9885	-5.44222	-3.86425	-4.6681	-3.22882	-4.2109	-5.17571
MYB	Myb-related protein 30	Adur4144_comp0_c0	3.49876	3.06212	-0.172452	-1.82453	2.56055	2.40889	-1.42018	-2.32675
MYB	MYB86	Adur42247_comp0_c0	-2.72102	-1.58785	-6.74339	-4.64386	-3.7242	-3.14136	-3.6681	-9.96578
MYB	MYB113	Adur42293_comp0_c0	-5.38082	-9.96578	-9.96578	-5.59655	-5.34129	-9.96578	-9.96578	-9.96578
MYB	MYB1R1	Adur42358_comp1_c0	5.95361	5.90138	4.88256	4.75483	4.41149	4.14377	5.10365	4.9517
MYB	Myb-related protein Pp2	Adur42440_comp0_c0	-0.972374	-3.18006	-3.82283	-4.86425	-1.49276	-9.96578	-9.96578	-4.1078
[truncated: 1,022 more rows]
