# Supplementary material for: Deep transcriptomic study reveals the role of cell wall biosynthesis and organization networks in the developing shell of peanut pod
Source: BMC Plant Biol. 2021 Nov 3;21:509. doi: 10.1186/s12870-021-03290-1 (PMC8565004; doi:10.1186/s12870-021-03290-1)
Supplement: Supplementary file 9 — Additional file 9: Supplementary File 8: Log2 modified RPKM values of DE TFs to generate heatmap and clusters using heat mapper resulted in four clusters. [file 12870_2021_3290_MOESM9_ESM.xlsx]

## Sheet: Title
Title: Deep transcriptomic study reveals the role of cell wall biosynthesis and organization networks in the developing shell of peanut pod
Kapil Guptaa# *, Shubhra Guptaa, Adi Faigenboim-Dorona, Abhinandan Surgonda Patila$, Yael Levya, Scott Cohen Carrusa, Ran Hovava *
a Department of Field Crops, Plant Sciences Institute, ARO, Bet-Dagan, Israel.
# Current Address: CSIR-Central Institute of Medicinal and Aromatic Plants, Lucknow, UP, India.
$ Current Address: Plant Breeding Strategic Innovation Platform, International Rice Research Institute, Los Banos, Laguna, Phillipines.
* Communicating Author
E-mail address: ranh@volcani.agri.gov.il (Ran Hovav)
kapilgupta190184@gmail.com (Kapil Gupta)

## Sheet: RPKM_DE_POD_Stage_TFs
Id	Family	Description	H POD A	H POD B	H POD C	H POD D	53 POD A	53 POD B	53 POD C	53 POD D
Adur1379_comp1_c0	AP2/ERF	AP2-like ethylene-responsive transcription factor AIL1	1.62621	0.271824	-5.69277	-5.6681	2.07941	-2.0509	-6.46328	-5.55075
Adur43354_comp1_c0	AP2/ERF	AP2-like ethylene-responsive transcription factor PLT2	-2.81265	-2.44222	-4.12448	-5.82283	-1.16596	-0.863371	-2.66505	-2.13924
Adur44414_comp0_c0	AP2/ERF	AP2-like ethylene-responsive transcription factor AIL5	1.08406	-0.320726	-9.96578	-9.96578	1.17781	-9.96578	-4.60823	-3.18442
Adur44414_comp1_c0	AP2/ERF	AP2-like ethylene-responsive transcription factor AIL5	2.52348	1.09198	-3.2109	-3.28396	2.39351	-1.83307	-4.87832	-5.85031
Adur4618_comp0_c0	AP2/ERF	AP2/ERF and B3 domain-containing transcription factor RAV1	4.41646	3.83815	2.20195	0.822118	2.55344	3.41468	2.06465	0.787711
Aipa22682_comp0_c0	AP2/ERF	AP2/ERF and B3 domain-containing transcription repressor TEM1	5.71255	5.03423	2.81085	1.80763	2.87571	3.29293	2.09974	1.0658
Aipa40321_comp0_c0	AP2/ERF	AP2-like ethylene-responsive transcription factor AIL1	2.49561	0.647084	-5.30282	-4.09132	2.62309	-1.33764	-4.80928	-9.96578
Aipa40321_comp1_c1	AP2/ERF	AP2-like ethylene-responsive transcription factor AIL1	1.22012	-0.500898	-5.09132	-6.22882	1.08542	-2.7147	-9.96578	-5.87832
Aipa42709_comp0_c0	AP2/ERF	AP2/ERF and B3 domain-containing transcription factor RAV1	4.7341	4.08602	2.96588	1.80584	3.05699	3.94545	2.84063	1.80955
Aipa49675_comp0_c0	AP2/ERF	AP2-like ethylene-responsive transcription factor AIL5	3.21402	1.7966	-1.6681	-2.7892	2.95952	-0.114035	-3.95829	-2.93604
Adur11539_comp1_c0	AP2/ERF	Ethylene-responsive transcription factor RAP2-7	3.24621	3.62667	2.27729	2.24965	2.59694	3.88701	2.89349	1.70148
Adur11557_comp0_c0	AP2/ERF	Ethylene-responsive transcription factor ERF105	5.67804	6.13866	6.54472	6.73093	5.38834	5.84541	7.49175	7.27948
Adur14616_comp0_c0	AP2/ERF	Ethylene-responsive transcription factor RAP2-3	-2.14348	-9.96578	1.34615	-1.39593	-5.85031	2.05218	2.35445	0.186078
Adur23232_comp0_c0	AP2/ERF	Ethylene-responsive transcription factor 3	5.67764	5.70519	6.35925	6.30753	4.99726	4.89271	6.36972	6.08175
Adur25844_comp0_c0	AP2/ERF	Ethylene-responsive transcription factor 12	-0.403542	-3.74985	-3.77596	-4.56206	-0.810123	-2.8365	-2.7992	-2.23786
Adur26153_comp0_c0	AP2/ERF	Ethylene-responsive transcription factor ERF023	1.93772	1.98015	1.9381	1.60518	0.080885	2.64632	2.00192	0.62043
Adur31914_comp0_c1	AP2/ERF	Ethylene-responsive transcription factor 13	5.40206	5.33014	3.09547	2.18587	4.78449	4.72767	3.2368	3.52411
Adur34546_comp0_c0	AP2/ERF	Ethylene-responsive transcription factor 13	1.79424	1.55565	-2.4344	-2.83994	2.2031	2.47552	-4.80928	-3.33158
Adur39013_comp1_c0	AP2/ERF	Ethylene-responsive transcription factor RAP2-3	5.14729	5.14864	5.20116	4.15737	4.72221	6.1522	6.11885	4.93728
Adur40552_comp0_c0	AP2/ERF	Ethylene-responsive transcription factor 5	3.97639	4.26858	4.62293	4.16543	3.21065	4.70233	5.62598	4.96014
Adur40778_comp0_c0	AP2/ERF	Ethylene-responsive transcription factor CRF4	3.19787	1.66266	-1.22769	-3.14987	3.78663	0.961747	-1.09337	-3.34129
Aipa10233_comp1_c0	AP2/ERF	Ethylene-responsive transcription factor 13	5.0267	5.43955	3.25907	2.07153	4.67029	4.89186	3.23619	3.13296
Aipa20722_comp0_c0	AP2/ERF	Ethylene-responsive transcription factor RAP2-7	3.18914	3.79181	1.87683	1.85931	2.48663	3.61526	2.37601	1.4945
Aipa26562_comp0_c0	AP2/ERF	Ethylene-responsive transcription factor 12	2.23828	2.36233	2.80681	3.28728	1.63521	0.998557	3.09924	3.35304
Aipa2714_comp0_c0	AP2/ERF	Dehydration-responsive element-binding protein 3	-9.96578	-9.96578	-9.96578	-5.24697	2.31179	1.68347	0.197446	-1.23107
Aipa27557_comp0_c0	AP2/ERF	Ethylene-responsive transcription factor RAP2-4	-0.754707	0.0639631	-0.0464243	-0.0846703	-0.749038	1.34502	-1.4726	-1.27114
Aipa2885_comp0_c0	AP2/ERF	Ethylene-responsive transcription factor 1B	1.98039	1.73523	0.355016	0.0318657	0.407081	1.3051	1.42367	0.40454
Aipa35642_comp0_c0	AP2/ERF	Ethylene-responsive transcription factor 13	3.34146	2.99554	-1.80591	-3.61411	2.83868	2.8101	-2.89611	-1.97899
Aipa35643_comp0_c0	AP2/ERF	Ethylene-responsive transcription factor 13	5.74261	5.43376	-0.675765	-0.87479	5.11082	4.38253	-0.427272	-1.30876
Aipa36490_comp0_c0	AP2/ERF	Ethylene-responsive transcription factor WIN1	-2.59946	-3.00771	-1.85204	-3.80255	-2.66505	2.36607	-5.02718	-9.96578
Aipa38498_comp0_c0	AP2/ERF	Ethylene-responsive transcription factor ERF010	-1.38961	-0.477944	3.92366	5.62764	-2.1016	0.727412	4.04931	4.93617
Aipa44572_comp0_c0	AP2/ERF	Dehydration-responsive element-binding protein 3	1.4251	2.16436	-0.534635	-2.42404	1.98441	1.87918	0.379251	-2.2863
Aipa45876_comp0_c0	AP2/ERF	Ethylene-responsive transcription factor ERF034	-0.483312	0.383681	-0.718648	-2.12448	-0.810123	1.77146	-1.35107	-2.17137
Aipa47822_comp0_c0	AP2/ERF	Ethylene-responsive transcription factor CRF4	3.92163	2.38119	-0.62371	-3.35107	3.72112	0.70723	-2.43961	-2.61117
Aipa4899_comp0_c1	AP2/ERF	Ethylene-responsive transcription factor ERF003	0.883621	0.92777	-3.47928	-2.98089	2.7593	2.14285	-3.15843	-9.96578
Aipa5650_comp0_c0	AP2/ERF	Ethylene-responsive transcription factor ERF105	6.6315	7.07132	7.56651	7.70748	6.61436	6.60587	8.38311	8.34882
Aipa8051_comp0_c0	AP2/ERF	Ethylene-responsive transcription factor ERF034	0.0551957	0.659011	-1.21536	-2.43181	-0.103147	1.09828	-0.339467	-3.08314
Adur18471_comp1_c0	ARF	Auxin response factor 5	2.09941	0.721883	-0.553567	-1.17679	1.99156	0.933573	-1.33764	-1.50226
Adur29555_comp0_c0	ARF	Auxin response factor 16	2.2856	0.302173	-2	-2.04295	1.44343	-0.0846703	-1.63935	-0.619271
Adur48918_comp0_c0	ARF	Auxin response factor 11	0.901237	-0.392768	-5.17571	-9.96578	1.57998	-3.89254	-4.80928	-3.43181
Aipa23495_comp0_c0	ARF	Auxin response factor 18	-0.810123	-2.40354	-4.86425	-3.62001	1.02998	-4.09954	-9.96578	-4.78256
Aipa42482_comp0_c0	ARF	Auxin response factor 18	2.3453	0.206226	-2.20202	-2.95829	1.23858	-0.245825	-2.95456	-2.77267
Adur39789_comp1_c0	ARR	Two-component response regulator-like APRR5	5.30643	5.22046	6.0165	6.75609	2.9892	4.96654	5.04346	5.80715
Adur48017_comp1_c0	ARR	Two-component response regulator-like APRR2	1.27878	0.660837	-1.30163	-2.23107	2.19219	2.1565	-0.191546	-1.10988
Aipa14100_comp0_c0	ARR	Two-component response regulator ARR11	-0.864246	0.139251	1.31053	1.08452	-1.67577	1.79521	2.08701	1.86037
Aipa1946_comp0_c0	ARR	Two-component response regulator-like APRR2	2.91845	2.24072	1.0827	0.964214	3.38469	1.87918	1.11348	0.737254
Aipa22996_comp0_c0	ARR	Two-component response regulator-like APRR1	1.86288	1.49978	0.902781	0.593911	1.51904	1.07382	0.16006	-0.0719772
Aipa23290_comp1_c0	ARR	Two-component response regulator-like APRR5	5.14082	5.42043	5.91153	6.65812	2.31421	4.29222	4.48371	5.06982
Aipa27360_comp1_c0	ARR	Two-component response regulator ARR11	0.936842	0.773152	1.28195	2.02053	-0.785875	0.884403	1.05543	1.14209
Aipa31773_comp2_c0	ARR	Two-component response regulator-like APRR2	0.38036	-1.27346	-1.85031	-9.96578	1.40199	0.633509	-1.56633	-1.87655
Aipa31773_comp3_c0	ARR	Two-component response regulator-like APRR2	0.487143	-0.663526	-2.20202	-3.09132	1.92638	0.867369	-1.23786	-1.61706
Aipa33293_comp0_c0	ARR	Two-component response regulator ARR3	2.62418	2.68855	-0.265923	-1.07704	2.29611	2.23858	0.777928	-0.440916
Adur17510_comp0_c0	AUX/IAA	Auxin-induced protein AUX22	3.1665	3.48967	-0.285132	-2.35845	3.93033	3.5699	1.79992	-1.25843
Adur24479_comp0_c0	AUX/IAA	Auxin-responsive protein IAA8	5.01048	5.11141	3.51904	2.74989	5.0757	5.55517	4.71816	4.52463
Adur24539_comp1_c0	AUX/IAA	Auxin-responsive protein IAA15	3.13876	2.59208	4.41612	5.304	3.07582	3.72185	5.21909	5.79461
Adur36043_comp0_c0	AUX/IAA	Auxin-responsive protein IAA31	2.97226	1.88843	4.3765	4.18447	2.67378	2.35736	4.31479	3.92929
Adur4556_comp0_c0	AUX/IAA	Auxin-induced protein AUX28	2.7995	3.20685	3.6412	2.18036	4.26838	5.80705	6.06518	4.69987
Adur48629_comp0_c0	AUX/IAA	Auxin-responsive protein IAA14	4.38283	4.68839	4.76097	3.27352	4.6174	5.66517	5.47424	4.60808
Adur49564_comp2_c0	AUX/IAA	Auxin-responsive protein IAA26	1.04521	-0.0459278	-1.95083	-2.43961	1.2756	-0.363395	-2.00771	-1.85204
Aipa10478_comp0_c0	AUX/IAA	Auxin-induced protein AUX28	3.3359	3.75588	4.49211	3.27784	4.18853	5.62713	6.07254	4.85002
Aipa2729_comp0_c0	AUX/IAA	Auxin-responsive protein IAA8	4.985	5.41589	3.71161	4.00114	4.57317	5.24112	4.50275	5.02939
Aipa29990_comp2_c0	AUX/IAA	Auxin-induced protein 22B	5.56446	5.1447	4.56507	3.30203	5.55369	5.16947	4.7344	3.83468
Aipa30337_comp1_c0	AUX/IAA	Auxin-responsive protein IAA9	7.7667	7.20694	6.47971	6.44766	7.79765	7.22525	6.33009	6.35668
Aipa44497_comp1_c0	AUX/IAA	Auxin-responsive protein IAA26	1.02975	-0.10263	-2.64085	-1.76775	1.75175	-0.111955	-2.02915	-1.63188
Aipa48342_comp1_c0	AUX/IAA	Auxin-responsive protein IAA9	7.98501	7.69269	7.54739	5.74856	8.21059	7.72997	7.94357	6.32308
Aipa51061_comp1_c0	AUX/IAA	Auxin-responsive protein IAA14	5.43932	5.97935	5.37841	3.65897	5.73102	6.70105	6.13739	5.05881
Aipa9133_comp1_c0	AUX/IAA	Auxin-induced protein AUX22	2.96618	2.86023	-1.03998	-1.7892	3.851	3.41594	1.48594	-0.87479
Adur17236_comp0_c0	B3	B3 domain-containing protein At5g42700	2.21247	0.00480099	-0.536726	-0.250394	2.90952	-0.647618	-0.836501	-0.317726
Aipa3652_comp0_c0	B3	B3 domain-containing transcription factor VRN1	-2.59655	-1.27462	-3.13712	-9.96578	-2.6053	-1.00482	-3.5792	-4.22882
Aipa6027_comp0_c0	B3	B3 domain-containing protein At3g19184	1.80708	0.833227	-1.95083	-0.68966	2.92954	1.10969	-2.72102	-2.06895
Adur13266_comp0_c0	bHLH	bHLH112	-0.706041	-0.749038	2.54473	3.48564	-1.30519	1.54613	3.24133	3.07256
Adur17488_comp0_c0	bHLH	bHLH62	3.14312	3.1828	2.67439	2.09885	2.76864	4.75195	2.8341	2.15715
Adur1765_comp0_c0	bHLH	Transcription factor bHLH143	4.56131	4.17566	3.73725	3.14062	4.40038	4.35424	3.47539	3.28949
Adur2161_comp0_c0	bHLH	bHLH63	3.45053	3.53119	3.11598	0.585604	3.30961	5.33524	3.91073	2.0635
Adur24753_comp0_c0	bHLH	bHLH115	1.22157	1.20289	4.07431	4.4581	0.871844	2.57539	4.71061	5.10787
Adur26148_comp0_c0	bHLH	bHLH13	2.60778	2.52415	2.33914	1.68392	1.03469	3.07502	1.95965	1.73437
Adur26337_comp0_c0	bHLH	bHLH25	5.11248	3.73534	3.40989	2.58576	4.52076	4.23746	2.74588	3.22389
Adur2729_comp0_c1	bHLH	bHLH74	0.958781	-0.116119	-1.91957	-1.39466	1.99494	0.239194	-2.34373	-2.2863
Adur27669_comp0_c0	bHLH	bHLH100	-5.48466	-3.39088	1.21371	1.3146	-4.37084	1.35012	2.16167	2.90804
Adur30575_comp0_c0	bHLH	bHLH135	2.40081	1.33113	-5.62001	-2.32433	2.85805	0.189034	-3.39088	-3.13289
Adur34119_comp0_c0	bHLH	bHLH135	-0.677303	1.44837	-3.42663	-9.96578	-0.276951	1.41918	-9.96578	-9.96578
Adur34175_comp0_c0	bHLH	bHLH79	3.852	2.91826	0.174619	0.41828	3.15898	2.03715	0.773152	1.16414
Adur39_comp1_c0	bHLH	transcription factor bHLH041	1.92144	1.66418	-1.18115	-2.04494	-0.101082	0.810375	-2.30282	-2.13079
Adur39106_comp1_c0	bHLH	bHLH135	1.75873	2.16907	-5.05889	-2.95456	3.36055	2.10769	-1.87832	-4.60823
Adur40186_comp0_c0	bHLH	bHLH96	5.27429	5.05796	4.07216	2.56811	5.24225	6.16334	4.85768	3.91511
Adur41202_comp0_c0	bHLH	bHLH96	1.01531	-1	-3.07501	-2.9105	0.632578	-4.4112	-4.86425	-3.92869
Adur41439_comp1_c0	bHLH	EGL1	3.24265	1.59868	-0.400365	-2.77926	3.84378	0.61133	-0.401635	-2.22207
Adur42790_comp0_c0	bHLH	bHLH57	4.73265	4.12342	3.46645	1.75175	4.65793	4.59152	3.16393	2.29327
Adur42812_comp0_c0	bHLH	bHLH70	4.28036	3.54712	3.11381	0.681374	4.37985	4.18084	3.00198	1.39488
Adur4649_comp1_c0	bHLH	bHLH111	-2.39593	-4.65593	0.726541	0.954072	-2.62593	-2.21983	1.31865	2.27262
Adur46775_comp0_c1	bHLH	bHLH48	2.57273	2.35549	1.29846	-0.396562	2.32836	2.93212	2.28076	0.109249
Adur47662_comp0_c0	bHLH	bHLH96	1.51096	1.18819	1.39835	-1.03702	1.75887	3.94151	2.85586	0.760434
Adur48046_comp0_c0	bHLH	bHLH19	4.55287	3.24336	0.435451	-1.2109	4.96255	2.58111	0.462576	-1.59364
Adur48047_comp0_c0	bHLH	bHLH25	4.83776	4.08924	1.71311	1.08066	6.66894	5.7878	4.63948	4.02476
Adur48403_comp0_c0	bHLH	bHLH93	4.1642	4.04346	3.0749	0.444667	5.30303	5.63422	3.84164	2.32912
Aipa10038_comp0_c0	bHLH	bHLH70	4.55418	3.91823	3.25394	1.46711	4.74136	4.04896	3.16907	1.98234
Aipa13108_comp1_c0	bHLH	bHLH148	3.04369	3.49893	4.10529	3.28742	2.29425	4.59775	4.44652	3.27863
Aipa14318_comp0_c0	bHLH	EGL1	3.82168	2.12322	2.64739	-0.170827	4.32642	2.72734	2.69042	1.56137
Aipa1870_comp0_c0	bHLH	bHLH25	5.48075	4.22995	4.01203	2.88753	4.48272	4.45246	3.27222	3.82069
Aipa22616_comp1_c1	bHLH	bHLH62	3.13318	2.9581	2.80797	2.14187	2.77252	4.54203	2.82151	2.2852
Aipa27939_comp0_c0	bHLH	bHLH63	3.58644	3.9348	3.75018	1.60644	3.46183	5.76341	4.44372	2.81394
Aipa31812_comp0_c0	bHLH	bHLH25	2.4526	1.39415	-1.11508	-2.75633	2.88512	1.07405	-1.18771	-2.2109
Aipa38353_comp0_c0	bHLH	bHLH74	3.17584	1.61965	2.15078	0.912267	2.69674	2.45847	1.39323	0.97844
Aipa41963_comp2_c0	bHLH	Transcription factor ABORTED MICROSPORES	-3.39088	-3.28396	-3.09954	1.01054	-3.45799	-9.96578	-1.7084	0.885705
Aipa42639_comp0_c0	bHLH	bHLH111	-1.38961	-2.60823	2.01709	2.18956	-1.69432	0.669329	2.50292	3.24321
Aipa43771_comp0_c0	bHLH	bHLH130	1.2967	0.820213	1.85293	0.425459	1.165	2.11581	2.35858	0.947105
Aipa44237_comp0_c0	bHLH	bHLH135	-1.01742	0.971835	-9.96578	-9.96578	0.144482	2.10568	-9.96578	-9.96578
Aipa46663_comp0_c0	bHLH	bHLH130	1.85572	2.18502	-1.37582	-1.89432	0.816941	0.37035	-1.49546	-1.81265
Aipa47082_comp0_c1	bHLH	bHLH89	1.67912	0.39762	-4.19319	-9.96578	2.19682	-1.70997	-3.22882	-3.7892
Aipa48224_comp0_c0	bHLH	bHLH96	1.21288	1.40327	1.95382	-0.511142	2.38387	3.93596	3.18703	0.606284
Aipa48341_comp0_c0	bHLH	bHLH93	3.40513	2.91769	1.54547	-0.577049	4.54768	4.68345	2.78471	1.09671
Aipa49691_comp0_c0	bHLH	Uncharacterized protein At4g30180	3.71311	3.25907	0.995424	0.0551957	3.25066	3.14839	0.917368	-0.335821
Aipa606_comp0_c1	bHLH	bHLH68	4.46856	4.50439	5.10456	6.50786	3.81188	3.96014	5.6427	6.35068
Aipa9947_comp0_c0	bHLH	bHLH13	3.27367	3.07696	2.12444	0.810649	2.68032	2.86836	2.02456	1.51887
Adur18623_comp0_c0	bZIP	HBP-1b(c1)	-2.30045	-3.4686	-0.557101	1.77414	-2.37084	-2.88897	1.33895	3.08361
Adur28972_comp1_c0	bZIP	HY5	2.96039	3.731	2.76815	2.95996	3.41061	4.55812	3.34563	3.73812
Adur29153_comp0_c0	bZIP	RF2b	2.48431	2.06385	0.509611	-0.48264	2.79355	2.86605	0.573375	0.250153
Adur29153_comp1_c0	bZIP	RF2b	1.69659	1.3146	-0.349235	-1.16596	2.17185	1.76242	-0.186612	-1.91412
Adur29715_comp0_c0	bZIP	Transcription factor VIP1	1.3947	0.489543	-9.96578	-4.82283	1.17206	0.812567	-9.96578	-4.6681
Adur30622_comp1_c0	bZIP	TGA4	0.228973	-0.86863	3.35351	5.28453	-0.639355	-1.49818	3.33447	5.21023
Adur31407_comp1_c0	bZIP	G-box-binding factor 4	-0.467932	-0.745003	-0.183332	-1.45271	1.1188	3.08054	0.00384207	0.409255
Adur3992_comp0_c0	bZIP	RF2b	3.33557	3.94661	3.95711	4.56159	2.09356	3.61871	4.33106	4.62445
Adur42269_comp0_c0	bZIP	PIF3	4.5216	4.22615	0.186501	-2.82283	3.56815	3.61027	0.345586	-2.01547
Adur42633_comp0_c0	bZIP	TGA1	-0.0350469	0.665696	1.92245	2.39707	-0.2339	2.26354	3.00216	3.43709
Adur46696_comp0_c0	bZIP	TGACG-sequence-specific DNA-binding protein TGA-2.1	-4.14987	-3.4686	-3.61411	3.22697	-6.09132	-9.96578	0.980147	3.94495
Adur50310_comp0_c0	bZIP	RF2b	1.49023	0.676869	-0.666576	-2.04097	2.1059	0.928023	-0.698998	-1.41376
Adur50310_comp1_c0	bZIP	RF2b	3.50394	2.10579	1.28944	-0.445493	3.47448	2.64039	1.35426	0.898402
Aipa12363_comp0_c0	bZIP	Transcription factor VIP1	2.07622	0.815302	-3.65593	-5.24697	1.64908	1.94723	-3.78256	-9.96578
Aipa2355_comp1_c0	bZIP	TGA1	-0.0928529	-0.0183909	3.16591	5.14106	-1.91231	-0.954557	3.3936	4.95359
Aipa24401_comp1_c0	bZIP	Light-inducible protein CPRF2	2.60502	3.6151	1.62994	1.67897	-0.406089	1.60043	0.828902	-0.711543
Aipa24721_comp0_c1	bZIP	PIF3	4.11598	3.14736	2.82924	3.36088	2.62862	0.812293	2.75972	3.46157
Aipa27118_comp3_c0	bZIP	G-box-binding factor 4	0.0463746	1.15078	2.0288	-0.387097	1.09896	5.26063	2.58135	1.34691
Aipa28540_comp0_c0	bZIP	TGA2	0.99156	1.33037	2.52915	3.26799	0.329219	2.79397	3.60818	4.72632
Aipa28909_comp1_c0	bZIP	HY5	2.85047	3.71527	2.66956	2.79964	3.36331	4.59471	3.29841	3.66471
Aipa29329_comp3_c0	bZIP	Transcription factor VIP1	2.07895	0.429036	-3.59655	-4.56206	2.04019	-0.706826	-4.59655	-5.55075
Aipa34950_comp0_c0	bZIP	TGACG-sequence-specific DNA-binding protein TGA-2.1	-1.01839	-2.52561	0.444314	3.04882	-2.73697	-2.34618	1.86605	3.98404
Aipa34954_comp0_c0	bZIP	HBP-1b(c1)	-4.06693	-0.285718	-0.713119	1.77681	-4.26534	-3.16704	0.892197	2.84793
Aipa42936_comp2_c0	bZIP	TGA1	0.927517	1.00384	3.29259	3.69339	0.223628	2.25298	3.87971	4.37293
Aipa45114_comp1_c0	bZIP	TGACG-sequence-specific DNA-binding protein TGA-2.1	-4.27462	-5.90689	-3.96578	3.17121	-5.1078	-9.96578	1.17568	3.85629
Aipa52391_comp4_c0	bZIP	RF2b	3.47071	3.9106	4.06606	4.69553	2.33209	3.59602	4.45843	4.77523
Aipa6548_comp0_c0	bZIP	PIF3	4.6069	4.23812	0.950842	-4.01159	3.61933	4.03551	0.976975	-2.40609
Aipa7107_comp1_c0	bZIP	Basic leucine zipper 9	3.68017	4.04267	5.11381	5.01395	3.93108	5.30064	5.18546	5.66804
Aipa9624_comp0_c0	bZIP	RF2b	2.5541	2.37425	0.712522	-0.224879	2.86612	2.9229	0.852265	-0.192096
Adur10066_comp0_c1	C2C2 CO	Zinc finger protein CONSTANS-LIKE 13	0.720133	0.960265	1.43527	1.27699	-0.279867	1.5387	1.62324	1.65382
Aipa147_comp1_c0	C2C2 CO	Zinc finger protein CONSTANS-LIKE 16	-4.00385	-3.05489	1.14143	-0.62371	-5.30282	-2.37084	-0.108322	-0.531851
Aipa45394_comp0_c0	C2C2 CO	Zinc finger protein CONSTANS-LIKE 13	2.53589	2.9889	3.08933	3.07136	2.35567	3.55672	3.69469	3.45027
Adur16024_comp1_c1	C2H2	Zinc finger protein MAGPIE	1.8504	1.80777	1.68587	0.528738	0.405629	1.13269	0.175897	-0.355375
Adur21364_comp0_c0	C2H2	Zinc finger protein JACKDAW	2.46606	2.55123	2.8194	2.4698	0.993976	2.43403	2.85699	2.52907
Adur24927_comp0_c0	C2H2	TRANSPARENT TESTA 1	0.666605	1.22074	0.154021	2.66509	-0.761213	2.05924	1.32404	3.21733
Adur25029_comp0_c0	C2H2	Zinc finger protein ZAT5	-2.36835	-2.74018	1.92473	2.50767	-2.47126	1.90201	2.29866	2.77364
Adur28263_comp1_c0	C2H2	Zinc finger protein JAGGED	2.91781	1.85586	-9.96578	-3.70526	2.93709	-2.00385	-5.50635	-4.58496
Adur35096_comp0_c0	C2H2	Zinc finger protein ZAT11	4.33041	5.11413	3.25394	2.58864	4.56051	4.40629	3.32893	3.2812
Adur36496_comp0_c0	C2H2	Zinc finger protein ZAT1	1.76256	1.96729	2.64016	0.862881	1.80309	2.53331	2.63351	0.868687
Adur4429_comp0_c0	C2H2	Zinc finger protein ZAT11	4.59654	4.37402	1.36177	-0.390245	3.20836	3.65134	0.572081	0.7556
Adur44374_comp0_c0	C2H2	Zinc finger protein 2 sp|Q39261|ZFP2	2.72443	2.59964	4.8506	5.29769	2.48671	3.64409	5.27343	5.44402
Adur44895_comp0_c0	C2H2	TRANSPARENT TESTA 1	1.06396	-1.70056	-2.15628	-1.53673	-0.814345	-4.09132	-0.669633	-1.334
Adur4588_comp0_c0	C2H2	Zinc finger protein MAGPIE	-0.858131	-1.02425	0.363265	-0.346176	-0.0320936	1.65153	2.1273	2.18121
Adur49394_comp0_c0	C2H2	Zinc finger protein ZAT9	-1.8365	-1.88009	1.88258	1.25621	-2.1078	1.43349	1.41522	0.0398403
Adur8941_comp0_c0	C2H2	Zinc finger protein ZAT11	0.212466	-0.358454	-0.364633	2.78017	1.09626	-0.296899	0.864995	3.666
Aipa10520_comp2_c0	C2H2	Zinc finger protein MAGPIE	-2.07097	-1.06291	-0.448771	-1.01644	-0.878321	1.86156	1.59694	1.34559
Aipa17708_comp0_c0	C2H2	Zinc finger protein ZAT1	0.709291	1.15186	2.25782	0.92524	0.45593	2.73949	2.24448	0.820758
Aipa18737_comp0_c0	C2H2	Zinc finger protein ZAT11	1.40799	-0.299264	-1.51046	2.03609	-4.02718	-1.4331	-0.706826	3.14388
Aipa19371_comp0_c0	C2H2	Zinc finger protein ZAT11	3.325	3.86559	2.00192	2.07838	2.77716	2.33752	1.63459	1.71984
Aipa21818_comp0_c0	C2H2	Zinc finger protein ZAT11	4.20912	3.89093	0.84666	-0.0882445	2.76843	3.14986	-0.485331	-0.305788
Aipa28270_comp0_c0	C2H2	Zinc finger protein ZAT11	-0.962032	-0.928695	2.78722	3.1147	-1.97332	-0.335214	3.26539	3.84846
Aipa28475_comp0_c0	C2H2	Zinc finger protein ZAT5	-2.03308	0.211635	3.75752	3.05849	-3.05489	3.12769	3.4306	2.53431
Aipa33100_comp1_c0	C2H2	Zinc finger protein ZAT9	0.972815	0.935837	1.70192	1.79036	-0.238431	2.03163	1.24529	1.89194
Aipa41800_comp0_c0	C2H2	Zinc finger protein JAGGED	3.56108	2.49612	-3.95083	-4.27462	3.21003	-1.58496	-4.87832	-4.82283
Aipa42060_comp0_c0	C2H2	Zinc finger protein ZAT11	0.959523	0.318847	0.16049	2.72057	1.59534	-0.202019	0.920928	3.96449
Aipa49643_comp0_c0	C2H2	Zinc finger protein 2 sp|Q39261|ZFP2	3.35436	3.23731	5.03905	5.55807	3.21806	3.82657	5.538	5.78228
Aipa5397_comp0_c0	C2H2	Zinc finger protein ZAT5	-2.74018	-2.50362	1.62683	1.98356	-2.68038	2.77435	2.97006	3.21143
Aipa9273_comp0_c0	C2H2	Zinc finger protein 1	0.84452	0.580467	0.209557	-1.12239	-0.29277	2.57014	-0.243546	-3.38082
Adur20969_comp0_c0	CAMTA	Calmodulin-binding transcription activator 2	1.74502	1.58256	2.2853	3.27858	0.587525	1.24367	2.13947	2.77716
Adur1209_comp0_c0	CPP	CRC domain-containing protein TSO1	1.37536	0.233479	-1.25039	-0.880091	1.5703	-0.293359	-1.93972	-1.35845
Aipa37985_comp0_c0	CPP	tesmin/TSO1-like CXC 3	1.21475	0.49228	-0.639355	-0.327952	1.78241	0.256206	-1.66658	-0.834785
Aipa7169_comp0_c0	CPP	tesmin/TSO1-like CXC 5	0.228152	0.139251	0.407806	-2.29336	1.18184	-0.283375	-0.324937	-1.99424
Adur2119_comp1_c0	DBB	B-box zinc finger protein 20	-0.71944	0.221568	-2.49818	-3.30757	-1.28279	-0.525607	-2.34618	-4.38082
Adur46223_comp1_c0	DBB	Salt tolerance-like protein	-0.45865	0.349743	2.71091	2.69955	0.260226	2.07199	2.90387	3.4544
Aipa27862_comp0_c0	DBB	B-box zinc finger protein 20	-0.58136	0.559084	-2.97332	-2.84684	-0.53952	-0.0454314	-3.33643	-4.74339
Adur10790_comp0_c0	DOF	Dof zinc finger protein DOF3.4	2.68025	1.8035	-1.03013	-1.42275	2.6807	-0.693543	-0.726584	0.0899501
Adur2501_comp0_c0	DOF	Dof zinc finger protein DOF2.1	3.76614	3.05936	0.375178	0.617612	2.77681	2.22116	1.30081	1.26063
Adur25848_comp0_c0	DOF	Dof zinc finger protein DOF1.4	2.30568	2.543	1.6017	1.75958	1.30646	3.00558	2.07622	1.99795
Adur25850_comp0_c0	DOF	Dof zinc finger protein DOF1.4	4.09221	4.41301	2.82836	1.06189	3.88356	4.93538	3.72199	1.7112
Adur35744_comp0_c0	DOF	Dof zinc finger protein DOF5.4	1.90984	3.04603	3.61491	3.66517	0.963967	3.34346	4.15632	4.56012
Adur39843_comp0_c0	DOF	Dof zinc finger protein DOF2.5	3.22954	3.54267	4.87975	4.8809	2.47119	4.17126	4.5849	4.38446
Adur49251_comp0_c0	DOF	Dof zinc finger protein DOF3.7	2.33161	3.22964	3.96643	4.40465	1.55483	3.18713	4.04556	3.95587
Adur8094_comp0_c0	DOF	Dof zinc finger protein DOF5.6	1.33781	0.778489	-1.23447	-2.69277	0.667211	0.855458	-2.86075	-3.68038
Aipa20730_comp0_c0	DOF	Dof zinc finger protein DOF5.3	3.54535	3.02668	0.107465	-0.993283	2.64309	0.621056	-1.23107	-1.50909
Aipa23207_comp0_c0	DOF	Dof zinc finger protein DOF2.5	3.27605	3.9938	4.93767	4.65075	2.68773	4.69703	4.87119	4.41152
Aipa26570_comp0_c0	DOF	Dof zinc finger protein DOF1.4	1.48388	1.74617	1.46258	2.06465	0.320003	1.90124	1.37666	1.31383
Aipa26621_comp0_c0	DOF	Dof zinc finger protein DOF1.1	2.12598	2.89743	3.03838	4.07276	1.31189	2.59932	3.10305	3.87234
Aipa28330_comp0_c0	DOF	Dof zinc finger protein DOF2.1	4.23522	3.20701	1.41396	1.76808	3.58944	3.23041	2.10478	2.01245
Aipa32673_comp0_c0	DOF	Dof zinc finger protein DOF3.4	3.95028	3.10182	0.236748	0.290424	4.25563	1.93445	0.916094	1.57337
Aipa4642_comp0_c1	DOF	Dof zinc finger protein DOF5.6	0.647084	0.115033	-1.45799	-3.20645	-1.21201	-1.03013	-4.03505	-6.02718
Aipa47401_comp0_c1	DOF	Dof zinc finger protein PBF	3.21883	3.18312	2.53356	2.38119	1.57273	2.73046	1.852	1.90175
Aipa50606_comp0_c0	DOF	Dof zinc finger protein DOF5.4	1.71223	2.86394	3.40149	3.59307	0.86341	3.4772	3.818	4.33769
Aipa9971_comp0_c0	DOF	Dof zinc finger protein DOF3.7	1.63475	2.16221	3.61937	4.05024	0.824836	2.89284	3.73404	3.59208
Adur17688_comp0_c0	E2F-DP	E2F transcription factor-like E2FE	0.72625	-1.37707	-4.82283	-6.22882	1.60881	-1.22544	-6.09132	-9.96578
Adur6864_comp0_c1	E2F-DP	E2F transcription factor-like E2FE	4.05117	3.45803	3.01644	2.21568	4.17009	4.02624	2.96199	2.52482
Adur26702_comp0_c0	EIL	EIN4	0.636296	0.714282	1.38828	0.0985094	0.697477	1.93017	2.16157	0.491255
Aipa13058_comp0_c0	EIL	EIN4	-0.362776	0.427964	0.776244	-0.867752	0.0257376	1.10969	1.4069	-0.652145
Adur21728_comp0_c0	G2 like	PHR1-LIKE 1	0.412511	-0.309955	3.61125	4.61159	-2.14987	1.12697	3.76132	5.14842
Adur31141_comp1_c0	G2 like	Transcription activator GLK1	1.38054	1.39488	-1.34129	-2.90329	0.899176	1.05681	-0.101598	-1.64386
Adur32872_comp0_c0	G2 like	Myb family transcription factor APL	1.99289	2.82944	3.40218	4.00953	-0.0101344	1.18629	2.47127	3.53543
Adur41109_comp0_c0	G2 like	Myb family transcription factor APL	0.931305	1.64247	2.49646	0.593274	-0.816037	2.5758	2.57184	1.57014
Aipa20841_comp0_c0	G2 like	Myb family transcription factor APL	1.89246	2.15791	3.5898	4.41018	-0.564194	1.18903	2.4711	3.43914
Aipa31225_comp0_c0	G2 like	Myb family transcription factor APL	1.66205	2.07119	3.20231	1.25238	-0.0619024	3.80068	3.1209	2.06051
Aipa44174_comp0_c0	G2 like	Myb family transcription factor APL	3.56759	3.13395	1.26963	1.12917	3.73736	2.65741	1.19472	0.848798
Adur21765_comp0_c0	GATA	GATA transcription factor 16	1.53456	1.52055	-2.14987	-3.23333	0.687956	0.108357	-2.02718	-2.68347
Adur47903_comp1_c0	GATA	GATA transcription factor 9	3.61871	3.26459	-0.778432	-0.266501	3.69648	2.5532	-0.900593	-0.88986
Aipa34781_comp0_c0	GATA	GATA transcription factor 9	3.71922	3.05543	-0.709182	-0.504987	3.70439	2.89414	-1.0619	-2.03505
Adur12516_comp0_c0	GRAS	Chitin-inducible gibberellin-responsive protein 1	4.80631	5.19085	4.68081	5.64404	3.91523	3.34203	5.23847	5.89102
Adur15143_comp0_c0	GRAS	SCARECROW	-1.36959	-5.50635	-4.85031	-4.17571	-1.4344	-4.62001	-4.55075	-5.6681
Adur46445_comp0_c0	GRAS	SHORT-ROOT	-0.762028	-1.41889	-3.71154	-2.61706	0.522725	-1.28983	-3.99616	-2.44222
Adur4227_comp0_c0	GRF	Growth-regulating factor 7	2.48826	1.79161	-0.381448	0.739848	2.28274	0.333805	-0.793357	-1.52284
Adur8331_comp0_c0	GRF	Growth-regulating factor 5	0.617612	-2.35599	-0.873908	-1.85726	0.189456	-4.09132	-1.26882	-2.59946
Aipa19827_comp0_c0	GRF	Growth-regulating factor 7	4.07033	2.13619	-1.59219	-3.52284	4.46815	0.0922074	0.0491661	-0.965784
Aipa23491_comp0_c0	GRF	Growth-regulating factor 1	0.797705	-0.518701	-3.10366	-2.662	1.16006	-4.42146	-3.14987	-3.92869
Aipa38365_comp0_c0	GRF	Growth-regulating factor 1	3.1544	2.54819	-2.48735	-1.82453	1.63691	-2.81604	-6.09132	-5.19319
Aipa49816_comp0_c0	GRF	Growth-regulating factor 5	-0.300448	-3.1976	-1.80928	-2.71154	0.261431	-4.42146	-2.9771	-2.66505
Adur30558_comp0_c0	HB	HB29	1.006	0.767796	2.20111	1.9476	-0.226566	2.13564	2.17259	0.921944
Aipa32831_comp0_c0	HB	HB29	0.366998	-0.882748	-3.49546	-1.18771	-0.592919	-3.17137	-1.00192	-1.26882
Aipa35746_comp0_c0	HB	HB29	4.52149	3.10969	4.25182	3.60086	2.2561	3.16446	3.85217	2.6887
Adur2772_comp0_c1	HD ZIP	Homeobox-leucine zipper protein HAT22	-1.14667	1.09536	3.79154	2.72137	-1.85204	2.92941	4.26686	3.73104
Adur27838_comp0_c0	HD ZIP	Homeobox-leucine zipper protein HDG1	2.00492	1.12873	-1.26882	-2.08927	1.40781	0.62605	-1.12658	-1.42533
Adur35124_comp1_c0	HD ZIP	Homeobox-leucine zipper protein HAT14	-2.80255	0.35464	1.26083	3.35337	-0.203125	-2.88541	1.15575	3.09085
Adur39361_comp0_c0	HD ZIP	Homeobox-leucine zipper protein HAT22	1.75275	1.76412	3.16312	4.65869	0.247725	2.10154	3.41233	3.68415
Adur42343_comp0_c0	HD ZIP	Homeobox-leucine zipper protein HOX27	0.324619	1.64432	1.21018	2.06339	1.02101	2.22661	1.23716	2.35924
Adur48086_comp0_c0	HD ZIP	Homeobox-leucine zipper protein HAT22	3.32207	3.96784	5.17419	5.9937	2.27153	4.37177	5.50543	6.17661
Adur6463_comp0_c0	HD ZIP	Homeobox-leucine zipper protein ANTHOCYANINLESS 2	5.20504	3.14866	-0.665813	-1.13079	4.20787	2.56112	-0.341903	-2.96578
Aipa1810_comp0_c0	HD ZIP	Homeobox-leucine zipper protein HAT22	1.73437	1.87053	2.66183	4.19734	0.345207	1.98076	3.04083	4.02639
Aipa23771_comp1_c0	HD ZIP	Homeobox-leucine zipper protein ATHB-14	2.58135	1.08882	1.25197	-0.312939	3.18782	1.04707	1.71765	0.996148
Aipa29655_comp1_c0	HD ZIP	Homeobox-leucine zipper protein HDG2	-0.53952	-3.01937	-4.52838	-3.7892	-0.567753	-3.71154	-4.33158	-4.53952
Aipa35675_comp0_c0	HD ZIP	Homeobox-leucine zipper protein HAT4	0.612903	-3.08722	-4.17571	-9.96578	-1.42018	-9.96578	-6.42146	-9.96578
Aipa38321_comp0_c1	HD ZIP	Homeobox-leucine zipper protein HAT22	-0.40864	-9.96578	1.72552	4.24227	-2.58496	-3.19319	1.21309	3.68736
Aipa39627_comp0_c1	HD ZIP	Homeobox-leucine zipper protein HOX27	-1.03899	0.560715	0.0162586	1.46745	-0.294538	0.510287	-0.624451	1.16693
Aipa41376_comp1_c0	HD ZIP	Homeobox-leucine zipper protein ANTHOCYANINLESS 2	-0.496821	-3.67423	-4.30282	-5.14136	-1.401	-3.17571	-4.6681	-5.6681
Aipa44596_comp0_c0	HD ZIP	Homeobox-leucine zipper protein GLABRA 2	-1.1888	-1.32313	-0.892535	0.72625	-2.42146	-4.01937	-1.29808	0.708408
Aipa51984_comp0_c0	HD ZIP	Homeobox-leucine zipper protein HDG1	1.45996	0.787711	-1.55357	-2.58785	1.74201	1.53672	-0.612637	-1.70526
Adur40468_comp0_c0	HMG	High mobility group B protein 2	3.67747	2.73364	1.17462	1.13422	3.50851	1.31711	-0.438959	0.00575927
Adur40683_comp0_c0	HMG	High mobility group B protein 13	3.60063	1.54712	-1.08416	-2.83307	4.70441	1.24347	-1.48735	-1.36463
Adur8926_comp0_c0	HMG	High mobility group B protein 7	4.36079	2.87729	-0.418247	-2.06895	5.23189	2.68639	-1.39214	-1.56775
Aipa18342_comp0_c0	HMG	High mobility group B protein 13	3.41981	1.6017	-1.03111	-0.848574	4.5196	1.04078	-2.30757	-1.36339
Aipa42053_comp0_c1	HMG	High mobility group B protein 7	3.79386	2.47153	-0.747423	-1.65896	4.74398	2.06798	-0.448771	-0.964845
Adur10843_comp0_c0	HSF	Heat shock factor protein HSF24	3.58151	3.50191	6.02077	6.2648	3.33128	4.73897	6.28867	6.74767
Adur27592_comp1_c0	HSF	Heat stress transcription factor B-3	1.50148	1.09469	2.31673	6.81298	0.712522	-1.24127	3.71355	6.47816
Aipa32650_comp1_c0	HSF	Heat shock factor protein HSF24	3.53178	3.48598	5.95104	6.00357	3.22851	4.71414	6.1295	6.45473
Aipa38508_comp0_c0	HSF	Heat stress transcription factor B-4	2.19766	0.790772	-1.04692	-3.01547	2.38258	0.177599	-1.97521	-3.60238
Aipa45211_comp2_c0	HSF	Heat stress transcription factor B-3	-0.149867	0.469539	0.943359	6.1417	-0.887189	-3.30282	2.68459	5.78296
Adur10807_comp0_c0	LBD	LOB domain-containing protein 36	3.78108	3.01739	4.30342	3.06574	3.53788	3.70343	3.75186	2.94336
Adur14159_comp0_c0	LBD	LOB domain-containing protein 36	0.723631	-1.28748	-9.96578	-9.96578	1.47647	-2.31713	-4.401	-3.73057
Aipa48125_comp0_c0	LBD	LOB domain-containing protein 36	0.00384207	-3.21536	-9.96578	-9.96578	0.624491	-4.51732	-6.09132	-9.96578
Adur10447_comp2_c0	MADS	Agamous-like MADS-box protein AGL8 homolog	4.22864	4.85083	7.49797	8.09446	3.62492	6.12752	7.58967	8.36908
Adur13214_comp0_c0	MADS	MADS-box transcription factor 27	-0.578485	-1.80423	3.10406	3.9912	-1.66505	0.155749	3.06661	3.82185
Adur29155_comp0_c0	MADS	Agamous-like MADS-box protein AGL80	1.44042	0.130052	-5.34129	-4.23786	-0.264767	-5.59655	-9.96578	-5.55075
Adur3313_comp0_c0	MADS	Floral homeotic protein PMADS 1	1.84157	2.46467	3.50471	4.33292	1.24164	3.24026	3.27187	4.62924
Adur35373_comp3_c0	MADS	Agamous-like MADS-box protein AGL12	-0.903288	0.275404	1.99144	2.65673	-2.79586	-2.662	0.325386	1.16457
Adur41971_comp1_c0	MADS	Floral homeotic protein AGAMOUS	5.44871	4.92738	3.24199	2.56527	5.1303	4.30925	3.81024	3.45457
Adur6537_comp0_c0	MADS	MADS-box transcription factor 6	-2.05889	1.19283	2.19629	2.15078	-2.67423	-0.913216	1.94411	1.73278
Aipa14019_comp1_c0	MADS	MADS-box transcription factor 1	3.95364	2.11714	0.319618	0.919149	3.61003	1.91329	-0.342512	0.264236
Aipa30289_comp0_c0	MADS	MADS-box transcription factor 27	-0.702906	-0.883635	3.37768	4.1879	-1.84339	0.543991	3.18808	3.83935
Aipa4242_comp0_c0	MADS	MADS-box transcription factor 18	1.30061	2.75837	6.93376	5.4623	-1.5009	3.92533	4.78257	3.00342
Aipa7594_comp0_c0	MADS	Floral homeotic protein DEFICIENS	0.619491	1.2396	3.37791	3.86014	0.350874	2.87191	2.70325	3.77873
Aipa8408_comp0_c0	MADS	Agamous-like MADS-box protein AGL8 homolog	3.35722	3.95022	6.62118	7.35191	2.13663	5.58008	6.63461	7.34778
Adur39565_comp0_c0	MBF1	Multiprotein-bridging factor 1c	-0.362158	-1.76611	1.30976	3.42438	-3.14561	-3.01547	1.54712	4.40274
Aipa540_comp0_c0	MBF1	Multiprotein-bridging factor 1c	0.0389044	0.788268	2.39579	3.45961	-2.7992	0.860764	2.10434	3.41841
Adur11499_comp0_c0	MYB	MYB48	3.03063	4.2201	6.04793	7.30395	2.46362	3.31005	6.70791	7.60729
Adur14354_comp0_c0	MYB	ODORANT1	0.247725	0.418999	4.26841	4.53777	0.244887	3.94183	5.25366	4.75658
Adur16792_comp0_c0	MYB	Myb-related protein 306	-0.089779	0.597094	3.29425	2.2343	0.0176844	3.18078	3.85815	2.96969
Adur16825_comp0_c0	MYB	MYB44	3.17903	1.73913	-0.975208	-1.37457	3.28199	1.88622	-0.946194	-4.37084
Adur19503_comp0_c0	MYB	RAX3	0.243263	1.98938	5.00014	5.92742	1.38018	3.4098	5.95432	6.26039
Adur21814_comp1_c0	MYB	MYB86	4.18735	5.10236	6.16473	6.17989	2.75046	4.54772	4.95354	5.2628
Adur22295_comp0_c0	MYB	MYB86	1.87801	2.62355	2.50496	0.658097	1.04661	3.28959	2.8605	1.67747
Adur23450_comp0_c0	MYB	MYB86	-1.04097	-0.883635	4.83243	2.28185	-1.7892	4.229	4.24864	2.48199
Adur2484_comp0_c0	MYB	MYB59	0.430107	0.606916	3.46597	3.21604	0.0854247	2.06752	3.28417	3.62328
Adur28355_comp0_c0	MYB	DIVARICATA	3.73855	4.3466	5.62849	5.88303	2.54564	4.37742	5.6551	5.86104
Adur30505_comp0_c0	MYB	MYB113	-4.30282	-9.96578	-9.96578	-9.96578	0.593593	0.234297	-1.7084	-4.01159
Adur30507_comp1_c0	MYB	Auxin-responsive protein IAA26	-0.594371	-2.67116	0.0219534	-0.937878	-4.79586	-3.08722	0.16006	-0.936957
Adur3759_comp0_c0	MYB	MYB86	-0.984693	-0.0964475	1.95171	0.287275	-0.681924	1.76412	0.0435778	-1.17788
Adur37754_comp0_c0	MYB	ODORANT1	0.057508	1.16864	3.71047	3.48817	0.0980602	3.50526	4.42986	3.95603
Adur38768_comp0_c0	MYB	Myb-related protein Myb4	6.46371	5.48923	3.53597	2.27023	5.32351	5.16689	2.92423	2.16135
Adur40554_comp0_c0	MYB	MYB1R1	7.90324	7.68065	8.69032	9.13493	7.17062	7.23919	8.82156	9.25428
Adur4144_comp0_c0	MYB	Myb-related protein 30	3.49876	3.06212	-0.172452	-1.82453	2.56055	2.40889	-1.42018	-2.32675
Adur4347_comp0_c0	MYB	MYB86	1.11526	1.30626	-1.94527	-0.603841	0.791606	1.22054	-1.40609	-1.42533
Adur43872_comp0_c0	MYB	Myb-related protein 330	2.57628	2.81127	3.69922	3.97462	1.96064	3.50178	3.7241	4.42799
Adur46145_comp0_c0	MYB	MYB86	3.48586	2.66281	-3.68656	-9.96578	3.51807	3.00084	-3.8365	-9.96578
Adur50719_comp0_c0	MYB	RAX2	3.04037	2.31875	0.0421774	-0.384584	1.59072	1.98817	0.16178	0.490912
Adur5321_comp0_c0	MYB	ODORANT1	-1.21424	-1.79586	5.54909	5.72696	-0.963907	4.78938	5.84917	5.47776
Adur7834_comp0_c0	MYB	MYB46	-2.68656	-3.662	3.34132	0.368489	-3.17137	4.98045	3.29308	1.70369
Adur9119_comp0_c0	MYB	DIVARICATA	-0.779257	0.047771	3.74649	2.17632	-0.855518	3.55733	3.98222	2.43037
Adur9711_comp0_c0	MYB	Myb-related protein Myb4	7.7779	7.26447	5.22928	4.98243	7.27218	6.62368	5.60592	6.25372
Adur9937_comp0_c0	MYB	MYB12	4.28811	2.70428	0.376661	-0.969546	4.50033	0.943609	0.900207	-0.800877
Aipa12543_comp0_c0	MYB	MYB86	0.41864	0.616671	2.10311	0.659316	1.40218	3.22188	2.08837	1.35257
Aipa12665_comp0_c0	MYB	MYB44	2.43483	0.783806	-2.02523	-1.84857	3.04701	1.19198	-1.44484	-3.13289
Aipa12698_comp0_c0	MYB	Myb-related protein 306	0.613532	1.64078	3.7891	2.72908	0.420437	3.86572	4.27657	3.38943
Aipa13842_comp2_c0	MYB	DIVARICATA	0.47854	0.175897	0.642162	0.561367	1.419	1.97722	1.19156	0.577892
Aipa21161_comp0_c0	MYB	ODORANT1	0.902524	0.701919	5.35423	5.7525	0.189877	4.03893	5.56451	5.55777
Aipa21223_comp1_c0	MYB	Telomere repeat-binding protein 3	3.53568	3.53011	4.06483	3.85376	2.16575	3.54881	3.31339	3.28787
Aipa21356_comp0_c0	MYB	RAX3	0.477159	-2.70526	-9.96578	-9.96578	0.738696	-4.24697	-9.96578	-9.96578
Aipa2425_comp0_c0	MYB	MYB48	3.57914	4.02438	5.93011	7.19552	2.75475	3.5699	6.56773	7.49676
Aipa24723_comp0_c0	MYB	MYB86	2.50479	3.85801	4.40127	4.53852	2.55982	3.98386	4.81513	4.77315
Aipa24756_comp0_c2	MYB	MYB86	2.33971	2.18967	2.07165	0.427249	1.60644	3.27053	2.90766	2.52749
Aipa24891_comp3_c0	MYB	Myb-related protein P	3.08049	1.33228	-0.935117	-1.00385	3.36415	-0.053893	0.0252651	-0.852042
Aipa2612_comp0_c0	MYB	MYB86	3.85864	3.85386	-0.806754	-3.1078	3.81116	4.06815	-1.64386	-9.96578
Aipa28462_comp0_c0	MYB	RAX3	3.26293	1.22404	-1.1888	-3.24697	2.20445	-0.507036	-1.82965	-2.85378
Aipa28654_comp0_c0	MYB	MYB86	0.890901	-0.404178	4.87586	4.03688	-0.115077	3.4675	4.38506	3.44956
Aipa29545_comp0_c0	MYB	Myb-related protein Myb4	9.15142	8.4668	6.47862	6.02827	7.96196	7.71814	6.56233	7.09211
Aipa31643_comp0_c0	MYB	MYB1R1	6.95125	6.51302	7.51234	7.77017	6.38057	6.12305	7.8673	8.05968
Aipa33067_comp0_c0	MYB	ODORANT1	-1.11716	0.418999	5.68029	5.75624	-0.549339	5.09532	5.85136	5.64649
Aipa35771_comp0_c0	MYB	Myb-related protein 306	-0.107803	-3.42663	-4.98089	-2.68347	0.0129262	-2.53952	-2.97332	-2.97332
Aipa36734_comp0_c0	MYB	Myb-related protein 330	0.831067	1.86697	3.44414	3.81561	-0.66734	1.69763	3.98283	4.10688
Aipa36734_comp0_c1	MYB	Myb-related protein Zm38	1.89582	3.23072	4.81599	5.3814	0.78073	3.25232	5.29436	5.40749
Aipa37529_comp0_c1	MYB	DIVARICATA	2.84009	3.47236	5.03306	5.33415	1.56527	4.08106	5.16808	5.39687
Aipa38335_comp1_c0	MYB	RAX3	0.639695	0.919404	4.68107	5.57063	-0.0995357	3.6789	5.75916	6.06178
Aipa4479_comp1_c0	MYB	MYB39	-1.33279	-2.75633	0.637533	-0.172452	-1.56775	-3.4112	0.788547	-0.0144996
Aipa46692_comp1_c0	MYB	MYB46	-3.03505	-4.51732	3.14367	1.06373	-1.71154	4.28026	3.24904	1.16328
Aipa47594_comp0_c0	MYB	MYB44	5.31815	5.06674	2.57596	1.68032	5.01303	4.8004	3.51996	3.55725
Aipa48194_comp0_c0	MYB	MYB39	-4.12448	-9.96578	-1.44222	3.40104	-4.96578	-3.01547	2.98835	5.54113
Aipa48474_comp0_c0	MYB	MYB1R1	0.0551957	0.102546	-1.70056	-2.662	2.07998	1.73451	0.110586	-0.285718
Aipa48706_comp0_c0	MYB	Myb-related protein Myb4	6.65402	6.03	3.97642	3.01501	5.24867	5.66682	3.59443	2.4951
Aipa48829_comp0_c0	MYB	Myb-related protein Zm1	-2.18224	-1.57347	4.61347	5.10047	-3.1888	3.81003	4.94637	4.52667
Aipa49912_comp1_c0	MYB	MYB44	3.37624	2.66259	1.05774	1.84653	2.64239	-0.239566	1.9115	2.31499
Aipa52504_comp0_c0	MYB	ODORANT1	-0.683468	0.151426	3.61902	3.39812	-0.628906	3.52569	4.18039	3.9099
Aipa5851_comp1_c1	MYB	ODORANT1	1.7213	2.59749	4.49725	5.874	0.634129	3.77565	4.74129	5.68815
Aipa795_comp0_c0	MYB	DIVARICATA	0.345207	2.05114	4.09899	2.44855	0.48577	4.35976	4.42226	2.485
Aipa8631_comp0_c0	MYB	MYB44	-2.37084	-2.48466	3.37054	2.45882	-3.27462	3.06414	2.70325	2.36186
Aipa9942_comp0_c0	MYB	Myb-related protein 308	2.75096	1.64386	-0.50226	2.4957	0.171207	-1.02621	1.21826	3.51332
Aipa44913_comp0_c0	MYB R	RADIALIS-like 6	-1.85378	-1.12029	4.1582	7.58357	-4.6681	-1.69121	3.7823	5.90258
Adur7305_comp0_c0	MYBR	AS1	2.3583	0.967415	-1.0145	-0.79419	2.71772	0.0176844	-1.57777	-2.02523
Aipa35190_comp1_c0	MYBR	AS1	2.966	1.39506	-1.00482	-0.898798	2.87053	0.0745054	-1.61117	-1.50772
Adur10599_comp0_c0	NAC	NAC domain-containing protein 8	-1.99233	-0.674997	3.66126	3.84382	-3.87127	2.44458	3.35746	3.1117
Adur12864_comp0_c0	NAC	NAC transcription factor NAM-2	1.09491	2.3947	5.04283	5.87605	-0.572036	2.48483	4.72101	5.20014
Adur13342_comp0_c0	NAC	NAC transcription factor 25	-0.568466	-0.17897	3.42214	4.17741	-0.24127	1.89595	4.49467	5.24979
Adur13798_comp0_c0	NAC	NAC domain-containing protein 78	0.467106	0.0262099	2.90926	1.11036	-0.511828	3.22445	2.61416	0.937847
Adur25817_comp0_c0	NAC	NAC domain-containing protein 8	-2.49546	-3.07097	3.85848	2.78841	-3.08314	3.46004	3.25887	2.76963
Adur29334_comp0_c0	NAC	NAC domain-containing protein 43	2.55033	3.90968	5.81043	4.8033	2.03151	5.14029	5.75166	4.91901
Adur29334_comp1_c0	NAC	NAC domain-containing protein 43	1.12697	2.74438	4.37239	2.96729	0.773715	4.85464	4.65044	3.40563
Adur29726_comp0_c0	NAC	NAC domain-containing protein 8	-0.318926	-0.101598	6.38712	5.71539	0.0342157	3.98477	6.03324	5.36067
Adur31130_comp0_c0	NAC	NAC domain-containing protein 8	-2.56775	-2.84684	4.81861	3.77435	-3.37582	2.4533	4.32154	3.64135
Adur31779_comp0_c0	NAC	NAC transcription factor NAM-1	0.271824	2.9229	5.03025	6.0115	-3.13712	0.976486	4.26878	5.45031
Adur33296_comp0_c1	NAC	NAC domain-containing protein 100	-2.26303	-3.35599	0.853597	1.34199	-1.52838	1.44219	1.33819	1.72217
Adur33830_comp0_c0	NAC	NAC domain-containing protein 7	1.31788	0.394331	3.14969	2.03316	0.890641	2.79701	2.70465	1.77512
Adur35630_comp0_c0	NAC	NAC domain-containing protein 100	5.04831	4.40304	6.03969	6.13216	2.5559	3.79355	6.03551	5.72285
Adur38804_comp1_c0	NAC	NAC domain-containing protein 21/22	0.725087	2.01935	4.81653	4.96062	0.689448	3.94751	5.10393	4.70061
Adur42520_comp0_c0	NAC	NAC transcription factor 29	-2.43181	-1.20534	1.1592	1.89814	-2.8365	0.667211	1.666	1.5856
Adur42724_comp0_c0	NAC	NAC domain-containing protein 8	2.59495	1.64447	-0.625192	-1.96578	2.53547	0.554507	-0.96016	-1.39466
Adur49001_comp0_c0	NAC	NAC domain-containing protein 21/22	-2.46063	0.322697	3.03574	2.78876	-0.00192488	3.68017	3.99618	4.31552
Adur7411_comp0_c0	NAC	NAC transcription factor NAM-B2	1.28175	1.34218	2.52306	3.09181	-2.7147	0.891678	2.5795	2.37165
Adur8109_comp0_c1	NAC	NAC domain-containing protein 8	0.0827026	1.12719	3.44727	3.95351	-0.99137	3.01477	3.17776	3.03234
Aipa10045_comp0_c0	NAC	NAC domain-containing protein 43	3.37434	4.54983	6.08081	5.23955	2.0827	5.27562	5.77262	4.6909
Aipa10045_comp0_c1	NAC	NAC domain-containing protein 43	2.55884	3.15099	5.02813	4.04364	1.46937	4.46009	4.8139	3.28969
Aipa12365_comp0_c0	NAC	NAC domain-containing protein 8	-0.364013	-0.183878	5.99896	5.42708	-1.03406	4.35024	5.6616	5.0553
Aipa14721_comp0_c0	NAC	NAC transcription factor 25	0.343313	1.97036	4.82938	5.65546	-1.08212	1.80102	4.11034	4.70725
Aipa2172_comp0_c0	NAC	NAC transcription factor ONAC010	-0.117161	0.871318	4.72183	5.41971	-0.0149854	3.67909	5.6013	6.23304
Aipa26543_comp0_c0	NAC	NAC domain-containing protein 8	-3.93604	-3.01547	1.27043	1.82971	-4.03505	-0.489376	1.28826	1.32135
Aipa26631_comp0_c0	NAC	NAC transcription factor 25	-0.462621	2.33256	4.99287	6.00303	-3.12868	1.73321	4.67101	5.66021
Aipa29348_comp0_c0	NAC	NAC domain-containing protein 8	-2.63188	-0.701342	5.02534	4.02263	-3.32193	3.08077	4.37191	3.69481
Aipa34748_comp0_c0	NAC	NAC transcription factor ONAC010	1.58288	2.22198	2.678	2.96169	-3.60238	1.25902	2.30937	2.15045
Aipa47373_comp0_c0	NAC	NAC domain-containing protein 8	-1.90149	-2.7242	3.88408	3.04387	-3.46328	2.63141	3.29704	2.58832
Aipa48711_comp0_c0	NAC	CUP-SHAPED COTYLEDON 3	0.346721	0.627296	4.00672	3.93863	-0.558517	2.69614	4.26389	3.8705
Aipa4930_comp0_c0	NAC	NAC transcription factor NAM-B2	-2.17788	-0.0218044	1.86856	2.41323	-2.28162	1.93985	2.40717	2.05993
Aipa50312_comp2_c0	NAC	NAC domain-containing protein 8	2.11548	1.19072	-1.87127	-3.4686	2.22177	-0.0203404	-2.3934	-1.44484
Aipa720_comp0_c0	NAC	NAC domain-containing protein 8	-0.85726	-1.15628	2.06603	2.41495	-1.745	2.13772	1.93847	1.63413
Adur15481_comp0_c0	NF-YA	Nuclear transcription factor Y subunit A-2	2.09097	2.7697	2.31653	2.81298	1.5963	2.08032	3.00606	4.01334
Aipa4207_comp1_c0	NF-YA	Nuclear transcription factor Y subunit A-10	1.89427	2.45136	1.98538	2.59008	0.676568	1.13291	2.76744	3.56755
Adur33822_comp0_c0	ORPHAN	salt tolerance-like protein At1g78600	5.12737	5.36523	5.77745	6.13646	4.0245	4.72048	6.02816	6.4148
Adur3401_comp0_c0	ORPHAN	salt tolerance-like protein At1g75540	4.84033	3.78049	2.25399	2.52749	4.31752	4.15855	2.91571	2.23338
Aipa16808_comp0_c0	ORPHAN	salt tolerance-like protein At1g75540	5.12281	4.33271	3.32135	3.70055	4.72068	4.99622	3.76182	2.85546
Adur43580_comp2_c0	ORPHAN CHASE HATPase_c HisKA Response_reg	Histidine kinase 5	-0.558517	-0.665813	-3.50635	-3.80928	-0.14401	-0.906891	-3.04692	-4.73057
Adur43580_comp3_c0	ORPHAN CHASE HATPase_c HisKA Response_reg	Histidine kinase 5	0.713989	0.747029	-1.81097	-2.27928	1.08429	2.53638	-0.696658	-1.72579
Aipa38180_comp0_c0	ORPHAN CHASE HATPase_c HisKA Response_reg	Histidine kinase 5	1.3273	1.34331	0.459432	-0.890751	1.61793	1.92853	0.512311	-0.593645
Aipa41754_comp4_c0	ORPHANS	zinc finger protein At1g68190	-1.34251	-0.492755	-3.06693	-2.76611	-1.67577	-1.21983	-3.36092	-3.662
Adur33717_comp2_c0	RCD1 LIKE	Cell differentiation protein RCD1 homolog	1.9303	1.24773	0.491939	0.110586	2.48078	1.76143	0.347855	0.397255
Adur33717_comp2_c1	RCD1 LIKE	Cell differentiation protein RCD1 homolog	3.17648	2.69295	2.46205	1.50606	2.90053	3.40948	1.72174	1.83606
Aipa15407_comp1_c0	RCD1 LIKE	Cell differentiation protein RCD1 homolog	3.29704	2.6925	2.14655	1.38552	3.38446	3.32164	1.73046	1.68347
Adur10560_comp0_c0	SBP	Squamosa promoter-binding-like protein 3	3.18851	1.29709	-0.560643	-4.85031	1.93042	2.43803	-2.2723	-3.24697
Adur18034_comp2_c0	SBP	Squamosa promoter-binding-like protein 7	4.28678	4.13381	5.06694	4.64472	3.3613	4.79495	4.79369	4.53653
Adur23132_comp0_c0	SBP	Squamosa promoter-binding-like protein 12	2.52147	0.598683	-1.191	-2.86425	3.48057	0.345586	-0.141886	-0.237297
Adur28267_comp0_c0	SBP	Squamosa promoter-binding-like protein 3	2.89239	1.97966	0.536053	1.32692	2.47975	2.03328	0.806255	1.28076
Adur46689_comp0_c0	SBP	Squamosa promoter-binding-like protein 9	0.827819	-0.887189	-4.47393	-5.09132	2.39259	0.186078	-2.09954	-4.09954
Adur580_comp1_c0	SBP	Squamosa promoter-binding-like protein 8	6.6973	5.69417	3.85659	0.929286	6.79536	4.25515	3.5177	2.39963
Adur580_comp2_c0	SBP	Squamosa promoter-binding-like protein 8	5.56627	4.11217	2.43776	-0.1976	5.74908	3.81745	2.60692	1.17654
Aipa12806_comp4_c0	SBP	Squamosa promoter-binding-like protein 12	3.3504	1.24752	-0.607499	-0.843388	4.0399	1.15963	0.288457	0.655352
Aipa14866_comp0_c0	SBP	Squamosa promoter-binding-like protein 5	1.68272	-0.139236	-1.58496	-9.96578	2.02586	0.755885	-0.987551	-2.53673
Aipa45106_comp1_c0	SBP	Squamosa promoter-binding-like protein 9	0.3084	0.051024	-6.42146	-4.2109	1.86803	-0.167042	-2.64988	-3.11195
Aipa47400_comp0_c0	SBP	Squamosa promoter-binding protein 1	2.8514	2.20205	0.109695	0.689448	2.42116	1.81311	0.310728	0.374808
Aipa8056_comp0_c0	SBP	Squamosa promoter-binding-like protein 8	7.40109	6.28393	4.49239	2.21028	7.6426	5.05681	4.15283	3.05716
Adur28899_comp1_c0	SET	Histone-lysine N-methyltransferase CLF	1.78896	1.31015	0.276993	0.481643	2.0165	1.7761	0.241637	0.137066
Aipa32617_comp0_c0	SET	Histone-lysine N-methyltransferase CLF	2.32998	1.64509	0.649845	0.885444	2.47707	1.81051	0.895044	0.57918
Adur40741_comp0_c0	Sigma 70	RNA polymerase sigma factor sigE, chloroplastic/mitochondrial	-2.86425	-3.58496	-0.951764	-1.58785	-2.46328	-0.81181	-0.547229	-0.706826
Adur15929_comp0_c0	TALE	BEL1-like homeodomain protein 4	-1	-0.40864	4.25089	3.73053	-2.2863	1.92613	3.93112	3.4177
Adur22704_comp0_c0	TALE	Homeobox protein knotted-1-like 1	4.21529	4.27349	3.4009	1.20956	3.40054	4.91009	4.16454	1.93042
Adur24873_comp0_c0	TALE	BEL1-like homeodomain protein 1	4.13082	5.15774	5.8695	5.9486	3.67027	5.76274	5.92449	5.98389
Adur3399_comp1_c0	TALE	BEL1-like homeodomain protein 7	2.21671	2.40853	4.54025	4.01516	1.87788	3.91102	4.52063	4.23033
Adur36864_comp0_c0	TALE	BEL1-like homeodomain protein 1	-1.5749	0.829173	3.22548	3.98626	-3.08722	1.8247	2.68122	2.96723
Adur44584_comp0_c0	TALE	BEL1-like homeodomain protein 4	-3.03899	-3.5009	1.29474	2.76546	-4.52838	-0.286891	1.54449	2.70922
Adur5280_comp0_c0	TALE	Homeobox protein knotted-1-like 7	5.42654	5.6173	7.07136	6.90631	4.37749	7.02524	6.59204	6.60491
Adur5284_comp0_c0	TALE	Homeobox protein HD1	4.67508	4.56669	6.13873	5.82346	3.82096	6.04217	5.71419	5.32983
Adur7667_comp0_c0	TALE	Homeobox protein BEL1 homolog	-1.46063	-1.48063	1.64478	2.26893	-2.79252	0.157906	0.485427	1.28964
Aipa16044_comp1_c0	TALE	Homeobox protein BEL1 homolog	-0.759584	0.59773	1.73031	2.66221	-2.334	-0.316528	1.2916	2.57918
Aipa23665_comp0_c0	TALE	BEL1-like homeodomain protein 1	-2.67116	-0.383956	1.94261	2.11226	-9.96578	1.11392	1.75987	1.8101
Aipa30692_comp1_c0	TALE	BEL1-like homeodomain protein 4	-2.55357	-1.1692	1.9115	2.98756	-3.75633	-0.153072	1.73494	3.00546
Aipa32704_comp0_c0	TALE	BEL1-like homeodomain protein 4	-0.58136	-3.76939	3.54872	3.62679	-2.64988	1.57886	3.48792	3.12802
Aipa32717_comp1_c0	TALE	BEL1-like homeodomain protein 2	0.377401	-0.335821	6.1994	5.53047	-1.13184	4.5927	5.60745	5.08022
Aipa32997_comp1_c0	TALE	Homeobox protein HD1	5.12168	5.27125	6.54588	6.45447	4.36618	6.44307	6.28148	6.13662
Aipa50714_comp0_c1	TALE	BEL1-like homeodomain protein 4	-1.437	-0.175164	2.06592	2.68385	-4.32193	0.812019	1.42618	2.11148
Aipa5254_comp1_c0	TALE	BEL1-like homeodomain protein 1	3.62838	4.70732	5.3161	5.40815	3.22671	5.11613	5.39035	5.35438
Aipa7642_comp2_c0	TALE	BEL1-like homeodomain protein 3	3.11276	2.9889	5.25186	4.11034	3.04434	5.19826	5.35484	4.87319
Aipa28584_comp0_c0	TAZ	BTB/POZ and TAZ domain-containing protein 1	-3.27462	-5.42146	-5.17571	-9.96578	0.864995	-1.09029	-9.96578	-9.96578
Adur15580_comp1_c0	TCP	Transcription factor TCP13	-0.898798	-0.988504	-0.548635	-0.216474	-0.114556	2.7541	2.2344	3.27426
Aipa35952_comp0_c0	TCP	TCP13	1.74215	0.599318	0.54498	0.301393	0.3084	0.659011	0.695103	-0.0330774
Aipa4310_comp0_c0	TCP	TCP13	1.75901	1.88036	1.01412	2.26804	0.918132	3.55855	2.31383	3.26649
Adur36050_comp1_c0	TIFY	TIFY 3B	5.27329	4.61667	2.66835	2.64801	4.23031	4.34255	2.71531	1.49365
Aipa22552_comp1_c0	TIFY	TIFY 3B;	6.24864	5.57363	3.47036	3.49638	5.4417	5.02695	3.65901	2.31082
Adur28453_comp0_c0	Trihelix	Trihelix transcription factor GT-3b	1.17355	1.29964	2.62628	2.82518	-0.0325854	1.23246	2.70281	2.71926
Adur33089_comp0_c0	Trihelix	Trihelix transcription factor GTL2	3.09176	2.21247	0.9115	-0.077041	3.56031	2.38359	1.44908	0.275802
Adur36150_comp0_c0	Trihelix	Trihelix transcription factor GT-3a	-1.37457	-1.4686	1.1943	2.42832	-2.32675	-0.0385001	1.49621	2.51786
Adur3985_comp1_c0	Trihelix	Trihelix transcription factor GT-2	2.27719	3.28718	3.62031	3.98541	1.9988	3.80577	3.25197	3.07096
Adur3987_comp0_c0	Trihelix	Trihelix transcription factor GT-2	3.57709	3.28417	2.426	2.55688	3.55443	3.41224	2.35915	2.10299
Adur40104_comp0_c0	Trihelix	Trihelix transcription factor GTL2	3.16832	1.30801	0.905351	-0.433753	3.12168	0.645548	1.19745	-0.72261
Aipa12443_comp0_c0	Trihelix	Trihelix transcription factor GTL2	3.47707	2.51416	0.897111	-0.226566	3.54477	2.57038	1.31788	0.578214
Aipa40837_comp0_c0	Trihelix	Trihelix transcription factor GT-3a	-1.10884	-1.64235	1.06603	2.23235	-3.42663	0.347855	1.87866	2.67792
Aipa52396_comp2_c0	Trihelix	Trihelix transcription factor GT-2	3.32817	3.86205	3.72316	3.8646	2.72792	4.31704	3.66399	2.98483
Aipa8195_comp0_c0	WOX	WUSCHEL-related homeobox 1	0.339517	-2.14773	-3.4112	-6.55075	0.432247	-2.58208	-2.79586	-5.26534
Adur17354_comp0_c0	WRKY	WRKY transcription factor 12	0.650458	0.677771	3.75517	5.51139	0.810649	3.3799	4.47454	5.80749
Adur20427_comp0_c0	WRKY	WRKY transcription factor 72	1.26003	-1.1595	-2.99233	-0.845979	-1.01062	-4.02718	-1.70997	0.824836
Adur22296_comp0_c0	WRKY	WRKY transcription factor 47	1.94798	0.923973	3.12013	5.16859	1.76695	-0.271717	2.96883	5.31593
Adur30811_comp0_c0	WRKY	WRKY transcription factor 70	5.19887	5.19476	2.59072	3.12041	3.03486	3.19682	2.50021	3.48293
Adur34621_comp1_c0	WRKY	WRKY transcription factor 75	-1.35476	-2.86775	-1.16596	2.5884	-3	-1.67423	1.80171	3.5898
Adur40750_comp0_c0	WRKY	WRKY transcription factor 41	4.65444	3.78052	1.29924	1.5314	2.78353	1.94211	-0.167583	1.28629
Adur4528_comp0_c0	WRKY	WRKY transcription factor 21	2.34369	0.944359	2.13521	3.24463	1.59248	0.144046	2.5036	2.66319
Adur45493_comp0_c0	WRKY	WRKY transcription factor 51	0.997112	1.8213	3.38253	2.60952	-0.442876	2.20006	3.75969	3.44308
Adur5672_comp0_c0	WRKY	WRKY transcription factor 35	-0.128682	-0.183332	-5.07501	-3.38082	-1.73697	-9.96578	-2.89611	-6.34129
Adur9253_comp1_c0	WRKY	WRKY transcription factor 12	-0.193745	-2.52284	3.7244	6.42685	-0.15682	1.86063	4.22581	6.2824
Aipa2380_comp0_c0	WRKY	WRKY transcription factor 51	1.47526	2.51189	4.0408	3.50208	0.904067	2.73574	4.0427	4.07036
Aipa28111_comp1_c0	WRKY	WRKY transcription factor 21	2.25096	1.30956	2.36401	3.03386	1.5339	0.0926585	2.37323	2.59678
Aipa28931_comp1_c0	WRKY	WRKY transcription factor 70	6.1107	6.34653	3.5307	3.57572	4.1429	3.74122	2.70162	3.14704
Aipa35531_comp2_c0	WRKY	WRKY transcription factor 12	0.209973	0.561041	3.97704	6.78544	0.430107	1.90535	4.82807	6.84768
Aipa35736_comp0_c0	WRKY	WRKY transcription factor 72	-0.461959	-1.28748	-3.20202	-2.48735	-1.9771	-4.8365	-2.06492	-1.00771
Aipa43725_comp0_c0	WRKY	WRKY transcription factor 28	4.53468	3.589	0.697181	2.83201	3.46593	2.20789	1.81776	3.26414
Aipa50126_comp0_c2	WRKY	WRKY transcription factor 75	-0.885411	-1.61411	-1.22319	3.10579	-4.85031	-4.49546	0.128733	2.8973
Aipa50822_comp0_c0	WRKY	WRKY transcription factor 75	2.34492	2.25379	0.352005	-0.0694519	-1.1965	1.17845	1.02692	0.051024
Aipa6136_comp0_c0	WRKY	WRKY transcription factor 12	0.764403	1.47906	4.24133	6.27215	2.01662	3.10997	5.20679	6.31929
Adur36891_comp0_c0	YABBY	axial regulator YABBY 2	3.07433	3.04643	2.7644	2.1606	3.19109	4.32474	3.39168	2.75631
Adur16043_comp0_c0	ZF-HD	ZF-HD homeobox protein At4g24660	3.59491	2.10255	-9.96578	-2.45535	1.94897	-2.0811	-9.96578	-9.96578
Adur20366_comp0_c1	ZF-HD	ZF-HD homeobox protein At4g24660	5.06431	3.18661	3.02314	2.07245	3.25096	2.34341	2.35163	0.822118
Aipa4493_comp0_c0	ZF-HD	ZF-HD homeobox protein At4g24660	0.147958	-0.620749	1.4916	1.08588	-0.671929	1.34842	1.8335	0.375178
Aipa48258_comp0_c0	ZF-HD	ZF-HD homeobox protein At4g24660	1.27798	-0.368973	-2.32433	-2.06895	0.757023	-2.51732	-3.52838	-2.62297
Aipa8669_comp0_c0	ZF-HD	ZF-HD homeobox protein At4g24660	4.00033	2.51138	-2.63188	-2.58785	2.29592	-1.12763	-9.96578	-4.89254

## Sheet: Clusters
Cluster	Family	Description	Id	H R4	H R5	H R6	H R7	53 R4	53 R5	53 R6	53 R7
Cl1	AP2/ERF	AP2/ERF and B3 domain-containing transcription factor RAV1	Aipa42709_comp0_c0	4.7341	4.08602	2.96588	1.80584	3.05699	3.94545	2.84063	1.80955
Cl1	AP2/ERF	Ethylene-responsive transcription factor ERF105	Adur11557_comp0_c0	5.67804	6.13866	6.54472	6.73093	5.38834	5.84541	7.49175	7.27948
Cl1	AP2/ERF	Ethylene-responsive transcription factor 3	Adur23232_comp0_c0	5.67764	5.70519	6.35925	6.30753	4.99726	4.89271	6.36972	6.08175
Cl1	AP2/ERF	Ethylene-responsive transcription factor 13	Adur31914_comp0_c1	5.40206	5.33014	3.09547	2.18587	4.78449	4.72767	3.2368	3.52411
Cl1	AP2/ERF	Ethylene-responsive transcription factor RAP2-3	Adur39013_comp1_c0	5.14729	5.14864	5.20116	4.15737	4.72221	6.1522	6.11885	4.93728
Cl1	AP2/ERF	Ethylene-responsive transcription factor 5	Adur40552_comp0_c0	3.97639	4.26858	4.62293	4.16543	3.21065	4.70233	5.62598	4.96014
Cl1	AP2/ERF	Ethylene-responsive transcription factor 13	Aipa10233_comp1_c0	5.0267	5.43955	3.25907	2.07153	4.67029	4.89186	3.23619	3.13296
Cl1	AP2/ERF	Ethylene-responsive transcription factor ERF105	Aipa5650_comp0_c0	6.6315	7.07132	7.56651	7.70748	6.61436	6.60587	8.38311	8.34882
Cl1	ARR	Two-component response regulator-like APRR5	Adur39789_comp1_c0	5.30643	5.22046	6.0165	6.75609	2.9892	4.96654	5.04346	5.80715
Cl1	ARR	Two-component response regulator-like APRR5	Aipa23290_comp1_c0	5.14082	5.42043	5.91153	6.65812	2.31421	4.29222	4.48371	5.06982
Cl1	AUX/IAA	Auxin-responsive protein IAA8	Adur24479_comp0_c0	5.01048	5.11141	3.51904	2.74989	5.0757	5.55517	4.71816	4.52463
Cl1	AUX/IAA	Auxin-responsive protein IAA15	Adur24539_comp1_c0	3.13876	2.59208	4.41612	5.304	3.07582	3.72185	5.21909	5.79461
Cl1	AUX/IAA	Auxin-induced protein AUX28	Adur4556_comp0_c0	2.7995	3.20685	3.6412	2.18036	4.26838	5.80705	6.06518	4.69987
Cl1	AUX/IAA	Auxin-responsive protein IAA14	Adur48629_comp0_c0	4.38283	4.68839	4.76097	3.27352	4.6174	5.66517	5.47424	4.60808
Cl1	AUX/IAA	Auxin-induced protein AUX28	Aipa10478_comp0_c0	3.3359	3.75588	4.49211	3.27784	4.18853	5.62713	6.07254	4.85002
Cl1	AUX/IAA	Auxin-responsive protein IAA8	Aipa2729_comp0_c0	4.985	5.41589	3.71161	4.00114	4.57317	5.24112	4.50275	5.02939
Cl1	AUX/IAA	Auxin-induced protein 22B	Aipa29990_comp2_c0	5.56446	5.1447	4.56507	3.30203	5.55369	5.16947	4.7344	3.83468
Cl1	AUX/IAA	Auxin-responsive protein IAA9	Aipa30337_comp1_c0	7.7667	7.20694	6.47971	6.44766	7.79765	7.22525	6.33009	6.35668
Cl1	AUX/IAA	Auxin-responsive protein IAA9	Aipa48342_comp1_c0	7.98501	7.69269	7.54739	5.74856	8.21059	7.72997	7.94357	6.32308
Cl1	AUX/IAA	Auxin-responsive protein IAA14	Aipa51061_comp1_c0	5.43932	5.97935	5.37841	3.65897	5.73102	6.70105	6.13739	5.05881
Cl1	bHLH	Transcription factor bHLH143	Adur1765_comp0_c0	4.56131	4.17566	3.73725	3.14062	4.40038	4.35424	3.47539	3.28949
Cl1	bHLH	bHLH63	Adur2161_comp0_c0	3.45053	3.53119	3.11598	0.585604	3.30961	5.33524	3.91073	2.0635
Cl1	bHLH	bHLH25	Adur26337_comp0_c0	5.11248	3.73534	3.40989	2.58576	4.52076	4.23746	2.74588	3.22389
Cl1	bHLH	bHLH96	Adur40186_comp0_c0	5.27429	5.05796	4.07216	2.56811	5.24225	6.16334	4.85768	3.91511
Cl1	bHLH	bHLH57	Adur42790_comp0_c0	4.73265	4.12342	3.46645	1.75175	4.65793	4.59152	3.16393	2.29327
Cl1	bHLH	bHLH70	Adur42812_comp0_c0	4.28036	3.54712	3.11381	0.681374	4.37985	4.18084	3.00198	1.39488
Cl1	bHLH	bHLH25	Adur48047_comp0_c0	4.83776	4.08924	1.71311	1.08066	6.66894	5.7878	4.63948	4.02476
Cl1	bHLH	bHLH93	Adur48403_comp0_c0	4.1642	4.04346	3.0749	0.444667	5.30303	5.63422	3.84164	2.32912
Cl1	bHLH	bHLH70	Aipa10038_comp0_c0	4.55418	3.91823	3.25394	1.46711	4.74136	4.04896	3.16907	1.98234
Cl1	bHLH	bHLH25	Aipa1870_comp0_c0	5.48075	4.22995	4.01203	2.88753	4.48272	4.45246	3.27222	3.82069
Cl1	bHLH	bHLH63	Aipa27939_comp0_c0	3.58644	3.9348	3.75018	1.60644	3.46183	5.76341	4.44372	2.81394
Cl1	bHLH	bHLH68	Aipa606_comp0_c1	4.46856	4.50439	5.10456	6.50786	3.81188	3.96014	5.6427	6.35068
Cl1	bZIP	RF2b	Adur3992_comp0_c0	3.33557	3.94661	3.95711	4.56159	2.09356	3.61871	4.33106	4.62445
Cl1	bZIP	RF2b	Aipa52391_comp4_c0	3.47071	3.9106	4.06606	4.69553	2.33209	3.59602	4.45843	4.77523
Cl1	bZIP	Basic leucine zipper 9	Aipa7107_comp1_c0	3.68017	4.04267	5.11381	5.01395	3.93108	5.30064	5.18546	5.66804
Cl1	C2H2	Zinc finger protein ZAT11	Adur35096_comp0_c0	4.33041	5.11413	3.25394	2.58864	4.56051	4.40629	3.32893	3.2812
Cl1	C2H2	Zinc finger protein 2 sp|Q39261|ZFP2	Adur44374_comp0_c0	2.72443	2.59964	4.8506	5.29769	2.48671	3.64409	5.27343	5.44402
Cl1	C2H2	Zinc finger protein 2 sp|Q39261|ZFP2	Aipa49643_comp0_c0	3.35436	3.23731	5.03905	5.55807	3.21806	3.82657	5.538	5.78228
Cl1	DOF	Dof zinc finger protein DOF1.4	Adur25850_comp0_c0	4.09221	4.41301	2.82836	1.06189	3.88356	4.93538	3.72199	1.7112
Cl1	DOF	Dof zinc finger protein DOF2.5	Adur39843_comp0_c0	3.22954	3.54267	4.87975	4.8809	2.47119	4.17126	4.5849	4.38446
Cl1	DOF	Dof zinc finger protein DOF2.5	Aipa23207_comp0_c0	3.27605	3.9938	4.93767	4.65075	2.68773	4.69703	4.87119	4.41152
Cl1	E2F-DP	E2F transcription factor-like E2FE	Adur6864_comp0_c1	4.05117	3.45803	3.01644	2.21568	4.17009	4.02624	2.96199	2.52482
Cl1	GRAS	Chitin-inducible gibberellin-responsive protein 1	Adur12516_comp0_c0	4.80631	5.19085	4.68081	5.64404	3.91523	3.34203	5.23847	5.89102
Cl1	HD ZIP	Homeobox-leucine zipper protein HAT22	Adur48086_comp0_c0	3.32207	3.96784	5.17419	5.9937	2.27153	4.37177	5.50543	6.17661
Cl1	HSF	Heat shock factor protein HSF24	Adur10843_comp0_c0	3.58151	3.50191	6.02077	6.2648	3.33128	4.73897	6.28867	6.74767
Cl1	HSF	Heat shock factor protein HSF24	Aipa32650_comp1_c0	3.53178	3.48598	5.95104	6.00357	3.22851	4.71414	6.1295	6.45473
Cl1	MADS	Agamous-like MADS-box protein AGL8 homolog	Adur10447_comp2_c0	4.22864	4.85083	7.49797	8.09446	3.62492	6.12752	7.58967	8.36908
Cl1	MADS	Floral homeotic protein AGAMOUS	Adur41971_comp1_c0	5.44871	4.92738	3.24199	2.56527	5.1303	4.30925	3.81024	3.45457
Cl1	MADS	Agamous-like MADS-box protein AGL8 homolog	Aipa8408_comp0_c0	3.35722	3.95022	6.62118	7.35191	2.13663	5.58008	6.63461	7.34778
Cl1	MYB	MYB48	Adur11499_comp0_c0	3.03063	4.2201	6.04793	7.30395	2.46362	3.31005	6.70791	7.60729
Cl1	MYB	MYB86	Adur21814_comp1_c0	4.18735	5.10236	6.16473	6.17989	2.75046	4.54772	4.95354	5.2628
Cl1	MYB	DIVARICATA	Adur28355_comp0_c0	3.73855	4.3466	5.62849	5.88303	2.54564	4.37742	5.6551	5.86104
Cl1	MYB	Myb-related protein Myb4	Adur38768_comp0_c0	6.46371	5.48923	3.53597	2.27023	5.32351	5.16689	2.92423	2.16135
Cl1	MYB	MYB1R1	Adur40554_comp0_c0	7.90324	7.68065	8.69032	9.13493	7.17062	7.23919	8.82156	9.25428
Cl1	MYB	Myb-related protein Myb4	Adur9711_comp0_c0	7.7779	7.26447	5.22928	4.98243	7.27218	6.62368	5.60592	6.25372
Cl1	MYB	MYB48	Aipa2425_comp0_c0	3.57914	4.02438	5.93011	7.19552	2.75475	3.5699	6.56773	7.49676
Cl1	MYB	MYB86	Aipa24723_comp0_c0	2.50479	3.85801	4.40127	4.53852	2.55982	3.98386	4.81513	4.77315
Cl1	MYB	Myb-related protein Myb4	Aipa29545_comp0_c0	9.15142	8.4668	6.47862	6.02827	7.96196	7.71814	6.56233	7.09211
Cl1	MYB	MYB1R1	Aipa31643_comp0_c0	6.95125	6.51302	7.51234	7.77017	6.38057	6.12305	7.8673	8.05968
Cl1	MYB	DIVARICATA	Aipa37529_comp0_c1	2.84009	3.47236	5.03306	5.33415	1.56527	4.08106	5.16808	5.39687
Cl1	MYB	MYB44	Aipa47594_comp0_c0	5.31815	5.06674	2.57596	1.68032	5.01303	4.8004	3.51996	3.55725
Cl1	MYB	Myb-related protein Myb4	Aipa48706_comp0_c0	6.65402	6.03	3.97642	3.01501	5.24867	5.66682	3.59443	2.4951
Cl1	NAC	NAC domain-containing protein 43	Adur29334_comp0_c0	2.55033	3.90968	5.81043	4.8033	2.03151	5.14029	5.75166	4.91901
Cl1	NAC	NAC domain-containing protein 100	Adur35630_comp0_c0	5.04831	4.40304	6.03969	6.13216	2.5559	3.79355	6.03551	5.72285
Cl1	NAC	NAC domain-containing protein 43	Aipa10045_comp0_c0	3.37434	4.54983	6.08081	5.23955	2.0827	5.27562	5.77262	4.6909
Cl1	ORPHAN	salt tolerance-like protein At1g78600	Adur33822_comp0_c0	5.12737	5.36523	5.77745	6.13646	4.0245	4.72048	6.02816	6.4148
Cl1	ORPHAN	salt tolerance-like protein At1g75540	Adur3401_comp0_c0	4.84033	3.78049	2.25399	2.52749	4.31752	4.15855	2.91571	2.23338
Cl1	ORPHAN	salt tolerance-like protein At1g75540	Aipa16808_comp0_c0	5.12281	4.33271	3.32135	3.70055	4.72068	4.99622	3.76182	2.85546
Cl1	SBP	Squamosa promoter-binding-like protein 7	Adur18034_comp2_c0	4.28678	4.13381	5.06694	4.64472	3.3613	4.79495	4.79369	4.53653
Cl1	SBP	Squamosa promoter-binding-like protein 8	Adur580_comp1_c0	6.6973	5.69417	3.85659	0.929286	6.79536	4.25515	3.5177	2.39963
Cl1	SBP	Squamosa promoter-binding-like protein 8	Aipa8056_comp0_c0	7.40109	6.28393	4.49239	2.21028	7.6426	5.05681	4.15283	3.05716
Cl1	TALE	Homeobox protein knotted-1-like 1	Adur22704_comp0_c0	4.21529	4.27349	3.4009	1.20956	3.40054	4.91009	4.16454	1.93042
Cl1	TALE	BEL1-like homeodomain protein 1	Adur24873_comp0_c0	4.13082	5.15774	5.8695	5.9486	3.67027	5.76274	5.92449	5.98389
Cl1	TALE	Homeobox protein knotted-1-like 7	Adur5280_comp0_c0	5.42654	5.6173	7.07136	6.90631	4.37749	7.02524	6.59204	6.60491
Cl1	TALE	Homeobox protein HD1	Adur5284_comp0_c0	4.67508	4.56669	6.13873	5.82346	3.82096	6.04217	5.71419	5.32983
Cl1	TALE	Homeobox protein HD1	Aipa32997_comp1_c0	5.12168	5.27125	6.54588	6.45447	4.36618	6.44307	6.28148	6.13662
Cl1	TALE	BEL1-like homeodomain protein 1	Aipa5254_comp1_c0	3.62838	4.70732	5.3161	5.40815	3.22671	5.11613	5.39035	5.35438
Cl1	TALE	BEL1-like homeodomain protein 3	Aipa7642_comp2_c0	3.11276	2.9889	5.25186	4.11034	3.04434	5.19826	5.35484	4.87319
Cl1	TIFY	TIFY 3B	Adur36050_comp1_c0	5.27329	4.61667	2.66835	2.64801	4.23031	4.34255	2.71531	1.49365
Cl1	TIFY	TIFY 3B;	Aipa22552_comp1_c0	6.24864	5.57363	3.47036	3.49638	5.4417	5.02695	3.65901	2.31082
Cl1	WRKY	WRKY transcription factor 70	Adur30811_comp0_c0	5.19887	5.19476	2.59072	3.12041	3.03486	3.19682	2.50021	3.48293
Cl1	WRKY	WRKY transcription factor 70	Aipa28931_comp1_c0	6.1107	6.34653	3.5307	3.57572	4.1429	3.74122	2.70162	3.14704
Cl2	AP2/ERF	Ethylene-responsive transcription factor 12	Aipa26562_comp0_c0	2.23828	2.36233	2.80681	3.28728	1.63521	0.998557	3.09924	3.35304
Cl2	AP2/ERF	Ethylene-responsive transcription factor ERF010	Aipa38498_comp0_c0	-1.38961	-0.477944	3.92366	5.62764	-2.1016	0.727412	4.04931	4.93617
Cl2	ARR	Two-component response regulator ARR11	Aipa14100_comp0_c0	-0.864246	0.139251	1.31053	1.08452	-1.67577	1.79521	2.08701	1.86037
Cl2	AUX/IAA	Auxin-responsive protein IAA31	Adur36043_comp0_c0	2.97226	1.88843	4.3765	4.18447	2.67378	2.35736	4.31479	3.92929
Cl2	bHLH	bHLH112	Adur13266_comp0_c0	-0.706041	-0.749038	2.54473	3.48564	-1.30519	1.54613	3.24133	3.07256
Cl2	bHLH	bHLH115	Adur24753_comp0_c0	1.22157	1.20289	4.07431	4.4581	0.871844	2.57539	4.71061	5.10787
Cl2	bHLH	bHLH148	Aipa13108_comp1_c0	3.04369	3.49893	4.10529	3.28742	2.29425	4.59775	4.44652	3.27863
Cl2	bHLH	bHLH111	Aipa42639_comp0_c0	-1.38961	-2.60823	2.01709	2.18956	-1.69432	0.669329	2.50292	3.24321
Cl2	bZIP	HY5	Adur28972_comp1_c0	2.96039	3.731	2.76815	2.95996	3.41061	4.55812	3.34563	3.73812
Cl2	bZIP	TGA4	Adur30622_comp1_c0	0.228973	-0.86863	3.35351	5.28453	-0.639355	-1.49818	3.33447	5.21023
Cl2	bZIP	TGA1	yabby	-0.0350469	0.665696	1.92245	2.39707	-0.2339	2.26354	3.00216	3.43709
Cl2	bZIP	TGA1	Aipa2355_comp1_c0	-0.0928529	-0.0183909	3.16591	5.14106	-1.91231	-0.954557	3.3936	4.95359
Cl2	bZIP	TGA2	Aipa28540_comp0_c0	0.99156	1.33037	2.52915	3.26799	0.329219	2.79397	3.60818	4.72632
Cl2	bZIP	HY5	Aipa28909_comp1_c0	2.85047	3.71527	2.66956	2.79964	3.36331	4.59471	3.29841	3.66471
Cl2	bZIP	TGA1	Aipa42936_comp2_c0	0.927517	1.00384	3.29259	3.69339	0.223628	2.25298	3.87971	4.37293
Cl2	C2C2 CO	Zinc finger protein CONSTANS-LIKE 13	Aipa45394_comp0_c0	2.53589	2.9889	3.08933	3.07136	2.35567	3.55672	3.69469	3.45027
Cl2	C2H2	Zinc finger protein ZAT5	Adur25029_comp0_c0	-2.36835	-2.74018	1.92473	2.50767	-2.47126	1.90201	2.29866	2.77364
Cl2	C2H2	Zinc finger protein ZAT9	Adur49394_comp0_c0	-1.8365	-1.88009	1.88258	1.25621	-2.1078	1.43349	1.41522	0.0398403
Cl2	C2H2	Zinc finger protein ZAT11	Adur8941_comp0_c0	0.212466	-0.358454	-0.364633	2.78017	1.09626	-0.296899	0.864995	3.666
Cl2	C2H2	Zinc finger protein ZAT11	Aipa28270_comp0_c0	-0.962032	-0.928695	2.78722	3.1147	-1.97332	-0.335214	3.26539	3.84846
Cl2	C2H2	Zinc finger protein ZAT5	Aipa28475_comp0_c0	-2.03308	0.211635	3.75752	3.05849	-3.05489	3.12769	3.4306	2.53431
Cl2	C2H2	Zinc finger protein ZAT11	Aipa42060_comp0_c0	0.959523	0.318847	0.16049	2.72057	1.59534	-0.202019	0.920928	3.96449
Cl2	C2H2	Zinc finger protein ZAT5	Aipa5397_comp0_c0	-2.74018	-2.50362	1.62683	1.98356	-2.68038	2.77435	2.97006	3.21143
Cl2	CAMTA	Calmodulin-binding transcription activator 2	Adur20969_comp0_c0	1.74502	1.58256	2.2853	3.27858	0.587525	1.24367	2.13947	2.77716
Cl2	DBB	Salt tolerance-like protein	Adur46223_comp1_c0	-0.45865	0.349743	2.71091	2.69955	0.260226	2.07199	2.90387	3.4544
Cl2	DOF	Dof zinc finger protein DOF5.4	Adur35744_comp0_c0	1.90984	3.04603	3.61491	3.66517	0.963967	3.34346	4.15632	4.56012
Cl2	DOF	Dof zinc finger protein DOF3.7	Adur49251_comp0_c0	2.33161	3.22964	3.96643	4.40465	1.55483	3.18713	4.04556	3.95587
Cl2	DOF	Dof zinc finger protein DOF1.1	Aipa26621_comp0_c0	2.12598	2.89743	3.03838	4.07276	1.31189	2.59932	3.10305	3.87234
Cl2	DOF	Dof zinc finger protein DOF5.4	Aipa50606_comp0_c0	1.71223	2.86394	3.40149	3.59307	0.86341	3.4772	3.818	4.33769
Cl2	DOF	Dof zinc finger protein DOF3.7	Aipa9971_comp0_c0	1.63475	2.16221	3.61937	4.05024	0.824836	2.89284	3.73404	3.59208
Cl2	G2 like	PHR1-LIKE 1	Adur21728_comp0_c0	0.412511	-0.309955	3.61125	4.61159	-2.14987	1.12697	3.76132	5.14842
Cl2	G2 like	Myb family transcription factor APL	Adur32872_comp0_c0	1.99289	2.82944	3.40218	4.00953	-0.0101344	1.18629	2.47127	3.53543
Cl2	G2 like	Myb family transcription factor APL	Aipa20841_comp0_c0	1.89246	2.15791	3.5898	4.41018	-0.564194	1.18903	2.4711	3.43914
Cl2	HB	HB29	Aipa35746_comp0_c0	4.52149	3.10969	4.25182	3.60086	2.2561	3.16446	3.85217	2.6887
Cl2	HD ZIP	Homeobox-leucine zipper protein HAT22	Adur2772_comp0_c1	-1.14667	1.09536	3.79154	2.72137	-1.85204	2.92941	4.26686	3.73104
Cl2	HD ZIP	Homeobox-leucine zipper protein HAT14	Adur35124_comp1_c0	-2.80255	0.35464	1.26083	3.35337	-0.203125	-2.88541	1.15575	3.09085
Cl2	HD ZIP	Homeobox-leucine zipper protein HAT22	Adur39361_comp0_c0	1.75275	1.76412	3.16312	4.65869	0.247725	2.10154	3.41233	3.68415
Cl2	HD ZIP	Homeobox-leucine zipper protein HAT22	Aipa1810_comp0_c0	1.73437	1.87053	2.66183	4.19734	0.345207	1.98076	3.04083	4.02639
Cl2	HSF	Heat stress transcription factor B-3	Adur27592_comp1_c0	1.50148	1.09469	2.31673	6.81298	0.712522	-1.24127	3.71355	6.47816
Cl2	HSF	Heat stress transcription factor B-3	Aipa45211_comp2_c0	-0.149867	0.469539	0.943359	6.1417	-0.887189	-3.30282	2.68459	5.78296
Cl2	LBD	LOB domain-containing protein 36	Adur10807_comp0_c0	3.78108	3.01739	4.30342	3.06574	3.53788	3.70343	3.75186	2.94336
Cl2	MADS	MADS-box transcription factor 27	Adur13214_comp0_c0	-0.578485	-1.80423	3.10406	3.9912	-1.66505	0.155749	3.06661	3.82185
Cl2	MADS	Floral homeotic protein PMADS 1	Adur3313_comp0_c0	1.84157	2.46467	3.50471	4.33292	1.24164	3.24026	3.27187	4.62924
Cl2	MADS	Agamous-like MADS-box protein AGL12	Adur35373_comp3_c0	-0.903288	0.275404	1.99144	2.65673	-2.79586	-2.662	0.325386	1.16457
Cl2	MADS	MADS-box transcription factor 6	Adur6537_comp0_c0	-2.05889	1.19283	2.19629	2.15078	-2.67423	-0.913216	1.94411	1.73278
Cl2	MADS	MADS-box transcription factor 27	Aipa30289_comp0_c0	-0.702906	-0.883635	3.37768	4.1879	-1.84339	0.543991	3.18808	3.83935
Cl2	MADS	MADS-box transcription factor 18	Aipa4242_comp0_c0	1.30061	2.75837	6.93376	5.4623	-1.5009	3.92533	4.78257	3.00342
Cl2	MADS	Floral homeotic protein DEFICIENS	Aipa7594_comp0_c0	0.619491	1.2396	3.37791	3.86014	0.350874	2.87191	2.70325	3.77873
Cl2	MBF1	Multiprotein-bridging factor 1c	Aipa540_comp0_c0	0.0389044	0.788268	2.39579	3.45961	-2.7992	0.860764	2.10434	3.41841
Cl2	MYB	ODORANT1	Adur14354_comp0_c0	0.247725	0.418999	4.26841	4.53777	0.244887	3.94183	5.25366	4.75658
Cl2	MYB	Myb-related protein 306	Adur16792_comp0_c0	-0.089779	0.597094	3.29425	2.2343	0.0176844	3.18078	3.85815	2.96969
Cl2	MYB	RAX3	Adur19503_comp0_c0	0.243263	1.98938	5.00014	5.92742	1.38018	3.4098	5.95432	6.26039
Cl2	MYB	MYB86	Adur23450_comp0_c0	-1.04097	-0.883635	4.83243	2.28185	-1.7892	4.229	4.24864	2.48199
Cl2	MYB	MYB59	Adur2484_comp0_c0	0.430107	0.606916	3.46597	3.21604	0.0854247	2.06752	3.28417	3.62328
Cl2	MYB	ODORANT1	Adur37754_comp0_c0	0.057508	1.16864	3.71047	3.48817	0.0980602	3.50526	4.42986	3.95603
Cl2	MYB	Myb-related protein 330	Adur43872_comp0_c0	2.57628	2.81127	3.69922	3.97462	1.96064	3.50178	3.7241	4.42799
Cl2	MYB	ODORANT1	Adur5321_comp0_c0	-1.21424	-1.79586	5.54909	5.72696	-0.963907	4.78938	5.84917	5.47776
Cl2	MYB	MYB46	Adur7834_comp0_c0	-2.68656	-3.662	3.34132	0.368489	-3.17137	4.98045	3.29308	1.70369
Cl2	MYB	DIVARICATA	Adur9119_comp0_c0	-0.779257	0.047771	3.74649	2.17632	-0.855518	3.55733	3.98222	2.43037
Cl2	MYB	Myb-related protein 306	Aipa12698_comp0_c0	0.613532	1.64078	3.7891	2.72908	0.420437	3.86572	4.27657	3.38943
Cl2	MYB	ODORANT1	Aipa21161_comp0_c0	0.902524	0.701919	5.35423	5.7525	0.189877	4.03893	5.56451	5.55777
Cl2	MYB	Telomere repeat-binding protein 3	Aipa21223_comp1_c0	3.53568	3.53011	4.06483	3.85376	2.16575	3.54881	3.31339	3.28787
Cl2	MYB	MYB86	Aipa28654_comp0_c0	0.890901	-0.404178	4.87586	4.03688	-0.115077	3.4675	4.38506	3.44956
Cl2	MYB	ODORANT1	Aipa33067_comp0_c0	-1.11716	0.418999	5.68029	5.75624	-0.549339	5.09532	5.85136	5.64649
Cl2	MYB	Myb-related protein 330	Aipa36734_comp0_c0	0.831067	1.86697	3.44414	3.81561	-0.66734	1.69763	3.98283	4.10688
Cl2	MYB	Myb-related protein Zm38	Aipa36734_comp0_c1	1.89582	3.23072	4.81599	5.3814	0.78073	3.25232	5.29436	5.40749
Cl2	MYB	RAX3	Aipa38335_comp1_c0	0.639695	0.919404	4.68107	5.57063	-0.0995357	3.6789	5.75916	6.06178
Cl2	MYB	MYB46	Aipa46692_comp1_c0	-3.03505	-4.51732	3.14367	1.06373	-1.71154	4.28026	3.24904	1.16328
Cl2	MYB	Myb-related protein Zm1	Aipa48829_comp0_c0	-2.18224	-1.57347	4.61347	5.10047	-3.1888	3.81003	4.94637	4.52667
Cl2	MYB	ODORANT1	Aipa52504_comp0_c0	-0.683468	0.151426	3.61902	3.39812	-0.628906	3.52569	4.18039	3.9099
Cl2	MYB	ODORANT1	Aipa5851_comp1_c1	1.7213	2.59749	4.49725	5.874	0.634129	3.77565	4.74129	5.68815
Cl2	MYB	DIVARICATA	Aipa795_comp0_c0	0.345207	2.05114	4.09899	2.44855	0.48577	4.35976	4.42226	2.485
Cl2	MYB	MYB44	Aipa8631_comp0_c0	-2.37084	-2.48466	3.37054	2.45882	-3.27462	3.06414	2.70325	2.36186
Cl2	MYB	Myb-related protein 308	Aipa9942_comp0_c0	2.75096	1.64386	-0.50226	2.4957	0.171207	-1.02621	1.21826	3.51332
Cl2	MYB R	RADIALIS-like 6	Aipa44913_comp0_c0	-1.85378	-1.12029	4.1582	7.58357	-4.6681	-1.69121	3.7823	5.90258
Cl2	NAC	NAC domain-containing protein 8	Adur10599_comp0_c0	-1.99233	-0.674997	3.66126	3.84382	-3.87127	2.44458	3.35746	3.1117
Cl2	NAC	NAC transcription factor NAM-2	Adur12864_comp0_c0	1.09491	2.3947	5.04283	5.87605	-0.572036	2.48483	4.72101	5.20014
Cl2	NAC	NAC transcription factor 25	Adur13342_comp0_c0	-0.568466	-0.17897	3.42214	4.17741	-0.24127	1.89595	4.49467	5.24979
Cl2	NAC	NAC domain-containing protein 8	Adur25817_comp0_c0	-2.49546	-3.07097	3.85848	2.78841	-3.08314	3.46004	3.25887	2.76963
Cl2	NAC	NAC domain-containing protein 43	Adur29334_comp1_c0	1.12697	2.74438	4.37239	2.96729	0.773715	4.85464	4.65044	3.40563
Cl2	NAC	NAC domain-containing protein 8	Adur29726_comp0_c0	-0.318926	-0.101598	6.38712	5.71539	0.0342157	3.98477	6.03324	5.36067
Cl2	NAC	NAC domain-containing protein 8	Adur31130_comp0_c0	-2.56775	-2.84684	4.81861	3.77435	-3.37582	2.4533	4.32154	3.64135
Cl2	NAC	NAC transcription factor NAM-1	Adur31779_comp0_c0	0.271824	2.9229	5.03025	6.0115	-3.13712	0.976486	4.26878	5.45031
Cl2	NAC	NAC domain-containing protein 100	Adur33296_comp0_c1	-2.26303	-3.35599	0.853597	1.34199	-1.52838	1.44219	1.33819	1.72217
Cl2	NAC	NAC domain-containing protein 21/22	Adur38804_comp1_c0	0.725087	2.01935	4.81653	4.96062	0.689448	3.94751	5.10393	4.70061
Cl2	NAC	NAC transcription factor 29	Adur42520_comp0_c0	-2.43181	-1.20534	1.1592	1.89814	-2.8365	0.667211	1.666	1.5856
Cl2	NAC	NAC domain-containing protein 21/22	Adur49001_comp0_c0	-2.46063	0.322697	3.03574	2.78876	-0.00192488	3.68017	3.99618	4.31552
Cl2	NAC	NAC transcription factor NAM-B2	Adur7411_comp0_c0	1.28175	1.34218	2.52306	3.09181	-2.7147	0.891678	2.5795	2.37165
Cl2	NAC	NAC domain-containing protein 8	Adur8109_comp0_c1	0.0827026	1.12719	3.44727	3.95351	-0.99137	3.01477	3.17776	3.03234
Cl2	NAC	NAC domain-containing protein 43	Aipa10045_comp0_c1	2.55884	3.15099	5.02813	4.04364	1.46937	4.46009	4.8139	3.28969
Cl2	NAC	NAC domain-containing protein 8	Aipa12365_comp0_c0	-0.364013	-0.183878	5.99896	5.42708	-1.03406	4.35024	5.6616	5.0553
Cl2	NAC	NAC transcription factor 25	Aipa14721_comp0_c0	0.343313	1.97036	4.82938	5.65546	-1.08212	1.80102	4.11034	4.70725
Cl2	NAC	NAC transcription factor ONAC010	Aipa2172_comp0_c0	-0.117161	0.871318	4.72183	5.41971	-0.0149854	3.67909	5.6013	6.23304
Cl2	NAC	NAC transcription factor 25	Aipa26631_comp0_c0	-0.462621	2.33256	4.99287	6.00303	-3.12868	1.73321	4.67101	5.66021
Cl2	NAC	NAC domain-containing protein 8	Aipa29348_comp0_c0	-2.63188	-0.701342	5.02534	4.02263	-3.32193	3.08077	4.37191	3.69481
Cl2	NAC	NAC transcription factor ONAC010	Aipa34748_comp0_c0	1.58288	2.22198	2.678	2.96169	-3.60238	1.25902	2.30937	2.15045
Cl2	NAC	NAC domain-containing protein 8	Aipa47373_comp0_c0	-1.90149	-2.7242	3.88408	3.04387	-3.46328	2.63141	3.29704	2.58832
Cl2	NAC	CUP-SHAPED COTYLEDON 3	Aipa48711_comp0_c0	0.346721	0.627296	4.00672	3.93863	-0.558517	2.69614	4.26389	3.8705
Cl2	NAC	NAC transcription factor NAM-B2	Aipa4930_comp0_c0	-2.17788	-0.0218044	1.86856	2.41323	-2.28162	1.93985	2.40717	2.05993
Cl2	NAC	NAC domain-containing protein 8	Aipa720_comp0_c0	-0.85726	-1.15628	2.06603	2.41495	-1.745	2.13772	1.93847	1.63413
Cl2	NF-YA	Nuclear transcription factor Y subunit A-2	Adur15481_comp0_c0	2.09097	2.7697	2.31653	2.81298	1.5963	2.08032	3.00606	4.01334
Cl2	NF-YA	Nuclear transcription factor Y subunit A-10	Aipa4207_comp1_c0	1.89427	2.45136	1.98538	2.59008	0.676568	1.13291	2.76744	3.56755
Cl2	TALE	BEL1-like homeodomain protein 4	Adur15929_comp0_c0	-1	-0.40864	4.25089	3.73053	-2.2863	1.92613	3.93112	3.4177
Cl2	TALE	BEL1-like homeodomain protein 7	Adur3399_comp1_c0	2.21671	2.40853	4.54025	4.01516	1.87788	3.91102	4.52063	4.23033
Cl2	TALE	BEL1-like homeodomain protein 1	Adur36864_comp0_c0	-1.5749	0.829173	3.22548	3.98626	-3.08722	1.8247	2.68122	2.96723
Cl2	TALE	Homeobox protein BEL1 homolog	Adur7667_comp0_c0	-1.46063	-1.48063	1.64478	2.26893	-2.79252	0.157906	0.485427	1.28964
Cl2	TALE	Homeobox protein BEL1 homolog	Aipa16044_comp1_c0	-0.759584	0.59773	1.73031	2.66221	-2.334	-0.316528	1.2916	2.57918
Cl2	TALE	BEL1-like homeodomain protein 4	Aipa30692_comp1_c0	-2.55357	-1.1692	1.9115	2.98756	-3.75633	-0.153072	1.73494	3.00546
Cl2	TALE	BEL1-like homeodomain protein 4	Aipa32704_comp0_c0	-0.58136	-3.76939	3.54872	3.62679	-2.64988	1.57886	3.48792	3.12802
Cl2	TALE	BEL1-like homeodomain protein 2	Aipa32717_comp1_c0	0.377401	-0.335821	6.1994	5.53047	-1.13184	4.5927	5.60745	5.08022
Cl2	TALE	BEL1-like homeodomain protein 4	Aipa50714_comp0_c1	-1.437	-0.175164	2.06592	2.68385	-4.32193	0.812019	1.42618	2.11148
Cl2	Trihelix	Trihelix transcription factor GT-3b	Adur28453_comp0_c0	1.17355	1.29964	2.62628	2.82518	-0.0325854	1.23246	2.70281	2.71926
Cl2	Trihelix	Trihelix transcription factor GT-3a	Adur36150_comp0_c0	-1.37457	-1.4686	1.1943	2.42832	-2.32675	-0.0385001	1.49621	2.51786
Cl2	Trihelix	Trihelix transcription factor GT-2	Adur3985_comp1_c0	2.27719	3.28718	3.62031	3.98541	1.9988	3.80577	3.25197	3.07096
Cl2	Trihelix	Trihelix transcription factor GT-3a	Aipa40837_comp0_c0	-1.10884	-1.64235	1.06603	2.23235	-3.42663	0.347855	1.87866	2.67792
Cl2	Trihelix	Trihelix transcription factor GT-2	Aipa52396_comp2_c0	3.32817	3.86205	3.72316	3.8646	2.72792	4.31704	3.66399	2.98483
Cl2	WRKY	WRKY transcription factor 12	Adur17354_comp0_c0	0.650458	0.677771	3.75517	5.51139	0.810649	3.3799	4.47454	5.80749
Cl2	WRKY	WRKY transcription factor 47	Adur22296_comp0_c0	1.94798	0.923973	3.12013	5.16859	1.76695	-0.271717	2.96883	5.31593
Cl2	WRKY	WRKY transcription factor 21	Adur4528_comp0_c0	2.34369	0.944359	2.13521	3.24463	1.59248	0.144046	2.5036	2.66319
Cl2	WRKY	WRKY transcription factor 51	Adur45493_comp0_c0	0.997112	1.8213	3.38253	2.60952	-0.442876	2.20006	3.75969	3.44308
Cl2	WRKY	WRKY transcription factor 12	Adur9253_comp1_c0	-0.193745	-2.52284	3.7244	6.42685	-0.15682	1.86063	4.22581	6.2824
Cl2	WRKY	WRKY transcription factor 51	Aipa2380_comp0_c0	1.47526	2.51189	4.0408	3.50208	0.904067	2.73574	4.0427	4.07036
Cl2	WRKY	WRKY transcription factor 21	Aipa28111_comp1_c0	2.25096	1.30956	2.36401	3.03386	1.5339	0.0926585	2.37323	2.59678
Cl2	WRKY	WRKY transcription factor 12	Aipa35531_comp2_c0	0.209973	0.561041	3.97704	6.78544	0.430107	1.90535	4.82807	6.84768
Cl2	WRKY	WRKY transcription factor 12	Aipa6136_comp0_c0	0.764403	1.47906	4.24133	6.27215	2.01662	3.10997	5.20679	6.31929
Cl3	AP2/ERF	AP2/ERF and B3 domain-containing transcription factor RAV1	Adur4618_comp0_c0	4.41646	3.83815	2.20195	0.822118	2.55344	3.41468	2.06465	0.787711
Cl3	AP2/ERF	AP2/ERF and B3 domain-containing transcription repressor TEM1	Aipa22682_comp0_c0	5.71255	5.03423	2.81085	1.80763	2.87571	3.29293	2.09974	1.0658
Cl3	AP2/ERF	AP2-like ethylene-responsive transcription factor AIL5	Aipa49675_comp0_c0	3.21402	1.7966	-1.6681	-2.7892	2.95952	-0.114035	-3.95829	-2.93604
Cl3	AP2/ERF	Ethylene-responsive transcription factor RAP2-7	Adur11539_comp1_c0	3.24621	3.62667	2.27729	2.24965	2.59694	3.88701	2.89349	1.70148
Cl3	AP2/ERF	Ethylene-responsive transcription factor ERF023	Adur26153_comp0_c0	1.93772	1.98015	1.9381	1.60518	0.080885	2.64632	2.00192	0.62043
Cl3	AP2/ERF	Ethylene-responsive transcription factor 13	Adur34546_comp0_c0	1.79424	1.55565	-2.4344	-2.83994	2.2031	2.47552	-4.80928	-3.33158
Cl3	AP2/ERF	Ethylene-responsive transcription factor CRF4	Adur40778_comp0_c0	3.19787	1.66266	-1.22769	-3.14987	3.78663	0.961747	-1.09337	-3.34129
Cl3	AP2/ERF	Ethylene-responsive transcription factor RAP2-7	Aipa20722_comp0_c0	3.18914	3.79181	1.87683	1.85931	2.48663	3.61526	2.37601	1.4945
Cl3	AP2/ERF	Ethylene-responsive transcription factor RAP2-4	Aipa27557_comp0_c0	-0.754707	0.0639631	-0.0464243	-0.0846703	-0.749038	1.34502	-1.4726	-1.27114
Cl3	AP2/ERF	Ethylene-responsive transcription factor 1B	Aipa2885_comp0_c0	1.98039	1.73523	0.355016	0.0318657	0.407081	1.3051	1.42367	0.40454
Cl3	AP2/ERF	Ethylene-responsive transcription factor 13	Aipa35642_comp0_c0	3.34146	2.99554	-1.80591	-3.61411	2.83868	2.8101	-2.89611	-1.97899
Cl3	AP2/ERF	Ethylene-responsive transcription factor 13	Aipa35643_comp0_c0	5.74261	5.43376	-0.675765	-0.87479	5.11082	4.38253	-0.427272	-1.30876
Cl3	AP2/ERF	Dehydration-responsive element-binding protein 3	Aipa44572_comp0_c0	1.4251	2.16436	-0.534635	-2.42404	1.98441	1.87918	0.379251	-2.2863
Cl3	AP2/ERF	Ethylene-responsive transcription factor ERF034	Aipa45876_comp0_c0	-0.483312	0.383681	-0.718648	-2.12448	-0.810123	1.77146	-1.35107	-2.17137
Cl3	AP2/ERF	Ethylene-responsive transcription factor CRF4	Aipa47822_comp0_c0	3.92163	2.38119	-0.62371	-3.35107	3.72112	0.70723	-2.43961	-2.61117
Cl3	AP2/ERF	Ethylene-responsive transcription factor ERF034	Aipa8051_comp0_c0	0.0551957	0.659011	-1.21536	-2.43181	-0.103147	1.09828	-0.339467	-3.08314
Cl3	ARF	Auxin response factor 5	Adur18471_comp1_c0	2.09941	0.721883	-0.553567	-1.17679	1.99156	0.933573	-1.33764	-1.50226
Cl3	ARF	Auxin response factor 16	Adur29555_comp0_c0	2.2856	0.302173	-2	-2.04295	1.44343	-0.0846703	-1.63935	-0.619271
Cl3	ARF	Auxin response factor 18	Aipa42482_comp0_c0	2.3453	0.206226	-2.20202	-2.95829	1.23858	-0.245825	-2.95456	-2.77267
Cl3	ARR	Two-component response regulator-like APRR2	Adur48017_comp1_c0	1.27878	0.660837	-1.30163	-2.23107	2.19219	2.1565	-0.191546	-1.10988
Cl3	ARR	Two-component response regulator-like APRR2	Aipa1946_comp0_c0	2.91845	2.24072	1.0827	0.964214	3.38469	1.87918	1.11348	0.737254
Cl3	ARR	Two-component response regulator-like APRR1	Aipa22996_comp0_c0	1.86288	1.49978	0.902781	0.593911	1.51904	1.07382	0.16006	-0.0719772
Cl3	ARR	Two-component response regulator ARR11	Aipa27360_comp1_c0	0.936842	0.773152	1.28195	2.02053	-0.785875	0.884403	1.05543	1.14209
Cl3	ARR	Two-component response regulator-like APRR2	Aipa31773_comp3_c0	0.487143	-0.663526	-2.20202	-3.09132	1.92638	0.867369	-1.23786	-1.61706
Cl3	ARR	Two-component response regulator ARR3	Aipa33293_comp0_c0	2.62418	2.68855	-0.265923	-1.07704	2.29611	2.23858	0.777928	-0.440916
Cl3	AUX/IAA	Auxin-induced protein AUX22	Adur17510_comp0_c0	3.1665	3.48967	-0.285132	-2.35845	3.93033	3.5699	1.79992	-1.25843
Cl3	AUX/IAA	Auxin-responsive protein IAA26	Adur49564_comp2_c0	1.04521	-0.0459278	-1.95083	-2.43961	1.2756	-0.363395	-2.00771	-1.85204
Cl3	AUX/IAA	Auxin-responsive protein IAA26	Aipa44497_comp1_c0	1.02975	-0.10263	-2.64085	-1.76775	1.75175	-0.111955	-2.02915	-1.63188
Cl3	AUX/IAA	Auxin-induced protein AUX22	Aipa9133_comp1_c0	2.96618	2.86023	-1.03998	-1.7892	3.851	3.41594	1.48594	-0.87479
Cl3	B3	B3 domain-containing protein At5g42700	Adur17236_comp0_c0	2.21247	0.00480099	-0.536726	-0.250394	2.90952	-0.647618	-0.836501	-0.317726
Cl3	B3	B3 domain-containing protein At3g19184	Aipa6027_comp0_c0	1.80708	0.833227	-1.95083	-0.68966	2.92954	1.10969	-2.72102	-2.06895
Cl3	bHLH	bHLH62	Adur17488_comp0_c0	3.14312	3.1828	2.67439	2.09885	2.76864	4.75195	2.8341	2.15715
Cl3	bHLH	bHLH13	Adur26148_comp0_c0	2.60778	2.52415	2.33914	1.68392	1.03469	3.07502	1.95965	1.73437
Cl3	bHLH	bHLH74	Adur2729_comp0_c1	0.958781	-0.116119	-1.91957	-1.39466	1.99494	0.239194	-2.34373	-2.2863
Cl3	bHLH	bHLH79	Adur34175_comp0_c0	3.852	2.91826	0.174619	0.41828	3.15898	2.03715	0.773152	1.16414
Cl3	bHLH	transcription factor bHLH041	Adur39_comp1_c0	1.92144	1.66418	-1.18115	-2.04494	-0.101082	0.810375	-2.30282	-2.13079
Cl3	bHLH	EGL1	Adur41439_comp1_c0	3.24265	1.59868	-0.400365	-2.77926	3.84378	0.61133	-0.401635	-2.22207
Cl3	bHLH	bHLH48	Adur46775_comp0_c1	2.57273	2.35549	1.29846	-0.396562	2.32836	2.93212	2.28076	0.109249
Cl3	bHLH	bHLH96	Adur47662_comp0_c0	1.51096	1.18819	1.39835	-1.03702	1.75887	3.94151	2.85586	0.760434
Cl3	bHLH	bHLH19	Adur48046_comp0_c0	4.55287	3.24336	0.435451	-1.2109	4.96255	2.58111	0.462576	-1.59364
Cl3	bHLH	EGL1	Aipa14318_comp0_c0	3.82168	2.12322	2.64739	-0.170827	4.32642	2.72734	2.69042	1.56137
Cl3	bHLH	bHLH62	Aipa22616_comp1_c1	3.13318	2.9581	2.80797	2.14187	2.77252	4.54203	2.82151	2.2852
Cl3	bHLH	bHLH25	Aipa31812_comp0_c0	2.4526	1.39415	-1.11508	-2.75633	2.88512	1.07405	-1.18771	-2.2109
Cl3	bHLH	bHLH74	Aipa38353_comp0_c0	3.17584	1.61965	2.15078	0.912267	2.69674	2.45847	1.39323	0.97844
Cl3	bHLH	bHLH130	Aipa43771_comp0_c0	1.2967	0.820213	1.85293	0.425459	1.165	2.11581	2.35858	0.947105
Cl3	bHLH	bHLH130	Aipa46663_comp0_c0	1.85572	2.18502	-1.37582	-1.89432	0.816941	0.37035	-1.49546	-1.81265
Cl3	bHLH	bHLH96	Aipa48224_comp0_c0	1.21288	1.40327	1.95382	-0.511142	2.38387	3.93596	3.18703	0.606284
Cl3	bHLH	bHLH93	Aipa48341_comp0_c0	3.40513	2.91769	1.54547	-0.577049	4.54768	4.68345	2.78471	1.09671
Cl3	bHLH	Uncharacterized protein At4g30180	Aipa49691_comp0_c0	3.71311	3.25907	0.995424	0.0551957	3.25066	3.14839	0.917368	-0.335821
Cl3	bHLH	bHLH13	Aipa9947_comp0_c0	3.27367	3.07696	2.12444	0.810649	2.68032	2.86836	2.02456	1.51887
Cl3	bZIP	RF2b	Adur29153_comp0_c0	2.48431	2.06385	0.509611	-0.48264	2.79355	2.86605	0.573375	0.250153
Cl3	bZIP	RF2b	Adur29153_comp1_c0	1.69659	1.3146	-0.349235	-1.16596	2.17185	1.76242	-0.186612	-1.91412
Cl3	bZIP	G-box-binding factor 4	Adur31407_comp1_c0	-0.467932	-0.745003	-0.183332	-1.45271	1.1188	3.08054	0.00384207	0.409255
Cl3	bZIP	PIF3	Adur42269_comp0_c0	4.5216	4.22615	0.186501	-2.82283	3.56815	3.61027	0.345586	-2.01547
Cl3	bZIP	RF2b	Adur50310_comp0_c0	1.49023	0.676869	-0.666576	-2.04097	2.1059	0.928023	-0.698998	-1.41376
Cl3	bZIP	RF2b	Adur50310_comp1_c0	3.50394	2.10579	1.28944	-0.445493	3.47448	2.64039	1.35426	0.898402
Cl3	bZIP	Light-inducible protein CPRF2	Aipa24401_comp1_c0	2.60502	3.6151	1.62994	1.67897	-0.406089	1.60043	0.828902	-0.711543
Cl3	bZIP	PIF3	Aipa24721_comp0_c1	4.11598	3.14736	2.82924	3.36088	2.62862	0.812293	2.75972	3.46157
Cl3	bZIP	G-box-binding factor 4	Aipa27118_comp3_c0	0.0463746	1.15078	2.0288	-0.387097	1.09896	5.26063	2.58135	1.34691
Cl3	bZIP	PIF3	Aipa6548_comp0_c0	4.6069	4.23812	0.950842	-4.01159	3.61933	4.03551	0.976975	-2.40609
Cl3	bZIP	RF2b	Aipa9624_comp0_c0	2.5541	2.37425	0.712522	-0.224879	2.86612	2.9229	0.852265	-0.192096
Cl3	C2C2 CO	Zinc finger protein CONSTANS-LIKE 13	Adur10066_comp0_c1	0.720133	0.960265	1.43527	1.27699	-0.279867	1.5387	1.62324	1.65382
Cl3	C2H2	Zinc finger protein MAGPIE	Adur16024_comp1_c1	1.8504	1.80777	1.68587	0.528738	0.405629	1.13269	0.175897	-0.355375
Cl3	C2H2	Zinc finger protein JACKDAW	Adur21364_comp0_c0	2.46606	2.55123	2.8194	2.4698	0.993976	2.43403	2.85699	2.52907
Cl3	C2H2	TRANSPARENT TESTA 1	Adur24927_comp0_c0	0.666605	1.22074	0.154021	2.66509	-0.761213	2.05924	1.32404	3.21733
Cl3	C2H2	Zinc finger protein ZAT1	Adur36496_comp0_c0	1.76256	1.96729	2.64016	0.862881	1.80309	2.53331	2.63351	0.868687
Cl3	C2H2	Zinc finger protein ZAT11	Adur4429_comp0_c0	4.59654	4.37402	1.36177	-0.390245	3.20836	3.65134	0.572081	0.7556
Cl3	C2H2	Zinc finger protein MAGPIE	Adur4588_comp0_c0	-0.858131	-1.02425	0.363265	-0.346176	-0.0320936	1.65153	2.1273	2.18121
Cl3	C2H2	Zinc finger protein MAGPIE	Aipa10520_comp2_c0	-2.07097	-1.06291	-0.448771	-1.01644	-0.878321	1.86156	1.59694	1.34559
Cl3	C2H2	Zinc finger protein ZAT1	Aipa17708_comp0_c0	0.709291	1.15186	2.25782	0.92524	0.45593	2.73949	2.24448	0.820758
Cl3	C2H2	Zinc finger protein ZAT11	Aipa19371_comp0_c0	3.325	3.86559	2.00192	2.07838	2.77716	2.33752	1.63459	1.71984
Cl3	C2H2	Zinc finger protein ZAT11	Aipa21818_comp0_c0	4.20912	3.89093	0.84666	-0.0882445	2.76843	3.14986	-0.485331	-0.305788
Cl3	C2H2	Zinc finger protein ZAT9	Aipa33100_comp1_c0	0.972815	0.935837	1.70192	1.79036	-0.238431	2.03163	1.24529	1.89194
Cl3	C2H2	Zinc finger protein 1	Aipa9273_comp0_c0	0.84452	0.580467	0.209557	-1.12239	-0.29277	2.57014	-0.243546	-3.38082
Cl3	CPP	CRC domain-containing protein TSO1	Adur1209_comp0_c0	1.37536	0.233479	-1.25039	-0.880091	1.5703	-0.293359	-1.93972	-1.35845
Cl3	CPP	tesmin/TSO1-like CXC 3	Aipa37985_comp0_c0	1.21475	0.49228	-0.639355	-0.327952	1.78241	0.256206	-1.66658	-0.834785
Cl3	CPP	tesmin/TSO1-like CXC 5	Aipa7169_comp0_c0	0.228152	0.139251	0.407806	-2.29336	1.18184	-0.283375	-0.324937	-1.99424
Cl3	DOF	Dof zinc finger protein DOF3.4	Adur10790_comp0_c0	2.68025	1.8035	-1.03013	-1.42275	2.6807	-0.693543	-0.726584	0.0899501
Cl3	DOF	Dof zinc finger protein DOF2.1	Adur2501_comp0_c0	3.76614	3.05936	0.375178	0.617612	2.77681	2.22116	1.30081	1.26063
Cl3	DOF	Dof zinc finger protein DOF1.4	Adur25848_comp0_c0	2.30568	2.543	1.6017	1.75958	1.30646	3.00558	2.07622	1.99795
Cl3	DOF	Dof zinc finger protein DOF5.6	Adur8094_comp0_c0	1.33781	0.778489	-1.23447	-2.69277	0.667211	0.855458	-2.86075	-3.68038
Cl3	DOF	Dof zinc finger protein DOF5.3	Aipa20730_comp0_c0	3.54535	3.02668	0.107465	-0.993283	2.64309	0.621056	-1.23107	-1.50909
Cl3	DOF	Dof zinc finger protein DOF1.4	Aipa26570_comp0_c0	1.48388	1.74617	1.46258	2.06465	0.320003	1.90124	1.37666	1.31383
Cl3	DOF	Dof zinc finger protein DOF2.1	Aipa28330_comp0_c0	4.23522	3.20701	1.41396	1.76808	3.58944	3.23041	2.10478	2.01245
Cl3	DOF	Dof zinc finger protein DOF3.4	Aipa32673_comp0_c0	3.95028	3.10182	0.236748	0.290424	4.25563	1.93445	0.916094	1.57337
Cl3	DOF	Dof zinc finger protein PBF	Aipa47401_comp0_c1	3.21883	3.18312	2.53356	2.38119	1.57273	2.73046	1.852	1.90175
Cl3	EIL	EIN4	Adur26702_comp0_c0	0.636296	0.714282	1.38828	0.0985094	0.697477	1.93017	2.16157	0.491255
Cl3	EIL	EIN4	Aipa13058_comp0_c0	-0.362776	0.427964	0.776244	-0.867752	0.0257376	1.10969	1.4069	-0.652145
Cl3	G2 like	Transcription activator GLK1	Adur31141_comp1_c0	1.38054	1.39488	-1.34129	-2.90329	0.899176	1.05681	-0.101598	-1.64386
Cl3	G2 like	Myb family transcription factor APL	Adur41109_comp0_c0	0.931305	1.64247	2.49646	0.593274	-0.816037	2.5758	2.57184	1.57014
Cl3	G2 like	Myb family transcription factor APL	Aipa31225_comp0_c0	1.66205	2.07119	3.20231	1.25238	-0.0619024	3.80068	3.1209	2.06051
Cl3	G2 like	Myb family transcription factor APL	Aipa44174_comp0_c0	3.56759	3.13395	1.26963	1.12917	3.73736	2.65741	1.19472	0.848798
Cl3	GATA	GATA transcription factor 16	Adur21765_comp0_c0	1.53456	1.52055	-2.14987	-3.23333	0.687956	0.108357	-2.02718	-2.68347
Cl3	GATA	GATA transcription factor 9	Adur47903_comp1_c0	3.61871	3.26459	-0.778432	-0.266501	3.69648	2.5532	-0.900593	-0.88986
Cl3	GATA	GATA transcription factor 9	Aipa34781_comp0_c0	3.71922	3.05543	-0.709182	-0.504987	3.70439	2.89414	-1.0619	-2.03505
Cl3	GRF	Growth-regulating factor 7	Adur4227_comp0_c0	2.48826	1.79161	-0.381448	0.739848	2.28274	0.333805	-0.793357	-1.52284
Cl3	GRF	Growth-regulating factor 7	Aipa19827_comp0_c0	4.07033	2.13619	-1.59219	-3.52284	4.46815	0.0922074	0.0491661	-0.965784
Cl3	HB	HB29	Adur30558_comp0_c0	1.006	0.767796	2.20111	1.9476	-0.226566	2.13564	2.17259	0.921944
Cl3	HD ZIP	Homeobox-leucine zipper protein HDG1	Adur27838_comp0_c0	2.00492	1.12873	-1.26882	-2.08927	1.40781	0.62605	-1.12658	-1.42533
Cl3	HD ZIP	Homeobox-leucine zipper protein HOX27	Adur42343_comp0_c0	0.324619	1.64432	1.21018	2.06339	1.02101	2.22661	1.23716	2.35924
Cl3	HD ZIP	Homeobox-leucine zipper protein ANTHOCYANINLESS 2	Adur6463_comp0_c0	5.20504	3.14866	-0.665813	-1.13079	4.20787	2.56112	-0.341903	-2.96578
Cl3	HD ZIP	Homeobox-leucine zipper protein ATHB-14	Aipa23771_comp1_c0	2.58135	1.08882	1.25197	-0.312939	3.18782	1.04707	1.71765	0.996148
Cl3	HD ZIP	Homeobox-leucine zipper protein HOX27	Aipa39627_comp0_c1	-1.03899	0.560715	0.0162586	1.46745	-0.294538	0.510287	-0.624451	1.16693
Cl3	HD ZIP	Homeobox-leucine zipper protein HDG1	Aipa51984_comp0_c0	1.45996	0.787711	-1.55357	-2.58785	1.74201	1.53672	-0.612637	-1.70526
Cl3	HMG	High mobility group B protein 2	Adur40468_comp0_c0	3.67747	2.73364	1.17462	1.13422	3.50851	1.31711	-0.438959	0.00575927
Cl3	HMG	High mobility group B protein 13	Adur40683_comp0_c0	3.60063	1.54712	-1.08416	-2.83307	4.70441	1.24347	-1.48735	-1.36463
Cl3	HMG	High mobility group B protein 7	Adur8926_comp0_c0	4.36079	2.87729	-0.418247	-2.06895	5.23189	2.68639	-1.39214	-1.56775
Cl3	HMG	High mobility group B protein 13	Aipa18342_comp0_c0	3.41981	1.6017	-1.03111	-0.848574	4.5196	1.04078	-2.30757	-1.36339
Cl3	HMG	High mobility group B protein 7	Aipa42053_comp0_c1	3.79386	2.47153	-0.747423	-1.65896	4.74398	2.06798	-0.448771	-0.964845
Cl3	HSF	Heat stress transcription factor B-4	Aipa38508_comp0_c0	2.19766	0.790772	-1.04692	-3.01547	2.38258	0.177599	-1.97521	-3.60238
Cl3	MADS	MADS-box transcription factor 1	Aipa14019_comp1_c0	3.95364	2.11714	0.319618	0.919149	3.61003	1.91329	-0.342512	0.264236
Cl3	MYB	MYB44	Adur16825_comp0_c0	3.17903	1.73913	-0.975208	-1.37457	3.28199	1.88622	-0.946194	-4.37084
Cl3	MYB	MYB86	Adur22295_comp0_c0	1.87801	2.62355	2.50496	0.658097	1.04661	3.28959	2.8605	1.67747
Cl3	MYB	MYB86	Adur3759_comp0_c0	-0.984693	-0.0964475	1.95171	0.287275	-0.681924	1.76412	0.0435778	-1.17788
Cl3	MYB	Myb-related protein 30	Adur4144_comp0_c0	3.49876	3.06212	-0.172452	-1.82453	2.56055	2.40889	-1.42018	-2.32675
Cl3	MYB	MYB86	Adur4347_comp0_c0	1.11526	1.30626	-1.94527	-0.603841	0.791606	1.22054	-1.40609	-1.42533
Cl3	MYB	RAX2	Adur50719_comp0_c0	3.04037	2.31875	0.0421774	-0.384584	1.59072	1.98817	0.16178	0.490912
Cl3	MYB	MYB12	Adur9937_comp0_c0	4.28811	2.70428	0.376661	-0.969546	4.50033	0.943609	0.900207	-0.800877
Cl3	MYB	MYB86	Aipa12543_comp0_c0	0.41864	0.616671	2.10311	0.659316	1.40218	3.22188	2.08837	1.35257
Cl3	MYB	MYB44	Aipa12665_comp0_c0	2.43483	0.783806	-2.02523	-1.84857	3.04701	1.19198	-1.44484	-3.13289
Cl3	MYB	DIVARICATA	Aipa13842_comp2_c0	0.47854	0.175897	0.642162	0.561367	1.419	1.97722	1.19156	0.577892
Cl3	MYB	MYB86	Aipa24756_comp0_c2	2.33971	2.18967	2.07165	0.427249	1.60644	3.27053	2.90766	2.52749
Cl3	MYB	Myb-related protein P	Aipa24891_comp3_c0	3.08049	1.33228	-0.935117	-1.00385	3.36415	-0.053893	0.0252651	-0.852042
Cl3	MYB	RAX3	Aipa28462_comp0_c0	3.26293	1.22404	-1.1888	-3.24697	2.20445	-0.507036	-1.82965	-2.85378
Cl3	MYB	MYB1R1	Aipa48474_comp0_c0	0.0551957	0.102546	-1.70056	-2.662	2.07998	1.73451	0.110586	-0.285718
Cl3	MYB	MYB44	Aipa49912_comp1_c0	3.37624	2.66259	1.05774	1.84653	2.64239	-0.239566	1.9115	2.31499
Cl3	MYBR	AS1	Adur7305_comp0_c0	2.3583	0.967415	-1.0145	-0.79419	2.71772	0.0176844	-1.57777	-2.02523
Cl3	MYBR	AS1	Aipa35190_comp1_c0	2.966	1.39506	-1.00482	-0.898798	2.87053	0.0745054	-1.61117	-1.50772
Cl3	NAC	NAC domain-containing protein 78	Adur13798_comp0_c0	0.467106	0.0262099	2.90926	1.11036	-0.511828	3.22445	2.61416	0.937847
Cl3	NAC	NAC domain-containing protein 7	Adur33830_comp0_c0	1.31788	0.394331	3.14969	2.03316	0.890641	2.79701	2.70465	1.77512
Cl3	NAC	NAC domain-containing protein 8	Adur42724_comp0_c0	2.59495	1.64447	-0.625192	-1.96578	2.53547	0.554507	-0.96016	-1.39466
Cl3	NAC	NAC domain-containing protein 8	Aipa50312_comp2_c0	2.11548	1.19072	-1.87127	-3.4686	2.22177	-0.0203404	-2.3934	-1.44484
Cl3	ORPHAN CHASE HATPase_c HisKA Response_reg	Histidine kinase 5	Adur43580_comp3_c0	0.713989	0.747029	-1.81097	-2.27928	1.08429	2.53638	-0.696658	-1.72579
Cl3	ORPHAN CHASE HATPase_c HisKA Response_reg	Histidine kinase 5	Aipa38180_comp0_c0	1.3273	1.34331	0.459432	-0.890751	1.61793	1.92853	0.512311	-0.593645
Cl3	RCD1 LIKE	Cell differentiation protein RCD1 homolog	Adur33717_comp2_c0	1.9303	1.24773	0.491939	0.110586	2.48078	1.76143	0.347855	0.397255
Cl3	RCD1 LIKE	Cell differentiation protein RCD1 homolog	Adur33717_comp2_c1	3.17648	2.69295	2.46205	1.50606	2.90053	3.40948	1.72174	1.83606
Cl3	RCD1 LIKE	Cell differentiation protein RCD1 homolog	Aipa15407_comp1_c0	3.29704	2.6925	2.14655	1.38552	3.38446	3.32164	1.73046	1.68347
Cl3	SBP	Squamosa promoter-binding-like protein 3	Adur10560_comp0_c0	3.18851	1.29709	-0.560643	-4.85031	1.93042	2.43803	-2.2723	-3.24697
Cl3	SBP	Squamosa promoter-binding-like protein 12	Adur23132_comp0_c0	2.52147	0.598683	-1.191	-2.86425	3.48057	0.345586	-0.141886	-0.237297
Cl3	SBP	Squamosa promoter-binding-like protein 3	Adur28267_comp0_c0	2.89239	1.97966	0.536053	1.32692	2.47975	2.03328	0.806255	1.28076
Cl3	SBP	Squamosa promoter-binding-like protein 8	Adur580_comp2_c0	5.56627	4.11217	2.43776	-0.1976	5.74908	3.81745	2.60692	1.17654
Cl3	SBP	Squamosa promoter-binding-like protein 12	Aipa12806_comp4_c0	3.3504	1.24752	-0.607499	-0.843388	4.0399	1.15963	0.288457	0.655352
Cl3	SBP	Squamosa promoter-binding protein 1	Aipa47400_comp0_c0	2.8514	2.20205	0.109695	0.689448	2.42116	1.81311	0.310728	0.374808
Cl3	SET	Histone-lysine N-methyltransferase CLF	Adur28899_comp1_c0	1.78896	1.31015	0.276993	0.481643	2.0165	1.7761	0.241637	0.137066
Cl3	SET	Histone-lysine N-methyltransferase CLF	Aipa32617_comp0_c0	2.32998	1.64509	0.649845	0.885444	2.47707	1.81051	0.895044	0.57918
Cl3	TCP	Transcription factor TCP13	Adur15580_comp1_c0	-0.898798	-0.988504	-0.548635	-0.216474	-0.114556	2.7541	2.2344	3.27426
Cl3	TCP	TCP13	Aipa35952_comp0_c0	1.74215	0.599318	0.54498	0.301393	0.3084	0.659011	0.695103	-0.0330774
Cl3	TCP	TCP13	Aipa4310_comp0_c0	1.75901	1.88036	1.01412	2.26804	0.918132	3.55855	2.31383	3.26649
Cl3	Trihelix	Trihelix transcription factor GTL2	Adur33089_comp0_c0	3.09176	2.21247	0.9115	-0.077041	3.56031	2.38359	1.44908	0.275802
Cl3	Trihelix	Trihelix transcription factor GT-2	Adur3987_comp0_c0	3.57709	3.28417	2.426	2.55688	3.55443	3.41224	2.35915	2.10299
Cl3	Trihelix	Trihelix transcription factor GTL2	Adur40104_comp0_c0	3.16832	1.30801	0.905351	-0.433753	3.12168	0.645548	1.19745	-0.72261
Cl3	Trihelix	Trihelix transcription factor GTL2	Aipa12443_comp0_c0	3.47707	2.51416	0.897111	-0.226566	3.54477	2.57038	1.31788	0.578214
Cl3	WRKY	WRKY transcription factor 41	Adur40750_comp0_c0	4.65444	3.78052	1.29924	1.5314	2.78353	1.94211	-0.167583	1.28629
Cl3	WRKY	WRKY transcription factor 28	Aipa43725_comp0_c0	4.53468	3.589	0.697181	2.83201	3.46593	2.20789	1.81776	3.26414
Cl3	WRKY	WRKY transcription factor 75	Aipa50822_comp0_c0	2.34492	2.25379	0.352005	-0.0694519	-1.1965	1.17845	1.02692	0.051024
Cl3	YABBY	axial regulator YABBY 2	Adur36891_comp0_c0	3.07433	3.04643	2.7644	2.1606	3.19109	4.32474	3.39168	2.75631
Cl3	ZF-HD	ZF-HD homeobox protein At4g24660	Adur20366_comp0_c1	5.06431	3.18661	3.02314	2.07245	3.25096	2.34341	2.35163	0.822118
Cl3	ZF-HD	ZF-HD homeobox protein At4g24660	Aipa4493_comp0_c0	0.147958	-0.620749	1.4916	1.08588	-0.671929	1.34842	1.8335	0.375178
Cl4	AP2/ERF	AP2-like ethylene-responsive transcription factor AIL1	Adur1379_comp1_c0	1.62621	0.271824	-5.69277	-5.6681	2.07941	-2.0509	-6.46328	-5.55075
Cl4	AP2/ERF	AP2-like ethylene-responsive transcription factor PLT2	Adur43354_comp1_c0	-2.81265	-2.44222	-4.12448	-5.82283	-1.16596	-0.863371	-2.66505	-2.13924
Cl4	AP2/ERF	AP2-like ethylene-responsive transcription factor AIL5	Adur44414_comp0_c0	1.08406	-0.320726	-9.96578	-9.96578	1.17781	-9.96578	-4.60823	-3.18442
Cl4	AP2/ERF	AP2-like ethylene-responsive transcription factor AIL5	Adur44414_comp1_c0	2.52348	1.09198	-3.2109	-3.28396	2.39351	-1.83307	-4.87832	-5.85031
Cl4	AP2/ERF	AP2-like ethylene-responsive transcription factor AIL1	Aipa40321_comp0_c0	2.49561	0.647084	-5.30282	-4.09132	2.62309	-1.33764	-4.80928	-9.96578
Cl4	AP2/ERF	AP2-like ethylene-responsive transcription factor AIL1	Aipa40321_comp1_c1	1.22012	-0.500898	-5.09132	-6.22882	1.08542	-2.7147	-9.96578	-5.87832
Cl4	AP2/ERF	Ethylene-responsive transcription factor RAP2-3	Adur14616_comp0_c0	-2.14348	-9.96578	1.34615	-1.39593	-5.85031	2.05218	2.35445	0.186078
Cl4	AP2/ERF	Ethylene-responsive transcription factor 12	Adur25844_comp0_c0	-0.403542	-3.74985	-3.77596	-4.56206	-0.810123	-2.8365	-2.7992	-2.23786
Cl4	AP2/ERF	Dehydration-responsive element-binding protein 3	Aipa2714_comp0_c0	-9.96578	-9.96578	-9.96578	-5.24697	2.31179	1.68347	0.197446	-1.23107
Cl4	AP2/ERF	Ethylene-responsive transcription factor WIN1	Aipa36490_comp0_c0	-2.59946	-3.00771	-1.85204	-3.80255	-2.66505	2.36607	-5.02718	-9.96578
Cl4	AP2/ERF	Ethylene-responsive transcription factor ERF003	Aipa4899_comp0_c1	0.883621	0.92777	-3.47928	-2.98089	2.7593	2.14285	-3.15843	-9.96578
Cl4	ARF	Auxin response factor 11	Adur48918_comp0_c0	0.901237	-0.392768	-5.17571	-9.96578	1.57998	-3.89254	-4.80928	-3.43181
Cl4	ARF	Auxin response factor 18	Aipa23495_comp0_c0	-0.810123	-2.40354	-4.86425	-3.62001	1.02998	-4.09954	-9.96578	-4.78256
Cl4	ARR	Two-component response regulator-like APRR2	Aipa31773_comp2_c0	0.38036	-1.27346	-1.85031	-9.96578	1.40199	0.633509	-1.56633	-1.87655
Cl4	B3	B3 domain-containing transcription factor VRN1	Aipa3652_comp0_c0	-2.59655	-1.27462	-3.13712	-9.96578	-2.6053	-1.00482	-3.5792	-4.22882
Cl4	bHLH	bHLH100	Adur27669_comp0_c0	-5.48466	-3.39088	1.21371	1.3146	-4.37084	1.35012	2.16167	2.90804
Cl4	bHLH	bHLH135	Adur30575_comp0_c0	2.40081	1.33113	-5.62001	-2.32433	2.85805	0.189034	-3.39088	-3.13289
Cl4	bHLH	bHLH135	Adur34119_comp0_c0	-0.677303	1.44837	-3.42663	-9.96578	-0.276951	1.41918	-9.96578	-9.96578
Cl4	bHLH	bHLH135	Adur39106_comp1_c0	1.75873	2.16907	-5.05889	-2.95456	3.36055	2.10769	-1.87832	-4.60823
Cl4	bHLH	bHLH96	Adur41202_comp0_c0	1.01531	-1	-3.07501	-2.9105	0.632578	-4.4112	-4.86425	-3.92869
Cl4	bHLH	bHLH111	Adur4649_comp1_c0	-2.39593	-4.65593	0.726541	0.954072	-2.62593	-2.21983	1.31865	2.27262
Cl4	bHLH	Transcription factor ABORTED MICROSPORES	Aipa41963_comp2_c0	-3.39088	-3.28396	-3.09954	1.01054	-3.45799	-9.96578	-1.7084	0.885705
Cl4	bHLH	bHLH135	Aipa44237_comp0_c0	-1.01742	0.971835	-9.96578	-9.96578	0.144482	2.10568	-9.96578	-9.96578
Cl4	bHLH	bHLH89	Aipa47082_comp0_c1	1.67912	0.39762	-4.19319	-9.96578	2.19682	-1.70997	-3.22882	-3.7892
Cl4	bZIP	HBP-1b(c1)	Adur18623_comp0_c0	-2.30045	-3.4686	-0.557101	1.77414	-2.37084	-2.88897	1.33895	3.08361
Cl4	bZIP	Transcription factor VIP1	Adur29715_comp0_c0	1.3947	0.489543	-9.96578	-4.82283	1.17206	0.812567	-9.96578	-4.6681
Cl4	bZIP	TGACG-sequence-specific DNA-binding protein TGA-2.1	Adur46696_comp0_c0	-4.14987	-3.4686	-3.61411	3.22697	-6.09132	-9.96578	0.980147	3.94495
Cl4	bZIP	Transcription factor VIP1	Aipa12363_comp0_c0	2.07622	0.815302	-3.65593	-5.24697	1.64908	1.94723	-3.78256	-9.96578
Cl4	bZIP	Transcription factor VIP1	Aipa29329_comp3_c0	2.07895	0.429036	-3.59655	-4.56206	2.04019	-0.706826	-4.59655	-5.55075
Cl4	bZIP	TGACG-sequence-specific DNA-binding protein TGA-2.1	Aipa34950_comp0_c0	-1.01839	-2.52561	0.444314	3.04882	-2.73697	-2.34618	1.86605	3.98404
Cl4	bZIP	HBP-1b(c1)	Aipa34954_comp0_c0	-4.06693	-0.285718	-0.713119	1.77681	-4.26534	-3.16704	0.892197	2.84793
Cl4	bZIP	TGACG-sequence-specific DNA-binding protein TGA-2.1	Aipa45114_comp1_c0	-4.27462	-5.90689	-3.96578	3.17121	-5.1078	-9.96578	1.17568	3.85629
Cl4	C2C2 CO	Zinc finger protein CONSTANS-LIKE 16	Aipa147_comp1_c0	-4.00385	-3.05489	1.14143	-0.62371	-5.30282	-2.37084	-0.108322	-0.531851
Cl4	C2H2	Zinc finger protein JAGGED	Adur28263_comp1_c0	2.91781	1.85586	-9.96578	-3.70526	2.93709	-2.00385	-5.50635	-4.58496
Cl4	C2H2	TRANSPARENT TESTA 1	Adur44895_comp0_c0	1.06396	-1.70056	-2.15628	-1.53673	-0.814345	-4.09132	-0.669633	-1.334
Cl4	C2H2	Zinc finger protein ZAT11	Aipa18737_comp0_c0	1.40799	-0.299264	-1.51046	2.03609	-4.02718	-1.4331	-0.706826	3.14388
Cl4	C2H2	Zinc finger protein JAGGED	Aipa41800_comp0_c0	3.56108	2.49612	-3.95083	-4.27462	3.21003	-1.58496	-4.87832	-4.82283
Cl4	DBB	B-box zinc finger protein 20	Adur2119_comp1_c0	-0.71944	0.221568	-2.49818	-3.30757	-1.28279	-0.525607	-2.34618	-4.38082
Cl4	DBB	B-box zinc finger protein 20	Aipa27862_comp0_c0	-0.58136	0.559084	-2.97332	-2.84684	-0.53952	-0.0454314	-3.33643	-4.74339
Cl4	DOF	Dof zinc finger protein DOF5.6	Aipa4642_comp0_c1	0.647084	0.115033	-1.45799	-3.20645	-1.21201	-1.03013	-4.03505	-6.02718
Cl4	E2F-DP	E2F transcription factor-like E2FE	Adur17688_comp0_c0	0.72625	-1.37707	-4.82283	-6.22882	1.60881	-1.22544	-6.09132	-9.96578
Cl4	GRAS	SCARECROW	Adur15143_comp0_c0	-1.36959	-5.50635	-4.85031	-4.17571	-1.4344	-4.62001	-4.55075	-5.6681
Cl4	GRAS	SHORT-ROOT	Adur46445_comp0_c0	-0.762028	-1.41889	-3.71154	-2.61706	0.522725	-1.28983	-3.99616	-2.44222
Cl4	GRF	Growth-regulating factor 5	Adur8331_comp0_c0	0.617612	-2.35599	-0.873908	-1.85726	0.189456	-4.09132	-1.26882	-2.59946
Cl4	GRF	Growth-regulating factor 1	Aipa23491_comp0_c0	0.797705	-0.518701	-3.10366	-2.662	1.16006	-4.42146	-3.14987	-3.92869
Cl4	GRF	Growth-regulating factor 1	Aipa38365_comp0_c0	3.1544	2.54819	-2.48735	-1.82453	1.63691	-2.81604	-6.09132	-5.19319
Cl4	GRF	Growth-regulating factor 5	Aipa49816_comp0_c0	-0.300448	-3.1976	-1.80928	-2.71154	0.261431	-4.42146	-2.9771	-2.66505
Cl4	HB	HB29	Aipa32831_comp0_c0	0.366998	-0.882748	-3.49546	-1.18771	-0.592919	-3.17137	-1.00192	-1.26882
Cl4	HD ZIP	Homeobox-leucine zipper protein HDG2	Aipa29655_comp1_c0	-0.53952	-3.01937	-4.52838	-3.7892	-0.567753	-3.71154	-4.33158	-4.53952
Cl4	HD ZIP	Homeobox-leucine zipper protein HAT4	Aipa35675_comp0_c0	0.612903	-3.08722	-4.17571	-9.96578	-1.42018	-9.96578	-6.42146	-9.96578
Cl4	HD ZIP	Homeobox-leucine zipper protein HAT22	Aipa38321_comp0_c1	-0.40864	-9.96578	1.72552	4.24227	-2.58496	-3.19319	1.21309	3.68736
Cl4	HD ZIP	Homeobox-leucine zipper protein ANTHOCYANINLESS 2	Aipa41376_comp1_c0	-0.496821	-3.67423	-4.30282	-5.14136	-1.401	-3.17571	-4.6681	-5.6681
Cl4	HD ZIP	Homeobox-leucine zipper protein GLABRA 2	Aipa44596_comp0_c0	-1.1888	-1.32313	-0.892535	0.72625	-2.42146	-4.01937	-1.29808	0.708408
Cl4	LBD	LOB domain-containing protein 36	Adur14159_comp0_c0	0.723631	-1.28748	-9.96578	-9.96578	1.47647	-2.31713	-4.401	-3.73057
Cl4	LBD	LOB domain-containing protein 36	Aipa48125_comp0_c0	0.00384207	-3.21536	-9.96578	-9.96578	0.624491	-4.51732	-6.09132	-9.96578
Cl4	MADS	Agamous-like MADS-box protein AGL80	Adur29155_comp0_c0	1.44042	0.130052	-5.34129	-4.23786	-0.264767	-5.59655	-9.96578	-5.55075
Cl4	MBF1	Multiprotein-bridging factor 1c	Adur39565_comp0_c0	-0.362158	-1.76611	1.30976	3.42438	-3.14561	-3.01547	1.54712	4.40274
Cl4	MYB	MYB113	Adur30505_comp0_c0	-4.30282	-9.96578	-9.96578	-9.96578	0.593593	0.234297	-1.7084	-4.01159
Cl4	MYB	Auxin-responsive protein IAA26	Adur30507_comp1_c0	-0.594371	-2.67116	0.0219534	-0.937878	-4.79586	-3.08722	0.16006	-0.936957
Cl4	MYB	MYB86	Adur46145_comp0_c0	3.48586	2.66281	-3.68656	-9.96578	3.51807	3.00084	-3.8365	-9.96578
Cl4	MYB	RAX3	Aipa21356_comp0_c0	0.477159	-2.70526	-9.96578	-9.96578	0.738696	-4.24697	-9.96578	-9.96578
Cl4	MYB	MYB86	Aipa2612_comp0_c0	3.85864	3.85386	-0.806754	-3.1078	3.81116	4.06815	-1.64386	-9.96578
Cl4	MYB	Myb-related protein 306	Aipa35771_comp0_c0	-0.107803	-3.42663	-4.98089	-2.68347	0.0129262	-2.53952	-2.97332	-2.97332
Cl4	MYB	MYB39	Aipa4479_comp1_c0	-1.33279	-2.75633	0.637533	-0.172452	-1.56775	-3.4112	0.788547	-0.0144996
Cl4	MYB	MYB39	Aipa48194_comp0_c0	-4.12448	-9.96578	-1.44222	3.40104	-4.96578	-3.01547	2.98835	5.54113
Cl4	NAC	NAC domain-containing protein 8	Aipa26543_comp0_c0	-3.93604	-3.01547	1.27043	1.82971	-4.03505	-0.489376	1.28826	1.32135
Cl4	ORPHAN CHASE HATPase_c HisKA Response_reg	Histidine kinase 5	Adur43580_comp2_c0	-0.558517	-0.665813	-3.50635	-3.80928	-0.14401	-0.906891	-3.04692	-4.73057
Cl4	ORPHANS	zinc finger protein At1g68190	Aipa41754_comp4_c0	-1.34251	-0.492755	-3.06693	-2.76611	-1.67577	-1.21983	-3.36092	-3.662
Cl4	SBP	Squamosa promoter-binding-like protein 9	Adur46689_comp0_c0	0.827819	-0.887189	-4.47393	-5.09132	2.39259	0.186078	-2.09954	-4.09954
Cl4	SBP	Squamosa promoter-binding-like protein 5	Aipa14866_comp0_c0	1.68272	-0.139236	-1.58496	-9.96578	2.02586	0.755885	-0.987551	-2.53673
Cl4	SBP	Squamosa promoter-binding-like protein 9	Aipa45106_comp1_c0	0.3084	0.051024	-6.42146	-4.2109	1.86803	-0.167042	-2.64988	-3.11195
Cl4	Sigma 70	RNA polymerase sigma factor sigE, chloroplastic/mitochondrial	Adur40741_comp0_c0	-2.86425	-3.58496	-0.951764	-1.58785	-2.46328	-0.81181	-0.547229	-0.706826
Cl4	TALE	BEL1-like homeodomain protein 4	Adur44584_comp0_c0	-3.03899	-3.5009	1.29474	2.76546	-4.52838	-0.286891	1.54449	2.70922
Cl4	TALE	BEL1-like homeodomain protein 1	Aipa23665_comp0_c0	-2.67116	-0.383956	1.94261	2.11226	-9.96578	1.11392	1.75987	1.8101
Cl4	TAZ	BTB/POZ and TAZ domain-containing protein 1	Aipa28584_comp0_c0	-3.27462	-5.42146	-5.17571	-9.96578	0.864995	-1.09029	-9.96578	-9.96578
Cl4	WOX	WUSCHEL-related homeobox 1	Aipa8195_comp0_c0	0.339517	-2.14773	-3.4112	-6.55075	0.432247	-2.58208	-2.79586	-5.26534
Cl4	WRKY	WRKY transcription factor 72	Adur20427_comp0_c0	1.26003	-1.1595	-2.99233	-0.845979	-1.01062	-4.02718	-1.70997	0.824836
Cl4	WRKY	WRKY transcription factor 75	Adur34621_comp1_c0	-1.35476	-2.86775	-1.16596	2.5884	-3	-1.67423	1.80171	3.5898
Cl4	WRKY	WRKY transcription factor 35	Adur5672_comp0_c0	-0.128682	-0.183332	-5.07501	-3.38082	-1.73697	-9.96578	-2.89611	-6.34129
Cl4	WRKY	WRKY transcription factor 72	Aipa35736_comp0_c0	-0.461959	-1.28748	-3.20202	-2.48735	-1.9771	-4.8365	-2.06492	-1.00771
Cl4	WRKY	WRKY transcription factor 75	Aipa50126_comp0_c2	-0.885411	-1.61411	-1.22319	3.10579	-4.85031	-4.49546	0.128733	2.8973
Cl4	ZF-HD	ZF-HD homeobox protein At4g24660	Adur16043_comp0_c0	3.59491	2.10255	-9.96578	-2.45535	1.94897	-2.0811	-9.96578	-9.96578
Cl4	ZF-HD	ZF-HD homeobox protein At4g24660	Aipa48258_comp0_c0	1.27798	-0.368973	-2.32433	-2.06895	0.757023	-2.51732	-3.52838	-2.62297
Cl4	ZF-HD	ZF-HD homeobox protein At4g24660	Aipa8669_comp0_c0	4.00033	2.51138	-2.63188	-2.58785	2.29592	-1.12763	-9.96578	-4.89254
